# Supplementary material for: Identification of COVID-19 severity biomarkers based on feature selection on single-cell RNA-Seq data of CD8+ T cells
Source: Front Genet. 2022 Nov 9;13:1053772. doi: 10.3389/fgene.2022.1053772 (PMC9682094; doi:10.3389/fgene.2022.1053772)
Supplement: Supplementary file 1 [file Table2.XLSX]

## Sheet: Effector T cell dataset
Rank	Feature	RI score
1	IL32	0.113122
2	H3F3B	0.102822
3	TMSB4X	0.0646909
4	MTRNR2L8	0.064572
5	FTH1	0.0492748
6	GZMA	0.0481804
7	ACTB	0.0468147
8	PRF1	0.0445979
9	TUBA4A	0.0412642
10	B2M	0.0397992
11	TRBV4.2	0.0363741
12	SELL	0.0353212
13	CST7	0.0325554
14	TNFAIP3	0.0306836
15	PPP1R14B	0.0299947
16	PDE4B	0.0297751
17	PFN1	0.0285308
18	CX3CR1	0.028178
19	TRBV7.2	0.0281641
20	ZNF331	0.0280863
21	ZFP36	0.0279361
22	NR4A2	0.027879
23	SPOCK2	0.0277239
24	TRAV23DV6	0.0265863
25	SLC2A3	0.0264367
26	PMAIP1	0.0261605
27	HIST1H1C	0.0261129
28	CDK2AP2	0.0259951
29	OASL	0.0258688
30	HSPA5	0.025798
31	CD69	0.0257132
32	BHLHE40	0.0255662
33	MYADM	0.0247561
34	IL7R	0.0247164
35	GZMK	0.0241912
36	CREM	0.0238783
37	CMC1	0.0233149
38	IFITM2	0.0231502
39	HLA.B	0.0230221
40	DUSP4	0.0229224
41	GIMAP4	0.0227888
42	ZBP1	0.0226114
43	FGR	0.022485
44	GZMB	0.0221192
45	DDIT4	0.0217637
46	TENT5C	0.0217138
47	ANXA2	0.0216632
48	TIGIT	0.0212996
49	TRGV9	0.0212806
50	LMNA	0.0211666
51	S100A11	0.0209035
52	AOAH	0.0205879
53	APMAP	0.0204325
54	NFKBIA	0.0204039
55	METRNL	0.0203919
56	KLRG1	0.020306
57	JUN	0.0202641
58	KIR3DL1	0.0201607
59	DUSP1	0.0200605
60	FOS	0.0199696
61	PLEK	0.019919
62	LTB	0.0195474
63	IFITM1	0.0195461
64	NKG7	0.0194312
65	SLA2	0.019384
66	ZC3H12A	0.0192523
67	CXCR4	0.0192381
68	TSC22D3	0.0185129
69	KLRF1	0.0184985
70	KLRC3	0.0184108
71	CXCR3	0.0183133
72	S100A4	0.0181272
73	NOSIP	0.0180351
74	PTGDR	0.0179246
75	TRDV1	0.0178558
76	KLF6	0.0177778
77	TRBC1	0.017656
78	CHI3L2	0.017149
79	RGS2	0.0169509
80	PECAM1	0.0169075
81	HIST1H4C	0.0168687
82	SIT1	0.0167602
83	RNF19A	0.0167284
84	LAG3	0.0167238
85	SRRT	0.0166065
86	HIST1H1D	0.0165629
87	IFNG	0.0165521
88	JUNB	0.0163469
89	CCL5	0.016306
90	CD63	0.0162742
91	MTRNR2L12	0.016233
92	RGS1	0.0162166
93	JUND	0.0161922
94	RHOB	0.0159628
95	TSPYL2	0.0157821
96	VIM	0.0157162
97	PPP1R15A	0.015586
98	HLA.DQA2	0.0155696
99	CD52	0.0155034
100	DUSP2	0.0154341
101	FOSL2	0.0152349
102	PIK3R1	0.0151842
103	SYTL3	0.0151481
104	NEAT1	0.015047
105	CD74	0.0149814
106	ZFP36L1	0.0149275
107	ALOX5AP	0.0148868
108	IFITM3	0.0147844
109	PTPRE	0.0147452
110	GATA3	0.0147029
111	ZFP36L2	0.014656
112	NCR3	0.0145642
113	ATG2A	0.0144875
114	EZR	0.0144837
115	S100A10	0.0144837
116	ATP2B4	0.0143963
117	MT1E	0.0143661
118	FCRL3	0.0143599
119	ITGB2	0.0143345
120	CTSC	0.0142816
121	PRDM1	0.0142401
122	ETS1	0.0142335
123	TRBV29.1	0.0142294
124	SLFN5	0.0140679
125	ITM2A	0.0140562
126	SLAMF7	0.0139835
127	TPT1	0.0139765
128	ISG15	0.013942
129	KLRD1	0.0139235
130	THEMIS	0.0138934
131	MACF1	0.0138412
132	ANXA1	0.0138262
133	GZMH	0.0138135
134	C1orf162	0.0137688
135	PDE4D	0.0137621
136	STOM	0.0137358
137	SAMD3	0.0137264
138	HLA.DRA	0.013692
139	TRBV20.1	0.013677
140	ENC1	0.0136655
141	HIST1H1E	0.0136326
142	FCGR3A	0.0135463
143	PPP1R16B	0.0135125
144	FCRL6	0.0134916
145	CEMIP2	0.0134624
146	ADGRG1	0.0133787
147	HOPX	0.0133781
148	ITGB7	0.0133695
149	LGALS1	0.0133672
150	LMNB1	0.0132946
151	TRAC	0.0132113
152	HLA.DRB5	0.0131971
153	CD7	0.0131952
154	SH3BP5	0.0131498
155	RUNX3	0.0131177
156	IER2	0.0130347
157	AHNAK	0.0129637
158	STMN1	0.012933
159	SAT1	0.0129146
160	TUBA1B	0.0129011
161	PLEKHA2	0.012823
162	HLA.DQA1	0.0127486
163	PPP2R5C	0.012637
164	SPON2	0.0126129
165	PIM1	0.0125501
166	C12orf75	0.0124835
167	TYROBP	0.0124781
168	CD8B	0.0124654
169	LITAF	0.0124585
170	CD160	0.0123908
171	HLA.DPA1	0.0123851
172	IRF1	0.0123621
173	BATF	0.0123503
174	CD244	0.0123488
175	F2R	0.0123403
176	IL2RG	0.0123392
177	GBP5	0.0123219
178	GNLY	0.0122901
179	HLA.DPB1	0.0122689
180	SYNE2	0.0122426
181	ABI3	0.0122144
182	ARID5B	0.0121918
183	MYBL1	0.0121889
184	ID2	0.0121575
185	CCL4	0.012156
186	MT2A	0.0120279
187	PYHIN1	0.0119861
188	IFIT2	0.011917
189	ZBTB38	0.011881
190	S100A6	0.0118299
191	ZEB2	0.0118194
192	HLA.DRB1	0.011819
193	TRBV7.6	0.0117845
194	CTSW	0.0117575
195	ZNF683	0.0117525
196	TRAV12.3	0.0117277
197	FTL	0.0116936
198	FGFBP2	0.0116823
199	CEP78	0.011604
200	FLNA	0.0114988
201	TRBV24.1	0.0114921
202	PARP8	0.0114758
203	AC004687.1	0.0114719
204	TRAV12.2	0.011466
205	MYO1F	0.011464
206	PRSS23	0.0114555
207	MATK	0.0114213
208	SMAD7	0.0113822
209	CD8A	0.0113025
210	USP28	0.0111844
211	TRGV8	0.0111258
212	TUBB	0.0110945
213	TRAV3	0.0110914
214	CD247	0.011071
215	NCR1	0.0110666
216	FYN	0.0110016
217	LCP1	0.0109909
218	TRAV21	0.0109144
219	TRBC2	0.010842
220	CD300A	0.0108329
221	TCF7	0.0107738
222	LINC01871	0.0106873
223	GGA2	0.0105735
224	TRAV17	0.010401
225	S1PR5	0.0103884
226	IGLV2.14	0.0103454
227	TTC38	0.0102416
228	TRG.AS1	0.0102204
229	SH2D2A	0.00999998
230	TRAV1.2	0.00976364
231	TRAV5	0.00968605
232	HIST1H2BC	0.00967101
233	TRAV13.1	0.0095833
234	XIST	0.00847574
235	TRBV6.6	0.00846201
236	TRBV6.5	0.00799475
237	TRBV30	0.0079508
238	KLRC1	0.00794673
239	TRBV2	0.00744859
240	CD38	0.00732457
241	TRBV18	0.00645017
242	IKZF2	0.00624079
243	TRAV29DV5	0.00496231
244	HSPA1A	0.00487667
245	ATF3	0.00478227
246	TRAV6	0.00365702
247	CDKN1A	0.00356798
248	TRBV11.3	0.00275458
249	MYOM2	0.00229761
250	HSPA1B	0.00150962
251	TRBV15	0.0011976
252	TRDV2	0.00049857

## Sheet: Memory T cell dataset
Rank	Feature	RI score
1	H3F3B	0.127519
2	IL32	0.123731
3	FTH1	0.0966961
4	MTRNR2L8	0.0714108
5	SELL	0.0682389
6	ZFP36	0.0641308
7	ACTB	0.0601037
8	LTB	0.0489956
9	TUBA4A	0.0478173
10	CD52	0.0453134
11	NR4A2	0.0451034
12	IL7R	0.0444652
13	TNFAIP3	0.0413783
14	TMSB4X	0.0408545
15	LITAF	0.0401327
16	B2M	0.0399458
17	CCL5	0.0389592
18	SPOCK2	0.0378952
19	ZNF331	0.0357775
20	DUSP4	0.0352773
21	CREM	0.0352231
22	LMNA	0.0348603
23	PPP1R14B	0.0344873
24	S100A4	0.0344659
25	GIMAP4	0.034235
26	PFN1	0.0342317
27	TSPYL2	0.0337892
28	C1orf162	0.0334505
29	MYADM	0.0332395
30	HIST1H1C	0.0330332
31	NOSIP	0.0328799
32	PDE4B	0.0311284
33	ZFP36L1	0.0301067
34	HSPA5	0.0300485
35	EZR	0.0286872
36	SYTL3	0.0277512
37	METRNL	0.0269764
38	PIK3R1	0.0266159
39	SRRT	0.0265643
40	HIST1H4C	0.026234
41	BHLHE40	0.0256602
42	HIST1H1D	0.0245363
43	SLA2	0.0244699
44	CDK2AP2	0.0244509
45	SLC2A3	0.0243686
46	TENT5C	0.0242361
47	ITGB1	0.0242179
48	XIST	0.0240843
49	RNF19A	0.0238996
50	ANXA2	0.023886
51	RGS2	0.0238622
52	HLA.B	0.023813
53	DUSP1	0.0229899
54	IFITM1	0.0228396
55	TPM4	0.0226253
56	HIST1H1E	0.0224273
57	CXCR3	0.0222475
58	RUNX3	0.0222413
59	TSC22D3	0.0221147
60	RGS1	0.0220158
61	SIT1	0.0214555
62	SMAD7	0.0212965
63	GZMA	0.0212595
64	DDIT4	0.0212407
65	ZC3H12A	0.0211576
66	S100A11	0.0210822
67	LGALS1	0.0209678
68	ZFP36L2	0.0207056
69	TPT1	0.0205363
70	VIM	0.020488
71	CDKN1A	0.0203972
72	CTSC	0.0202535
73	IFITM2	0.0201559
74	FOS	0.0200007
75	ZEB2	0.0199743
76	PMAIP1	0.0199598
77	FOSL2	0.01995
78	PPP1R16B	0.019699
79	OASL	0.0196774
80	TIMP1	0.0195128
81	PPP1R15A	0.0194057
82	TNFRSF1B	0.0191087
83	ITM2A	0.0190722
84	MT2A	0.0190228
85	MTRNR2L12	0.0187964
86	PLEKHA2	0.0187847
87	AREG	0.0186661
88	PDE4D	0.0184223
89	CD8A	0.0182872
90	TCF7	0.018049
91	KLF6	0.0180417
92	NFKBIA	0.0180408
93	JUND	0.0180239
94	CXCR4	0.0179874
95	TRAC	0.0178715
96	ALOX5AP	0.0175959
97	STAT1	0.0175493
98	ATG2A	0.0174236
99	SLFN5	0.0173956
100	ID2	0.0173808
101	CAPG	0.0173672
102	XCL1	0.0173496
103	PIM1	0.0173183
104	CD69	0.0171157
105	JUN	0.0170727
106	ITGB7	0.0170513
107	CEMIP2	0.0170423
108	PRF1	0.0170183
109	S100A6	0.0170154
110	TNFRSF4	0.0169875
111	TIAM1	0.0169672
112	AQP3	0.0168702
113	ETS1	0.0167378
114	NEAT1	0.0166918
115	KLRG1	0.0166325
116	ISG15	0.0166035
117	IFI6	0.0166009
118	BCL9L	0.0166005
119	BATF	0.0165823
120	SAT1	0.0164807
121	ARID5B	0.0164435
122	GZMK	0.0164138
123	TUBA1B	0.016063
124	OPTN	0.0160099
125	NKG7	0.0159993
126	ID3	0.0159873
127	ITGB2	0.0158671
128	RGS16	0.0158
129	DUSP2	0.0157901
130	THEMIS	0.0157312
131	NCR3	0.015711
132	STMN1	0.0156958
133	GNLY	0.0156757
134	S100A10	0.0156503
135	ZNF683	0.0155961
136	FTL	0.0155939
137	VSIR	0.015585
138	CCL4	0.0155474
139	MAFF	0.0153935
140	TUBB	0.0153848
141	LST1	0.0153578
142	ANXA5	0.0152393
143	ACTN4	0.0152314
144	NFKBIZ	0.0151984
145	GZMB	0.0151655
146	MACF1	0.0149827
147	HOPX	0.0149264
148	NR4A3	0.014839
149	MAP3K8	0.0148382
150	TIGIT	0.0148254
151	AHNAK	0.0147834
152	JUNB	0.0147731
153	FOSB	0.0147164
154	CTSW	0.0146959
155	LRRN3	0.0146783
156	CD63	0.0146413
157	IL2RG	0.0146129
158	RCBTB2	0.0145489
159	HIST1H2BC	0.0145281
160	CRIP2	0.014498
161	FLNA	0.0144654
162	ATP2B4	0.0144457
163	AC245014.3	0.0144235
164	C12orf75	0.0143572
165	AL138963.3	0.0143418
166	APOBEC3G	0.0143156
167	SAMD3	0.0142917
168	CD7	0.014284
169	HLA.DRB5	0.0142598
170	GPR171	0.0142345
171	CISH	0.0141536
172	AC004687.1	0.0141289
173	TRAV12.2	0.0140638
174	TRBV20.1	0.0140173
175	PECAM1	0.0139012
176	MIR4435.2HG	0.0138927
177	GGA2	0.0138234
178	CD8B	0.0138134
179	ANXA1	0.0137698
180	MYO1F	0.0137317
181	GATA3	0.0137073
182	GBP5	0.0136781
183	ZBTB38	0.013644
184	IRF1	0.013604
185	TRBC1	0.0135917
186	SYNE2	0.0135678
187	FGFBP2	0.0134215
188	APMAP	0.0134024
189	CD82	0.0133853
190	LINC01871	0.0133688
191	GPR183	0.0133489
192	RORA	0.0133396
193	LCP1	0.0133025
194	CCR7	0.0132656
195	NCF1	0.0131943
196	LINC02446	0.0131362
197	IFITM3	0.0131334
198	HLA.DPB1	0.0131294
199	POU2F2	0.013018
200	IER2	0.0130075
201	CD247	0.0129783
202	TRBC2	0.0128913
203	CD74	0.012792
204	SH3BP5	0.0127181
205	ID1	0.0126715
206	TRBV6.1	0.0126074
207	PTPRE	0.0125732
208	PPP2R5C	0.0125568
209	PARP8	0.012349
210	PLEKHF1	0.0123222
211	LYAR	0.0122309
212	FYN	0.0122231
213	CST7	0.0120879
214	CTSS	0.0120552
215	PYHIN1	0.0120062
216	KLF10	0.0112951
217	KLRB1	0.0112353
218	NELL2	0.0111108
219	AIF1	0.011038
220	RHOB	0.0108779
221	ENC1	0.0106708
222	BACH2	0.0104682
223	TRAV19	0.0103583
224	CD79B	0.0102347
225	PASK	0.0101665
226	ATF3	0.0101069
227	TRAV1.2	0.00966446
228	TRAV21	0.00936812
229	TRBV5.4	0.00916651
230	MMP25	0.00884903
231	HPGD	0.00783901
232	NR4A1	0.00770031
233	CD9	0.00664365
234	RASGEF1B	0.00575187
235	BCL6	0.00528071
236	TRAV4	0.00491866
237	AUTS2	0.00471208
238	TRAV8.1	0.00455296
239	AC020916.1	0.0040693
240	CXCL16	0.00330974
241	CCL3L1	0.00105207

## Sheet: Naive T cell dataset
Rank	Feature	RI score
1	MTRNR2L8	0.254316
2	H3F3B	0.146051
3	TSC22D3	0.084254
4	ZFP36	0.076274
5	FOS	0.0644765
6	FTH1	0.0620678
7	DUSP1	0.0572879
8	ID3	0.0524459
9	IL32	0.0506025
10	PPP1R15A	0.0488644
11	B2M	0.0484834
12	TNFAIP3	0.0450135
13	NR4A2	0.0436358
14	MYADM	0.0405405
15	SLC2A3	0.0400224
16	ZNF331	0.0385134
17	HIST1H1C	0.0351322
18	JUN	0.0328645
19	ACTB	0.0327651
20	SELL	0.0324454
21	KLF6	0.0316506
22	TSPYL2	0.0300989
23	TMSB4X	0.0283074
24	LITAF	0.0279971
25	LTB	0.0278368
26	EZR	0.0271816
27	IFITM1	0.0264058
28	HIST1H4C	0.0259486
29	TENT5C	0.0258323
30	TPT1	0.0248225
31	HIST1H1E	0.0242789
32	HSPA5	0.0239583
33	AREG	0.0239278
34	HIST1H1D	0.0235248
35	JUNB	0.0233237
36	HLA.B	0.0232802
37	PFN1	0.0230022
38	IER2	0.0222045
39	MTRNR2L12	0.0217486
40	FOSB	0.0207703
41	PDE4D	0.0203596
42	ZFP36L2	0.0203528
43	JUND	0.0201495
44	CD69	0.0200217
45	SAT1	0.0197565
46	BACH2	0.0179446
47	VIM	0.0178907
48	CD52	0.0171644
49	LMNA	0.0170735
50	SPOCK2	0.0166635
51	GIMAP4	0.0166233
52	PIM1	0.0166013
53	C1orf162	0.0164992
54	CREM	0.0164913
55	PDE4B	0.0163432
56	S100B	0.0162139
57	CCR7	0.0160684
58	HIST1H2BC	0.0158713
59	IL7R	0.0158638
60	DDIT4	0.0158171
61	CD7	0.015442
62	CISH	0.0154164
63	IFITM2	0.0153257
64	S100A4	0.0152959
65	ARID5B	0.0151271
66	NFKBIZ	0.0150289
67	CXCR4	0.0149403
68	RHOB	0.0145878
69	ID2	0.0145301
70	NFKBIA	0.0145008
71	NOSIP	0.0143704
72	PMAIP1	0.0140665
73	ITM2A	0.0139323
74	IRF1	0.0138467
75	DUSP2	0.0138427
76	NELL2	0.0137857
77	TUBA1B	0.01352
78	SYTL3	0.0134512
79	XIST	0.0134134
80	NR4A1	0.0133733
81	ABLIM1	0.0131717
82	ZFP36L1	0.0130283
83	SLFN5	0.0129637
84	ZC3H12A	0.0129498
85	FTL	0.01249
86	ITGB7	0.0124115
87	TCF7	0.0123888
88	ITGB2	0.0123489
89	CD8B	0.0123371
90	VSIR	0.0122938
91	ITPRIP	0.0121636
92	MT2A	0.0121218
93	S100A6	0.0119408
94	S100A10	0.011936
95	CD247	0.0118571
96	CD74	0.0118422
97	ETS1	0.0117512
98	SGK1	0.0117218
99	RNF19A	0.0116795
100	RORA	0.0115332
101	TRBC2	0.0114442
102	SYNE2	0.0113952
103	RGS2	0.0112955
104	IFITM3	0.0110752
105	LCP1	0.0110314
106	ALOX5AP	0.0109534
107	PASK	0.0109196
108	TKT	0.0108738
109	PIK3R1	0.0108398
110	GPR183	0.0107664
111	CEMIP2	0.0105881
112	HIST1H2AC	0.0105403
113	CTSW	0.0104874
114	NKG7	0.0104134
115	TPM4	0.0103987
116	CD8A	0.0103659
117	TUBB	0.0103224
118	GATA3	0.0102566
119	THEMIS	0.0102177
120	CCL5	0.0101221
121	TRAC	0.0100724
122	ANXA5	0.00990046
123	TUBA4A	0.00976461
124	AQP3	0.00975719
125	ITM2C	0.00975675
126	LINC02446	0.00962205
127	STMN1	0.00926125
128	HLA.DPB1	0.00908004
129	ZBTB38	0.00896583
130	S100A11	0.00871325
131	RASGEF1B	0.00862662
132	SIT1	0.00818142
133	APMAP	0.00770432
134	CTSC	0.0075779
135	LRRN3	0.00702833
136	CRTAM	0.00697547
137	TRAV19	0.00693532
138	AC007952.4	0.00678038
139	ITGB1	0.00647684
140	AC004687.1	0.00576484
141	HPGD	0.00563748
142	MAFF	0.00535813
143	SOX4	0.00526585
144	SAMD3	0.00514109
145	HIST2H2AB	0.00467462
146	ID1	0.00433024
147	LINC01871	0.00430905
148	CXCL16	0.00407801
149	HIST1H2BF	0.00371879
150	CDKN1A	0.0029237
151	HIST1H1B	0.00237411
152	SMAD7	0.00200844
153	FOSL2	0.00172411
