# Supplementary material for: Identification of COVID-19 severity biomarkers based on feature selection on single-cell RNA-Seq data of CD8+ T cells
Source: Front Genet. 2022 Nov 9;13:1053772. doi: 10.3389/fgene.2022.1053772 (PMC9682094; doi:10.3389/fgene.2022.1053772)
Supplement: Supplementary file 2 [file Table3.XLSX]

## Sheet: Effector T cell dataset
Rank	Feature name
1	MTRNR2L8
2	H3F3B
3	PFN1
4	FTH1
5	HLA.B
6	IL32
7	ACTB
8	MTRNR2L12
9	GNLY
10	FOS
11	DUSP1
12	TPT1
13	JUN
14	IL7R
15	ZFP36L2
16	TRBV4.2
17	TRBV29.1
18	TSC22D3
19	CCL5
20	TMSB4X
21	JUNB
22	TUBA4A
23	GZMB
24	CMC1
25	VIM
26	ZFP36
27	CST7
28	TRBV30
29	PRF1
30	B2M
31	GZMA
32	TRAV23DV6
33	NKG7
34	CTSW
35	TRAV21
36	SELL
37	LITAF
38	IFITM2
39	TRBV6.6
40	TRAV5
41	NFKBIA
42	DUSP2
43	LGALS1
44	GZMK
45	KLF6
46	IFITM3
47	ZNF683
48	RHOB
49	TRBC1
50	S100A10
51	PMAIP1
52	ZFP36L1
53	TRBV7.2
54	TRBV18
55	S100A6
56	AHNAK
57	S100A4
58	IER2
59	HSPA1A
60	HIST1H1E
61	TRBV2
62	PPP1R14B
63	HSPA5
64	SYNE2
65	HIST1H1C
66	TRGV9
67	NEAT1
68	TRAV13.1
69	MYADM
70	ZBP1
71	TNFAIP3
72	SPOCK2
73	PTGDR
74	TRBV20.1
75	HIST1H4C
76	ATG2A
77	TYROBP
78	TRBV7.6
79	PPP1R15A
80	HSPA1B
81	DDIT4
82	CD69
83	OASL
84	IFIT2
85	PDE4B
86	KLRG1
87	HIST1H1D
88	XIST
89	TRAV3
90	MATK
91	LTB
92	KLRC3
93	DUSP4
94	CD8A
95	CXCR3
96	GIMAP4
97	TRBV11.3
98	SLA2
99	IFITM1
100	HLA.DRB1
101	GATA3
102	FGFBP2
103	CD7
104	CD52
105	MT1E
106	IGLV2.14
107	HLA.DQA2
108	HLA.DQA1
109	TRAV29DV5
110	TRAV12.3
111	SH2D2A
112	MT2A
113	LAG3
114	TRAV1.2
115	MYOM2
116	CX3CR1
117	CD8B
118	ALOX5AP
119	TRBC2
120	TRAV6
121	ARID5B
122	PLEK
123	GZMH
124	CD74
125	TRDV2
126	PRDM1
127	PIK3R1
128	LINC01871
129	TRBV24.1
130	TRBV15
131	SLC2A3
132	NOSIP
133	METRNL
134	IRF1
135	IKZF2
136	HLA.DRB5
137	ATF3
138	APMAP
139	TUBA1B
140	TIGIT
141	PARP8
142	ITGB2
143	EZR
144	CTSC
145	CDK2AP2
146	SYTL3
147	SRRT
148	PTPRE
149	PPP2R5C
150	HOPX
151	ETS1
152	CD63
153	AOAH
154	ANXA2
155	TRDV1
156	PRSS23
157	HLA.DRA
158	TSPYL2
159	STMN1
160	S1PR5
161	KLRC1
162	CREM
163	TRGV8
164	ITGB7
165	HLA.DPB1
166	GGA2
167	BHLHE40
168	TRAC
169	SLFN5
170	SAT1
171	S100A11
172	PYHIN1
173	HLA.DPA1
174	CEP78
175	SAMD3
176	KIR3DL1
177	IL2RG
178	CHI3L2
179	TRAV12.2
180	TENT5C
181	PIM1
182	F2R
183	CD38
184	ABI3
185	ZBTB38
186	SH3BP5
187	NR4A2
188	NCR1
189	MYBL1
190	MACF1
191	FTL
192	FCRL3
193	ATP2B4
194	LMNA
195	KLRF1
196	ID2
197	HIST1H2BC
198	FGR
199	CCL4
200	ANXA1
201	THEMIS
202	NCR3
203	IFNG
204	FLNA
205	FCGR3A
206	CXCR4
207	AC004687.1
208	ZC3H12A
209	TUBB
210	TRBV6.5
211	SMAD7
212	RUNX3
213	LMNB1
214	ITM2A
215	ISG15
216	ZNF331
217	USP28
218	TTC38
219	TRAV17
220	SPON2
221	SIT1
222	RNF19A
223	LCP1
224	FYN
225	CD300A
226	C1orf162
227	BATF
228	ADGRG1
229	TRG.AS1
230	TCF7
231	ENC1
232	CD247
233	ZEB2
234	SLAMF7
235	RGS2
236	RGS1
237	PLEKHA2
238	PECAM1
239	PDE4D
240	MYO1F
241	KLRD1
242	JUND
243	FOSL2
244	CEMIP2
245	CD160
246	C12orf75
247	STOM
248	PPP1R16B
249	GBP5
250	FCRL6
251	CDKN1A
252	CD244

## Sheet: Memory T cell dataset
Rank	Feature name
1	FTH1
2	H3F3B
3	MTRNR2L8
4	ACTB
5	IL32
6	PFN1
7	DUSP1
8	FOS
9	NFKBIA
10	TMSB4X
11	HLA.B
12	CCL5
13	MTRNR2L12
14	TPT1
15	ZFP36
16	ZFP36L2
17	JUNB
18	KLF6
19	LTB
20	CD69
21	IL7R
22	VIM
23	CD8A
24	B2M
25	CXCR4
26	SELL
27	CD52
28	DUSP2
29	LGALS1
30	ZFP36L1
31	TUBA4A
32	S100A4
33	HIST1H4C
34	LITAF
35	GNLY
36	MYADM
37	HIST1H1E
38	GATA3
39	IFITM2
40	CD7
41	HIST1H1D
42	SPOCK2
43	JUN
44	GZMK
45	IFITM3
46	CXCR3
47	TNFAIP3
48	AHNAK
49	TSC22D3
50	AL138963.3
51	NKG7
52	CTSW
53	EZR
54	ANXA1
55	TUBA1B
56	ZNF683
57	GZMA
58	XIST
59	NOSIP
60	NEAT1
61	DDIT4
62	PASK
63	PMAIP1
64	HIST1H1C
65	CD8B
66	MT2A
67	KLRG1
68	IFITM1
69	CREM
70	TRAV12.2
71	ID2
72	TRBV20.1
73	TRBC1
74	PPP1R15A
75	PPP1R14B
76	LINC02446
77	LRRN3
78	IER2
79	KLRB1
80	SLFN5
81	SLA2
82	HSPA5
83	FTL
84	DUSP4
85	TPM4
86	NR4A2
87	NCR3
88	ITM2A
89	SLC2A3
90	LYAR
91	SAT1
92	PDE4B
93	TRBV5.4
94	TENT5C
95	PIM1
96	TRAC
97	TIMP1
98	GIMAP4
99	ETS1
100	ARID5B
101	S100A10
102	RHOB
103	TNFRSF1B
104	CTSC
105	RGS2
106	ITGB1
107	CST7
108	PIK3R1
109	LMNA
110	LCP1
111	HLA.DPB1
112	CD74
113	BATF
114	TRAV21
115	PPP2R5C
116	AREG
117	CCL4
118	TSPYL2
119	TCF7
120	FLNA
121	C1orf162
122	ZC3H12A
123	PRF1
124	LINC01871
125	HLA.DRB5
126	CCL3L1
127	RUNX3
128	MACF1
129	FYN
130	AC020916.1
131	TRAV1.2
132	OASL
133	IRF1
134	XCL1
135	POU2F2
136	NFKBIZ
137	IFI6
138	FGFBP2
139	ZEB2
140	TRBV6.1
141	SYNE2
142	SRRT
143	PLEKHA2
144	NR4A1
145	MMP25
146	BCL9L
147	AQP3
148	METRNL
149	JUND
150	ID3
151	HOPX
152	CXCL16
153	CD82
154	ATF3
155	AC245014.3
156	ZNF331
157	TRAV19
158	TNFRSF4
159	SYTL3
160	S100A6
161	GGA2
162	CISH
163	CDK2AP2
164	ACTN4
165	AC004687.1
166	TRBC2
167	NCF1
168	GZMB
169	CCR7
170	BHLHE40
171	BCL6
172	AIF1
173	SAMD3
174	PARP8
175	ITGB7
176	CD247
177	C12orf75
178	ATG2A
179	APOBEC3G
180	TIAM1
181	SMAD7
182	RORA
183	NELL2
184	CAPG
185	ANXA2
186	ALOX5AP
187	TRAV4
188	RNF19A
189	RGS16
190	RCBTB2
191	PYHIN1
192	FOSB
193	BACH2
194	ZBTB38
195	TUBB
196	TRAV8.1
197	S100A11
198	OPTN
199	ID1
200	CTSS
201	CRIP2
202	STMN1
203	STAT1
204	SIT1
205	SH3BP5
206	RASGEF1B
207	PPP1R16B
208	MAP3K8
209	ITGB2
210	IL2RG
211	CDKN1A
212	CD79B
213	ANXA5
214	VSIR
215	THEMIS
216	PECAM1
217	PDE4D
218	NR4A3
219	MIR4435.2HG
220	LST1
221	KLF10
222	HIST1H2BC
223	CD9
224	ATP2B4
225	APMAP
226	TIGIT
227	RGS1
228	PTPRE
229	PLEKHF1
230	MYO1F
231	MAFF
232	ISG15
233	HPGD
234	GPR183
235	GPR171
236	GBP5
237	FOSL2
238	ENC1
239	CEMIP2
240	CD63
241	AUTS2

## Sheet: Naive T cell dataset
Rank	Feature name
1	H3F3B
2	FOS
3	IL32
4	FTH1
5	ACTB
6	MTRNR2L8
7	DUSP1
8	HLA.B
9	PFN1
10	TPT1
11	ZFP36L2
12	B2M
13	TMSB4X
14	KLF6
15	TSC22D3
16	ZFP36
17	NFKBIA
18	HIST1H4C
19	VIM
20	JUNB
21	JUN
22	MTRNR2L12
23	LINC02446
24	SELL
25	CCL5
26	LITAF
27	LTB
28	CD8A
29	CD69
30	CD8B
31	CXCR4
32	CD52
33	TNFAIP3
34	IL7R
35	IFITM1
36	IER2
37	SLC2A3
38	PPP1R15A
39	ZFP36L1
40	CCR7
41	EZR
42	HIST1H1D
43	CD7
44	IFITM2
45	S100A4
46	PASK
47	NR4A2
48	GIMAP4
49	MYADM
50	PIM1
51	ID3
52	MT2A
53	CTSW
54	IFITM3
55	FTL
56	ZNF331
57	HSPA5
58	TCF7
59	SPOCK2
60	S100B
61	NOSIP
62	ITM2A
63	XIST
64	TENT5C
65	CREM
66	ARID5B
67	HIST1H1C
68	AREG
69	HIST1H1E
70	FOSB
71	S100A11
72	SYNE2
73	DDIT4
74	TUBA1B
75	HLA.DPB1
76	DUSP2
77	SAMD3
78	PDE4D
79	BACH2
80	ITGB2
81	CISH
82	AC004687.1
83	S100A10
84	PDE4B
85	LINC01871
86	ITGB7
87	ID2
88	TRBC2
89	SAT1
90	NFKBIZ
91	GPR183
92	HPGD
93	C1orf162
94	ALOX5AP
95	TRAV19
96	NKG7
97	LRRN3
98	ETS1
99	CD74
100	AC007952.4
101	TSPYL2
102	S100A6
103	ITGB1
104	CRTAM
105	NR4A1
106	TPM4
107	SIT1
108	IRF1
109	AQP3
110	NELL2
111	LMNA
112	RHOB
113	GATA3
114	PMAIP1
115	CD247
116	RGS2
117	LCP1
118	ZC3H12A
119	TUBA4A
120	TRAC
121	SMAD7
122	SLFN5
123	HIST1H2AC
124	FOSL2
125	ANXA5
126	TUBB
127	SYTL3
128	TKT
129	ZBTB38
130	SOX4
131	RNF19A
132	JUND
133	ITM2C
134	CXCL16
135	THEMIS
136	RORA
137	MAFF
138	ID1
139	HIST1H2BC
140	ABLIM1
141	VSIR
142	STMN1
143	SGK1
144	PIK3R1
145	CTSC
146	CDKN1A
147	APMAP
148	RASGEF1B
149	ITPRIP
150	HIST2H2AB
151	HIST1H2BF
152	HIST1H1B
153	CEMIP2
