# Supplementary material for: Identification of COVID-19 severity biomarkers based on feature selection on single-cell RNA-Seq data of CD8+ T cells
Source: Front Genet. 2022 Nov 9;13:1053772. doi: 10.3389/fgene.2022.1053772 (PMC9682094; doi:10.3389/fgene.2022.1053772)
Supplement: Supplementary file 3 [file Table9.XLSX]

## Sheet: mRMR.GO
ONTOLOGY	ID	Description	GeneRatio	BgRatio	pvalue	p.adjust	qvalue	geneID	Count
BP	GO:0048872	homeostasis of number of cells	12/83	249/18862	9.08606e-10	1.84356e-06	1.44899e-06	567/7128/7538/301/5366/5142/3575/27240/972/1831/9289/2113	12
BP	GO:0001776	leukocyte homeostasis	7/83	79/18862	5.54397e-08	5.62436e-05	4.42059e-05	7128/301/5366/5142/27240/972/1831	7
BP	GO:0035455	response to interferon-alpha	4/83	21/18862	1.97039e-06	0.00133264	0.00104742	10581/8519/149628/10410	4
BP	GO:0009615	response to virus	10/83	359/18862	3.90051e-06	0.00172807	0.00135821	5551/10581/7128/2268/8519/5366/7852/54541/8638/10410	10
BP	GO:0007159	leukocyte cell-cell adhesion	10/83	366/18862	4.62666e-06	0.00172807	0.00135821	6402/201633/1524/301/3575/972/3695/5175/11126/2113	10
BP	GO:0002260	lymphocyte homeostasis	5/83	57/18862	5.1101e-06	0.00172807	0.00135821	7128/5366/27240/972/1831	5
BP	GO:0035456	response to interferon-beta	4/83	31/18862	1.00177e-05	0.00242403	0.00190522	10581/8519/149628/10410	4
BP	GO:0001909	leukocyte mediated cytotoxicity	6/83	113/18862	1.04918e-05	0.00242403	0.00190522	5551/567/3575/3811/11126/259197	6
BP	GO:0002683	negative regulation of immune system process	10/83	403/18862	1.07522e-05	0.00242403	0.00190522	8530/201633/7128/2268/301/3575/972/1831/11126/115352	10
BP	GO:0050792	regulation of viral process	7/83	186/18862	1.78739e-05	0.00319804	0.00251357	10581/7538/8519/7852/972/8638/10410	7
BP	GO:0051607	defense response to virus	8/83	260/18862	1.8914e-05	0.00319804	0.00251357	5551/10581/7128/8519/5366/54541/8638/10410	8
BP	GO:0140546	defense response to symbiont	8/83	260/18862	1.8914e-05	0.00319804	0.00251357	5551/10581/7128/8519/5366/54541/8638/10410	8
BP	GO:0043903	regulation of biological process involved in symbiotic interaction	7/83	197/18862	2.58736e-05	0.00391412	0.00307638	10581/7538/8519/7852/972/8638/10410	7
BP	GO:0051098	regulation of binding	9/83	357/18862	2.70072e-05	0.00391412	0.00307638	3001/7114/302/567/60/3725/6281/149628/4792	9
BP	GO:0046596	regulation of viral entry into host cell	4/83	41/18862	3.11808e-05	0.00421772	0.00331501	10581/8519/972/10410	4
BP	GO:0046718	viral entry into host cell	6/83	140/18862	3.54518e-05	0.00449573	0.00353352	10581/8519/7852/972/3695/10410	6
BP	GO:0048525	negative regulation of viral process	5/83	89/18862	4.53774e-05	0.00541593	0.00425677	10581/7538/8519/8638/10410	5
BP	GO:0044409	entry into host	6/83	153/18862	5.82593e-05	0.00624982	0.00491218	10581/8519/7852/972/3695/10410	6
BP	GO:0052372	modulation by symbiont of entry into host	4/83	48/18862	5.85246e-05	0.00624982	0.00491218	10581/8519/972/10410	4
BP	GO:0031341	regulation of cell killing	5/83	98/18862	7.19818e-05	0.00675599	0.00531002	5551/567/3575/11126/259197	5
BP	GO:0051100	negative regulation of binding	6/83	159/18862	7.21359e-05	0.00675599	0.00531002	3001/7114/567/60/3725/4792	6
BP	GO:0071216	cellular response to biotic stimulus	7/83	233/18862	7.50424e-05	0.00675599	0.00531002	1524/7128/7538/3309/5142/4792/9516	7
BP	GO:0043392	negative regulation of DNA binding	4/83	52/18862	8.03459e-05	0.00675599	0.00531002	3001/7114/3725/4792	4
BP	GO:1903706	regulation of hemopoiesis	9/83	415/18862	8.64416e-05	0.00675599	0.00531002	567/7538/3725/301/3575/972/4792/115352/2113	9
BP	GO:0046597	negative regulation of viral entry into host cell	3/83	20/18862	8.87347e-05	0.00675599	0.00531002	10581/8519/10410	3
BP	GO:0006968	cellular defense response	4/83	54/18862	9.32321e-05	0.00675599	0.00531002	5551/1524/10219/3823	4
BP	GO:0045071	negative regulation of viral genome replication	4/83	54/18862	9.32321e-05	0.00675599	0.00531002	10581/8519/8638/10410	4
BP	GO:0061756	leukocyte adhesion to vascular endothelial cell	4/83	54/18862	9.32321e-05	0.00675599	0.00531002	6402/1524/3695/2113	4
BP	GO:0052126	movement in host environment	6/83	175/18862	0.000122345	0.00855996	0.00672789	10581/8519/7852/972/3695/10410	6
BP	GO:0001819	positive regulation of cytokine production	9/83	437/18862	0.000127831	0.00863641	0.00678798	567/201633/2268/4050/301/5142/149628/972/11126	9
BP	GO:0032663	regulation of interleukin-2 production	4/83	59/18862	0.000131951	0.00863641	0.00678798	7128/7538/301/5142	4
BP	GO:0001906	cell killing	6/83	179/18862	0.000138443	0.00866901	0.0068136	5551/567/3575/3811/11126/259197	6
BP	GO:0002237	response to molecule of bacterial origin	8/83	346/18862	0.000140994	0.00866901	0.0068136	567/1524/7128/7538/3725/5142/4792/9516	8
BP	GO:0032623	interleukin-2 production	4/83	61/18862	0.000150291	0.00876719	0.00689077	7128/7538/301/5142	4
BP	GO:0002695	negative regulation of leukocyte activation	6/83	182/18862	0.000151583	0.00876719	0.00689077	8530/201633/7128/2268/301/972	6
BP	GO:1903901	negative regulation of viral life cycle	3/83	24/18862	0.000155554	0.00876719	0.00689077	10581/8519/10410	3
BP	GO:0031343	positive regulation of cell killing	4/83	63/18862	0.000170406	0.00924519	0.00726646	5551/567/11126/259197	4
BP	GO:0051101	regulation of DNA binding	5/83	118/18862	0.000173148	0.00924519	0.00726646	3001/7114/3725/149628/4792	5
BP	GO:0002449	lymphocyte mediated immunity	8/83	360/18862	0.000184877	0.00961834	0.00755975	5551/567/28639/3575/3811/972/11126/259197	8
BP	GO:0002697	regulation of immune effector process	9/83	465/18862	0.000203427	0.0102365	0.00804559	567/7128/2268/301/3575/972/11126/259197/115352	9
BP	GO:0050727	regulation of inflammatory response	8/83	366/18862	0.000206849	0.0102365	0.00804559	8530/7114/7128/313/301/4792/2113/284207	8
BP	GO:0034341	response to interferon-gamma	6/83	197/18862	0.000232859	0.0109877	0.00863602	10581/567/8519/972/8638/10410	6
BP	GO:0071222	cellular response to lipopolysaccharide	6/83	197/18862	0.000232859	0.0109877	0.00863602	1524/7128/7538/5142/4792/9516	6
BP	GO:0050866	negative regulation of cell activation	6/83	200/18862	0.000252605	0.0110446	0.00868076	8530/201633/7128/2268/301/972	6
BP	GO:0002576	platelet degranulation	5/83	128/18862	0.000252995	0.0110446	0.00868076	7277/7114/967/5341/5175	5
BP	GO:0045123	cellular extravasation	4/83	70/18862	0.000256248	0.0110446	0.00868076	6402/1524/3695/5175	4
BP	GO:0002429	immune response-activating cell surface receptor signaling pathway	9/83	481/18862	0.000261282	0.0110446	0.00868076	60/2268/5142/28639/28755/2214/11126/259197/115352	9
BP	GO:0002757	immune response-activating signal transduction	9/83	481/18862	0.000261282	0.0110446	0.00868076	60/2268/5142/28639/28755/2214/11126/259197/115352	9
BP	GO:0060055	angiogenesis involved in wound healing	3/83	29/18862	0.000276406	0.0112693	0.00885738	7128/7852/2113	3
BP	GO:0043312	neutrophil degranulation	9/83	485/18862	0.000277707	0.0112693	0.00885738	6402/2495/302/567/6282/2268/967/6515/5175	9
BP	GO:0002283	neutrophil activation involved in immune response	9/83	488/18862	0.00029058	0.0115605	0.00908626	6402/2495/302/567/6282/2268/967/6515/5175	9
BP	GO:0050901	leukocyte tethering or rolling	3/83	30/18862	0.000306145	0.0119455	0.00938885	6402/1524/3695	3
BP	GO:0071219	cellular response to molecule of bacterial origin	6/83	209/18862	0.000319855	0.012245	0.00962423	1524/7128/7538/5142/4792/9516	6
BP	GO:0070229	negative regulation of lymphocyte apoptotic process	3/83	31/18862	0.000337873	0.0125775	0.00988559	3575/972/1831	3
BP	GO:0002446	neutrophil mediated immunity	9/83	499/18862	0.000342101	0.0125775	0.00988559	6402/2495/302/567/6282/2268/967/6515/5175	9
BP	GO:0042119	neutrophil activation	9/83	500/18862	0.000347138	0.0125775	0.00988559	6402/2495/302/567/6282/2268/967/6515/5175	9
BP	GO:0001910	regulation of leukocyte mediated cytotoxicity	4/83	79/18862	0.000407499	0.014109	0.0110893	567/3575/11126/259197	4
BP	GO:0002699	positive regulation of immune effector process	6/83	219/18862	0.000410266	0.014109	0.0110893	567/2268/301/972/11126/259197	6
BP	GO:0051701	biological process involved in interaction with host	6/83	219/18862	0.000410266	0.014109	0.0110893	10581/8519/7852/972/3695/10410	6
BP	GO:2000106	regulation of leukocyte apoptotic process	4/83	80/18862	0.00042752	0.0144573	0.011363	301/3575/972/1831	4
BP	GO:0043516	regulation of DNA damage response, signal transduction by p53 class mediator	3/83	34/18862	0.000445537	0.0147084	0.0115604	5366/149628/972	3
BP	GO:0002262	myeloid cell homeostasis	5/83	145/18862	0.000449444	0.0147084	0.0115604	567/7538/301/5142/2113	5
BP	GO:0050867	positive regulation of cell activation	8/83	412/18862	0.000457161	0.0147235	0.0115723	2268/5341/301/28639/3575/972/11126/115352	8
BP	GO:0051354	negative regulation of oxidoreductase activity	3/83	35/18862	0.000485764	0.015172	0.0119247	3001/51070/493	3
BP	GO:0045069	regulation of viral genome replication	4/83	83/18862	0.000491791	0.015172	0.0119247	10581/8519/8638/10410	4
BP	GO:1903900	regulation of viral life cycle	5/83	148/18862	0.000493519	0.015172	0.0119247	10581/8519/972/8638/10410	5
BP	GO:0043029	T cell homeostasis	3/83	36/18862	0.000528248	0.0159972	0.0125734	5366/27240/1831	3
BP	GO:0045785	positive regulation of cell adhesion	8/83	425/18862	0.000560986	0.0167388	0.0131562	9806/6281/301/3575/972/11126/9289/2113	8
BP	GO:0051250	negative regulation of lymphocyte activation	5/83	153/18862	0.000574114	0.0168823	0.013269	201633/7128/2268/301/972	5
BP	GO:0032496	response to lipopolysaccharide	7/83	326/18862	0.000582896	0.0168956	0.0132795	1524/7128/7538/3725/5142/4792/9516	7
BP	GO:0060337	type I interferon signaling pathway	4/83	95/18862	0.000818637	0.0231509	0.0181959	10581/8519/8638/10410	4
BP	GO:0031340	positive regulation of vesicle fusion	2/83	10/18862	0.000841397	0.0231509	0.0181959	302/301	2
BP	GO:0106072	negative regulation of adenylate cyclase-activating G protein-coupled receptor signaling pathway	2/83	10/18862	0.000841397	0.0231509	0.0181959	5142/493	2
BP	GO:0071357	cellular response to type I interferon	4/83	96/18862	0.000851393	0.0231509	0.0181959	10581/8519/8638/10410	4
BP	GO:0019058	viral life cycle	7/83	348/18862	0.000855749	0.0231509	0.0181959	10581/8519/7852/972/3695/8638/10410	7
BP	GO:0002819	regulation of adaptive immune response	5/83	170/18862	0.000923476	0.0246544	0.0193777	567/7128/301/3575/11126	5
BP	GO:0045637	regulation of myeloid cell differentiation	6/83	258/18862	0.000967772	0.0255014	0.0200434	567/7538/3725/972/4792/2113	6
BP	GO:0001765	membrane raft assembly	2/83	11/18862	0.00102544	0.0257801	0.0202624	302/6281	2
BP	GO:0045657	positive regulation of monocyte differentiation	2/83	11/18862	0.00102544	0.0257801	0.0202624	3725/972	2
BP	GO:0042493	response to drug	7/83	359/18862	0.00102563	0.0257801	0.0202624	567/3309/3725/6281/301/5142/7852	7
BP	GO:0034340	response to type I interferon	4/83	101/18862	0.00102917	0.0257801	0.0202624	10581/8519/8638/10410	4
BP	GO:0071887	leukocyte apoptotic process	4/83	102/18862	0.00106762	0.0264172	0.0207632	301/3575/972/1831	4
BP	GO:2000107	negative regulation of leukocyte apoptotic process	3/83	46/18862	0.00108809	0.0265991	0.0209061	3575/972/1831	3
BP	GO:0045646	regulation of erythrocyte differentiation	3/83	47/18862	0.0011586	0.0277734	0.0218291	567/7538/2113	3
BP	GO:0002460	adaptive immune response based on somatic recombination of immune receptors built from immunoglobulin superfamily domains	7/83	367/18862	0.00116507	0.0277734	0.0218291	5551/567/7128/301/28639/3575/972	7
BP	GO:0051001	negative regulation of nitric-oxide synthase activity	2/83	12/18862	0.00122701	0.0277734	0.0218291	51070/493	2
BP	GO:0071872	cellular response to epinephrine stimulus	2/83	12/18862	0.00122701	0.0277734	0.0218291	5142/493	2
BP	GO:0106070	regulation of adenylate cyclase-activating G protein-coupled receptor signaling pathway	2/83	12/18862	0.00122701	0.0277734	0.0218291	5142/493	2
BP	GO:0007229	integrin-mediated signaling pathway	4/83	106/18862	0.00123156	0.0277734	0.0218291	2268/967/5341/3695	4
BP	GO:0001913	T cell mediated cytotoxicity	3/83	48/18862	0.00123194	0.0277734	0.0218291	5551/567/3575	3
BP	GO:0045744	negative regulation of G protein-coupled receptor signaling pathway	3/83	50/18862	0.00138725	0.0305949	0.0240467	5341/5142/493	3
BP	GO:0048260	positive regulation of receptor-mediated endocytosis	3/83	50/18862	0.00138725	0.0305949	0.0240467	302/567/967	3
BP	GO:0014745	negative regulation of muscle adaptation	2/83	13/18862	0.00144597	0.0308828	0.024273	493/4000	2
BP	GO:0031392	regulation of prostaglandin biosynthetic process	2/83	13/18862	0.00144597	0.0308828	0.024273	301/972	2
BP	GO:0061043	regulation of vascular wound healing	2/83	13/18862	0.00144597	0.0308828	0.024273	7128/7852	2
BP	GO:0007249	I-kappaB kinase/NF-kappaB signaling	6/83	282/18862	0.00152589	0.0322503	0.0253479	1524/7128/6275/972/4792/9516	6
BP	GO:0002720	positive regulation of cytokine production involved in immune response	3/83	53/18862	0.0016424	0.034355	0.0270021	567/972/11126	3
BP	GO:0001780	neutrophil homeostasis	2/83	14/18862	0.00168215	0.0344755	0.0270968	301/5142	2
BP	GO:0086103	G protein-coupled receptor signaling pathway involved in heart process	2/83	14/18862	0.00168215	0.0344755	0.0270968	5142/493	2
BP	GO:0070228	regulation of lymphocyte apoptotic process	3/83	54/18862	0.00173353	0.0351734	0.0276453	3575/972/1831	3
BP	GO:0001912	positive regulation of leukocyte mediated cytotoxicity	3/83	55/18862	0.00182776	0.0356994	0.0280587	567/11126/259197	3
BP	GO:0071385	cellular response to glucocorticoid stimulus	3/83	55/18862	0.00182776	0.0356994	0.0280587	7538/301/54541	3
BP	GO:0032652	regulation of interleukin-1 production	4/83	119/18862	0.00188547	0.0356994	0.0280587	1524/7128/301/149628	4
BP	GO:0046456	icosanoid biosynthetic process	3/83	56/18862	0.00192513	0.0356994	0.0280587	301/972/241	3
BP	GO:0002696	positive regulation of leukocyte activation	7/83	401/18862	0.00193207	0.0356994	0.0280587	2268/301/28639/3575/972/11126/115352	7
BP	GO:0032897	negative regulation of viral transcription	2/83	15/18862	0.0019354	0.0356994	0.0280587	7538/10410	2
BP	GO:0042994	cytoplasmic sequestering of transcription factor	2/83	15/18862	0.0019354	0.0356994	0.0280587	7114/4792	2
BP	GO:0043517	positive regulation of DNA damage response, signal transduction by p53 class mediator	2/83	15/18862	0.0019354	0.0356994	0.0280587	5366/149628	2
BP	GO:0071871	response to epinephrine	2/83	15/18862	0.0019354	0.0356994	0.0280587	5142/493	2
BP	GO:2001279	regulation of unsaturated fatty acid biosynthetic process	2/83	15/18862	0.0019354	0.0356994	0.0280587	301/972	2
BP	GO:0070431	nucleotide-binding oligomerization domain containing 2 signaling pathway	2/83	16/18862	0.00220558	0.0402069	0.0316015	7128/4792	2
BP	GO:1903131	mononuclear cell differentiation	7/83	411/18862	0.0022194	0.0402069	0.0316015	567/3725/301/3575/1316/972/115352	7
BP	GO:0002703	regulation of leukocyte mediated immunity	5/83	209/18862	0.00229583	0.0409643	0.0321968	567/2268/3575/11126/259197	5
BP	GO:0060326	cell chemotaxis	6/83	306/18862	0.00230159	0.0409643	0.0321968	7114/1524/301/5142/7852/972	6
BP	GO:0032612	interleukin-1 production	4/83	126/18862	0.00232207	0.0409693	0.0322007	1524/7128/301/149628	4
BP	GO:0071384	cellular response to corticosteroid stimulus	3/83	60/18862	0.00234674	0.0410477	0.0322623	7538/301/54541	3
BP	GO:0030099	myeloid cell differentiation	7/83	419/18862	0.00247224	0.0417963	0.0328507	302/567/7538/3725/972/4792/2113	7
BP	GO:0010612	regulation of cardiac muscle adaptation	2/83	17/18862	0.00249254	0.0417963	0.0328507	493/4000	2
BP	GO:0048535	lymph node development	2/83	17/18862	0.00249254	0.0417963	0.0328507	4050/3575	2
BP	GO:0070206	protein trimerization	2/83	17/18862	0.00249254	0.0417963	0.0328507	972/241	2
BP	GO:1903242	regulation of cardiac muscle hypertrophy in response to stress	2/83	17/18862	0.00249254	0.0417963	0.0328507	493/4000	2
BP	GO:0019079	viral genome replication	4/83	129/18862	0.00252885	0.0420577	0.0330562	10581/8519/8638/10410	4
BP	GO:0032233	positive regulation of actin filament bundle assembly	3/83	62/18862	0.00257731	0.0425151	0.0334157	5216/5341/6281	3
BP	GO:0035690	cellular response to drug	3/83	63/18862	0.00269765	0.0441414	0.0346939	3309/5142/7852	3
BP	GO:0097529	myeloid leukocyte migration	5/83	218/18862	0.0027545	0.044711	0.0351416	1524/301/5142/972/5175	5
BP	GO:0032769	negative regulation of monooxygenase activity	2/83	18/18862	0.00279611	0.0450263	0.0353894	51070/493	2
BP	GO:0042267	natural killer cell mediated cytotoxicity	3/83	64/18862	0.00282142	0.045076	0.0354285	3811/11126/259197	3
BP	GO:0042542	response to hydrogen peroxide	4/83	135/18862	0.00297977	0.047234	0.0371246	7128/3725/301/2113	4
BP	GO:0062012	regulation of small molecule metabolic process	7/83	437/18862	0.00312231	0.0491098	0.0385989	7114/5341/301/5366/54541/493/972	7
BP	GO:0042113	B cell activation	6/83	326/18862	0.00314936	0.0491542	0.0386338	7128/28639/3575/1316/972/115352	6
BP	GO:0050863	regulation of T cell activation	6/83	327/18862	0.00319713	0.0493956	0.0388236	201633/301/3575/27240/972/11126	6
BP	GO:0002228	natural killer cell mediated immunity	3/83	67/18862	0.00321352	0.0493956	0.0388236	3811/11126/259197	3
CC	GO:0009897	external side of plasma membrane	11/86	402/19520	1.51056e-06	0.000306643	0.00026554	567/1524/301/969/6983/28639/3575/7852/343413/972/2214	11
CC	GO:0005770	late endosome	7/86	275/19520	0.000212337	0.0215522	0.0186633	8530/302/967/7852/972/10410/9516	7
CC	GO:0031904	endosome lumen	3/86	35/19520	0.000488041	0.0228233	0.0197641	5551/567/967	3
CC	GO:0098802	plasma membrane signaling receptor complex	7/86	318/19520	0.000509692	0.0228233	0.0197641	567/28660/6983/28639/28755/3695/28518	7
CC	GO:0042101	T cell receptor complex	5/86	152/19520	0.000562151	0.0228233	0.0197641	28660/6983/28639/28755/28518	5
MF	GO:0048306	calcium-dependent protein binding	6/82	84/18337	2.04439e-06	0.00032375	0.000267573	302/6282/6281/301/493/6275	6
MF	GO:0140375	immune receptor activity	7/82	136/18337	2.5293e-06	0.00032375	0.000267573	1524/51348/3575/3811/7852/972/11126	7
MF	GO:0050998	nitric-oxide synthase binding	3/82	14/18337	3.02779e-05	0.00258372	0.00213539	60/493/972	3
MF	GO:0098641	cadherin binding involved in cell-cell adhesion	3/82	18/18337	6.70045e-05	0.00428829	0.00354419	302/6282/301	3
MF	GO:0019957	C-C chemokine binding	3/82	24/18337	0.00016301	0.00820524	0.00678147	1524/7538/7852	3
MF	GO:0030246	carbohydrate binding	7/82	267/18337	0.00019231	0.00820524	0.00678147	6402/10219/969/51348/6515/3823/1117	7
MF	GO:0019956	chemokine binding	3/82	33/18337	0.000426857	0.0156108	0.012902	1524/7538/7852	3
MF	GO:0042287	MHC protein binding	3/82	40/18337	0.000755757	0.0241842	0.0199878	6983/343413/972	3
MF	GO:0004896	cytokine receptor activity	4/82	97/18337	0.000938558	0.0266968	0.0220643	1524/3575/7852/972	4
MF	GO:0061629	RNA polymerase II-specific DNA-binding transcription factor binding	6/82	271/18337	0.00134993	0.0293876	0.0242882	60/4929/3725/8553/8638/4792	6
MF	GO:0098632	cell-cell adhesion mediator activity	3/82	49/18337	0.00136914	0.0293876	0.0242882	302/6282/301	3
MF	GO:0140297	DNA-binding transcription factor binding	7/82	376/18337	0.00146513	0.0293876	0.0242882	60/4929/3725/8553/8638/4792/1390	7
MF	GO:0004859	phospholipase inhibitor activity	2/82	13/18337	0.00149234	0.0293876	0.0242882	302/301	2
MF	GO:0044548	S100 protein binding	2/82	14/18337	0.00173601	0.0317442	0.026236	302/6282	2
MF	GO:0098631	cell adhesion mediator activity	3/82	58/18337	0.00222774	0.0380201	0.0314229	302/6282/301	3
MF	GO:0055102	lipase inhibitor activity	2/82	18/18337	0.00288513	0.046162	0.038152	302/301	2
MF	GO:0019955	cytokine binding	4/82	136/18337	0.00323836	0.0487658	0.040304	1524/7538/7852/972	4

## Sheet: mRMR.KEGG
ID	Description	GeneRatio	BgRatio	pvalue	p.adjust	qvalue	geneID	Count
hsa04210	Apoptosis	7/46	136/8113	9.88724e-06	0.00148309	0.00124891	5551/7277/60/3725/5366/4792/4000	7
hsa04612	Antigen processing and presentation	5/46	78/8113	7.26928e-05	0.00545196	0.00459112	567/3309/3823/3811/972	5
hsa05132	Salmonella infection	7/46	249/8113	0.000453415	0.0226707	0.0190911	7277/5216/302/60/3725/6281/4792	7
hsa04650	Natural killer cell mediated cytotoxicity	5/46	131/8113	0.00081967	0.0307376	0.0258843	5551/3823/3811/2214/259197	5
hsa04810	Regulation of actin cytoskeleton	5/46	218/8113	0.00748635	0.163423	0.13762	7114/5216/60/7852/3695	5
hsa05166	Human T-cell leukemia virus 1 infection	5/46	222/8113	0.00806922	0.163423	0.13762	567/7538/3725/4792/2113	5
hsa05140	Leishmaniasis	3/46	77/8113	0.00931162	0.163423	0.13762	3725/2214/4792	3
hsa05412	Arrhythmogenic right ventricular cardiomyopathy	3/46	77/8113	0.00931162	0.163423	0.13762	60/3695/4000	3
hsa04514	Cell adhesion molecules	4/46	149/8113	0.0098054	0.163423	0.13762	6402/201633/3695/5175	4
hsa04662	B cell receptor signaling pathway	3/46	82/8113	0.0110539	0.165808	0.139628	3725/8519/4792	3
hsa05410	Hypertrophic cardiomyopathy	3/46	90/8113	0.0142104	0.192562	0.162158	60/3695/4000	3
hsa04657	IL-17 signaling pathway	3/46	94/8113	0.0159617	0.192562	0.162158	7128/3725/4792	3
hsa05414	Dilated cardiomyopathy	3/46	96/8113	0.0168811	0.192562	0.162158	60/3695/4000	3
hsa04064	NF-kappa B signaling pathway	3/46	104/8113	0.0208523	0.192562	0.162158	7128/4050/4792	3
hsa04062	Chemokine signaling pathway	4/46	192/8113	0.0228836	0.192562	0.162158	1524/2268/7852/4792	4
hsa05332	Graft-versus-host disease	2/46	42/8113	0.0234519	0.192562	0.162158	5551/3811	2
hsa05130	Pathogenic Escherichia coli infection	4/46	197/8113	0.0248701	0.192562	0.162158	7277/60/3725/4792	4
hsa04060	Cytokine-cytokine receptor interaction	5/46	295/8113	0.0249129	0.192562	0.162158	9235/1524/4050/3575/7852	5
hsa04668	TNF signaling pathway	3/46	112/8113	0.0252955	0.192562	0.162158	7128/3725/4792	3
hsa04670	Leukocyte transendothelial migration	3/46	114/8113	0.0264801	0.192562	0.162158	60/7852/5175	3
hsa05169	Epstein-Barr virus infection	4/46	202/8113	0.0269587	0.192562	0.162158	567/7128/3725/4792	4
hsa04672	Intestinal immune network for IgA production	2/46	49/8113	0.0312424	0.205084	0.172702	7852/3695	2
hsa05170	Human immunodeficiency virus 1 infection	4/46	212/8113	0.0314462	0.205084	0.172702	567/3725/7852/4792	4
hsa04380	Osteoclast differentiation	3/46	128/8113	0.0355971	0.215057	0.181101	3725/2214/4792	3
hsa04024	cAMP signaling pathway	4/46	221/8113	0.0358428	0.215057	0.181101	3725/5142/493/4792	4
hsa05135	Yersinia infection	3/46	137/8113	0.0422117	0.226105	0.190404	60/3725/4792	3
hsa05162	Measles	3/46	139/8113	0.0437605	0.226105	0.190404	7128/3725/4792	3
hsa05418	Fluid shear stress and atherosclerosis	3/46	139/8113	0.0437605	0.226105	0.190404	60/3725/5175	3
hsa04978	Mineral absorption	2/46	60/8113	0.0452209	0.226105	0.190404	2495/493	2
hsa05416	Viral myocarditis	2/46	60/8113	0.0452209	0.226105	0.190404	5551/60	2

## Sheet: MCFS.GO
ONTOLOGY	ID	Description	GeneRatio	BgRatio	pvalue	p.adjust	qvalue	geneID	Count
BP	GO:0009615	response to virus	8/37	359/18862	3.79843e-07	0.00027672	0.000204962	5551/7128/5366/8638/10581/81030/2268/54541	8
BP	GO:0051607	defense response to virus	7/37	260/18862	6.30822e-07	0.00027672	0.000204962	5551/7128/5366/8638/10581/81030/54541	7
BP	GO:0140546	defense response to symbiont	7/37	260/18862	6.30822e-07	0.00027672	0.000204962	5551/7128/5366/8638/10581/81030/54541	7
BP	GO:0070269	pyroptosis	3/37	18/18862	5.55593e-06	0.0018279	0.00135389	3001/81030/3002	3
BP	GO:0048872	homeostasis of number of cells	6/37	249/18862	8.2211e-06	0.00216379	0.00160268	567/7128/5142/7538/5366/3575	6
BP	GO:0019835	cytolysis	3/37	31/18862	3.00722e-05	0.00659583	0.00488541	3001/5551/3002	3
BP	GO:0001909	leukocyte mediated cytotoxicity	4/37	113/18862	6.92432e-05	0.0130177	0.00964198	5551/567/3575/3002	4
BP	GO:0071216	cellular response to biotic stimulus	5/37	233/18862	8.69979e-05	0.0143112	0.0106	7128/5142/1524/7538/3309	5
BP	GO:0001913	T cell mediated cytotoxicity	3/37	48/18862	0.000113086	0.0165357	0.0122477	5551/567/3575	3
BP	GO:0031333	negative regulation of protein-containing complex assembly	4/37	139/18862	0.000154429	0.0203229	0.0150528	7114/5216/3309/91663	4
BP	GO:0032663	regulation of interleukin-2 production	3/37	59/18862	0.00020942	0.0250543	0.0185572	7128/5142/7538	3
BP	GO:0032623	interleukin-2 production	3/37	61/18862	0.00023122	0.0250596	0.0185612	7128/5142/7538	3
BP	GO:0051100	negative regulation of binding	4/37	159/18862	0.000258533	0.0250596	0.0185612	7114/3001/60/567	4
BP	GO:0030837	negative regulation of actin filament polymerization	3/37	64/18862	0.000266592	0.0250596	0.0185612	7114/5216/91663	3
BP	GO:0001906	cell killing	4/37	179/18862	0.000405565	0.0355816	0.0263546	5551/567/3575/3002	4
BP	GO:0032272	negative regulation of protein polymerization	3/37	78/18862	0.000477676	0.0383856	0.0284315	7114/5216/91663	3
BP	GO:0001776	leukocyte homeostasis	3/37	79/18862	0.000495863	0.0383856	0.0284315	7128/5142/5366	3
BP	GO:0002237	response to molecule of bacterial origin	5/37	346/18862	0.000542959	0.0396963	0.0294023	567/7128/5142/1524/7538	5
BP	GO:0071222	cellular response to lipopolysaccharide	4/37	197/18862	0.000582027	0.040313	0.0298591	7128/5142/1524/7538	4
BP	GO:0030901	midbrain development	3/37	86/18862	0.000635695	0.0418287	0.0309818	60/4929/3309	3
BP	GO:0048525	negative regulation of viral process	3/37	89/18862	0.000702568	0.0434498	0.0321825	7538/8638/10581	3
BP	GO:0071219	cellular response to molecule of bacterial origin	4/37	209/18862	0.000726365	0.0434498	0.0321825	7128/5142/1524/7538	4
BP	GO:0032069	regulation of nuclease activity	2/37	22/18862	0.000843768	0.0453099	0.0335602	3001/8638	2
BP	GO:0060337	type I interferon signaling pathway	3/37	95/18862	0.000849417	0.0453099	0.0335602	8638/10581/81030	3
BP	GO:0071357	cellular response to type I interferon	3/37	96/18862	0.000875637	0.0453099	0.0335602	8638/10581/81030	3
BP	GO:0042026	protein refolding	2/37	23/18862	0.000922986	0.0453099	0.0335602	567/3309	2
BP	GO:0031341	regulation of cell killing	3/37	98/18862	0.00092961	0.0453099	0.0335602	5551/567/3575	3
BP	GO:0034340	response to type I interferon	3/37	101/18862	0.00101446	0.0476795	0.0353153	8638/10581/81030	3

## Sheet: MCFS.KEGG
ID	Description	GeneRatio	BgRatio	pvalue	p.adjust	qvalue	geneID	Count
hsa04210	Apoptosis	44708	136/8113	7.37821e-05	0.00656661	0.00598023	60/5551/7277/5366/3002	5
hsa05330	Allograft rejection	44619	38/8113	0.00696495	0.197035	0.17944	5551/3002	2
hsa05332	Graft-versus-host disease	44619	42/8113	0.00846087	0.197035	0.17944	5551/3002	2
hsa04940	Type I diabetes mellitus	44619	43/8113	0.00885549	0.197035	0.17944	5551/3002	2
hsa05320	Autoimmune thyroid disease	44619	53/8113	0.0132407	0.213172	0.194136	5551/3002	2
hsa04217	Necroptosis	44647	159/8113	0.0153044	0.213172	0.194136	2495/7128/81030	3
hsa05416	Viral myocarditis	44619	60/8113	0.0167663	0.213172	0.194136	60/5551	2
hsa04612	Antigen processing and presentation	44619	78/8113	0.0274236	0.305087	0.277844	567/3309	2
hsa05014	Amyotrophic lateral sclerosis	44678	364/8113	0.0309061	0.305627	0.278335	60/7277/5216/3309	4
hsa04810	Regulation of actin cytoskeleton	44647	218/8113	0.0348299	0.309986	0.282306	7114/60/5216	3
hsa04928	Parathyroid hormone synthesis, secretion and action	44619	106/8113	0.0480188	0.360307	0.328133	5142/4929	2
hsa05132	Salmonella infection	44647	249/8113	0.0485807	0.360307	0.328133	60/7277/5216	3

## Sheet: LightGBM.GO
ONTOLOGY	ID	Description	GeneRatio	BgRatio	pvalue	p.adjust	qvalue	geneID	Count
BP	GO:1903706	regulation of hemopoiesis	9/47	415/18862	7.2009e-07	0.000909474	0.000665515	2353/3725/3575/678/7538/567/4792/257101/677	9
BP	GO:0002237	response to molecule of bacterial origin	8/47	346/18862	1.99287e-06	0.00110897	0.000811499	2353/3725/6352/7431/7538/567/9516/4792	8
BP	GO:0051100	negative regulation of binding	6/47	159/18862	2.63414e-06	0.00110897	0.000811499	60/3725/7114/567/3001/4792	6
BP	GO:1900153	positive regulation of nuclear-transcribed mRNA catabolic process, deadenylation-dependent decay	3/47	15/18862	6.46044e-06	0.00151898	0.00111153	678/7538/677	3
BP	GO:1903131	mononuclear cell differentiation	8/47	411/18862	7.09319e-06	0.00151898	0.00111153	3725/3575/678/567/3956/1316/257101/677	8
BP	GO:0043392	negative regulation of DNA binding	4/47	52/18862	8.39082e-06	0.00151898	0.00111153	3725/7114/3001/4792	4
BP	GO:0061158	3'-UTR-mediated mRNA destabilization	3/47	17/18862	9.62143e-06	0.00151898	0.00111153	678/7538/677	3
BP	GO:1900151	regulation of nuclear-transcribed mRNA catabolic process, deadenylation-dependent decay	3/47	17/18862	9.62143e-06	0.00151898	0.00111153	678/7538/677	3
BP	GO:0032496	response to lipopolysaccharide	7/47	326/18862	1.50055e-05	0.00202656	0.00148295	2353/3725/6352/7431/7538/9516/4792	7
BP	GO:0070233	negative regulation of T cell apoptotic process	3/47	20/18862	1.60456e-05	0.00202656	0.00148295	3575/1831/6352	3
BP	GO:0051384	response to glucocorticoid	5/47	135/18862	2.10091e-05	0.00241223	0.00176517	2353/1843/678/7538/677	5
BP	GO:0051098	regulation of binding	7/47	357/18862	2.68981e-05	0.00266039	0.00194676	60/3725/7114/567/3001/4792/6281	7
BP	GO:0030098	lymphocyte differentiation	7/47	358/18862	2.73833e-05	0.00266039	0.00194676	3575/678/567/3956/1316/257101/677	7
BP	GO:0033077	T cell differentiation in thymus	4/47	73/18862	3.24681e-05	0.00286328	0.00209523	3575/678/567/677	4
BP	GO:0048872	homeostasis of number of cells	6/47	249/18862	3.40057e-05	0.00286328	0.00209523	3575/1831/7538/567/5366/677	6
BP	GO:0031960	response to corticosteroid	5/47	152/18862	3.71479e-05	0.00293236	0.00214578	2353/1843/678/7538/677	5
BP	GO:0045637	regulation of myeloid cell differentiation	6/47	258/18862	4.14666e-05	0.00308073	0.00225435	2353/3725/7538/567/4792/677	6
BP	GO:0019835	cytolysis	3/47	31/18862	6.20624e-05	0.00404455	0.00295963	3002/5551/3001	3
BP	GO:0070229	negative regulation of lymphocyte apoptotic process	3/47	31/18862	6.20624e-05	0.00404455	0.00295963	3575/1831/6352	3
BP	GO:1902105	regulation of leukocyte differentiation	6/47	279/18862	6.40467e-05	0.00404455	0.00295963	2353/3725/3575/678/257101/677	6
BP	GO:0048525	negative regulation of viral process	4/47	89/18862	7.07426e-05	0.00407955	0.00298525	6352/7538/10581/10410	4
BP	GO:0030099	myeloid cell differentiation	7/47	419/18862	7.41395e-05	0.00407955	0.00298525	2353/3725/3726/7538/567/4792/677	7
BP	GO:0061157	mRNA destabilization	3/47	33/18862	7.5068e-05	0.00407955	0.00298525	678/7538/677	3
BP	GO:0001906	cell killing	5/47	179/18862	8.08391e-05	0.00407955	0.00298525	10578/3575/3002/5551/567	5
BP	GO:0070232	regulation of T cell apoptotic process	3/47	34/18862	8.2189e-05	0.00407955	0.00298525	3575/1831/6352	3
BP	GO:0051591	response to cAMP	4/47	93/18862	8.39813e-05	0.00407955	0.00298525	2353/1843/3725/677	4
BP	GO:0071356	cellular response to tumor necrosis factor	6/47	296/18862	8.87543e-05	0.00415173	0.00303806	678/6352/7114/7538/4792/677	6
BP	GO:0050792	regulation of viral process	5/47	186/18862	9.68751e-05	0.00425606	0.00311441	6352/7538/10581/3956/10410	5
BP	GO:0050779	RNA destabilization	3/47	36/18862	9.77243e-05	0.00425606	0.00311441	678/7538/677	3
BP	GO:0034341	response to interferon-gamma	5/47	197/18862	0.000126895	0.00500839	0.00366493	6352/7431/567/10581/10410	5
BP	GO:0043903	regulation of biological process involved in symbiotic interaction	5/47	197/18862	0.000126895	0.00500839	0.00366493	6352/7538/10581/3956/10410	5
BP	GO:0071222	cellular response to lipopolysaccharide	5/47	197/18862	0.000126895	0.00500839	0.00366493	6352/7431/7538/9516/4792	5
BP	GO:0034612	response to tumor necrosis factor	6/47	320/18862	0.000136	0.00520509	0.00380887	678/6352/7114/7538/4792/677	6
BP	GO:0046596	regulation of viral entry into host cell	3/47	41/18862	0.000144633	0.0053727	0.00393152	10581/3956/10410	3
BP	GO:0042113	B cell activation	6/47	326/18862	0.000150472	0.00542989	0.00397337	3575/678/3956/1316/28639/677	6
BP	GO:0071364	cellular response to epidermal growth factor stimulus	3/47	42/18862	0.000155487	0.00544612	0.00398524	678/7538/677	3
BP	GO:0042110	T cell activation	7/47	474/18862	0.000159546	0.00544612	0.00398524	3575/678/6352/567/3956/257101/677	7
BP	GO:0071219	cellular response to molecule of bacterial origin	5/47	209/18862	0.000167289	0.00556017	0.0040687	6352/7431/7538/9516/4792	5
BP	GO:0001909	leukocyte mediated cytotoxicity	4/47	113/18862	0.000178581	0.00578327	0.00423195	3575/3002/5551/567	4
BP	GO:0070849	response to epidermal growth factor	3/47	46/18862	0.00020417	0.00628943	0.00460234	678/7538/677	3
BP	GO:2000107	negative regulation of leukocyte apoptotic process	3/47	46/18862	0.00020417	0.00628943	0.00460234	3575/1831/6352	3
BP	GO:0051101	regulation of DNA binding	4/47	118/18862	0.00021091	0.00634236	0.00464107	3725/7114/3001/4792	4
BP	GO:0045646	regulation of erythrocyte differentiation	3/47	47/18862	0.00021771	0.0063946	0.0046793	7538/567/677	3
BP	GO:0001913	T cell mediated cytotoxicity	3/47	48/18862	0.000231819	0.00650639	0.0047611	3575/5551/567	3
BP	GO:0052372	modulation by symbiont of entry into host	3/47	48/18862	0.000231819	0.00650639	0.0047611	10581/3956/10410	3
BP	GO:0038066	p38MAPK cascade	3/47	49/18862	0.000246507	0.00662422	0.00484733	1843/7538/677	3
BP	GO:0070231	T cell apoptotic process	3/47	49/18862	0.000246507	0.00662422	0.00484733	3575/1831/6352	3
BP	GO:0009615	response to virus	6/47	359/18862	0.000253397	0.00666751	0.004879	7178/6352/5551/10581/10410/5366	6
BP	GO:0045647	negative regulation of erythrocyte differentiation	2/47	10/18862	0.000270015	0.00695977	0.00509287	7538/677	2
BP	GO:0071216	cellular response to biotic stimulus	5/47	233/18862	0.000276929	0.00699522	0.00511881	6352/7431/7538/9516/4792	5
BP	GO:0061014	positive regulation of mRNA catabolic process	3/47	52/18862	0.000294147	0.00728446	0.00533046	678/7538/677	3
BP	GO:0046683	response to organophosphorus	4/47	130/18862	0.000305452	0.00741897	0.00542889	2353/1843/3725/677	4
BP	GO:0045071	negative regulation of viral genome replication	3/47	54/18862	0.000328987	0.00756638	0.00553676	6352/10581/10410	3
BP	GO:0070228	regulation of lymphocyte apoptotic process	3/47	54/18862	0.000328987	0.00756638	0.00553676	3575/1831/6352	3
BP	GO:0045657	positive regulation of monocyte differentiation	2/47	11/18862	0.000329494	0.00756638	0.00553676	3725/677	2
BP	GO:0071385	cellular response to glucocorticoid stimulus	3/47	55/18862	0.00034736	0.00783421	0.00573275	678/7538/677	3
BP	GO:0030217	T cell differentiation	5/47	246/18862	0.000355467	0.00787641	0.00576363	3575/678/567/257101/677	5
BP	GO:0030183	B cell differentiation	4/47	137/18862	0.00037288	0.00811978	0.00594172	678/3956/1316/677	4
BP	GO:0008298	intracellular mRNA localization	2/47	12/18862	0.000394765	0.00845064	0.00618383	7538/677	2
BP	GO:0002763	positive regulation of myeloid leukocyte differentiation	3/47	58/18862	0.000406411	0.00855496	0.00626016	2353/3725/677	3
BP	GO:0044344	cellular response to fibroblast growth factor stimulus	4/47	142/18862	0.000427145	0.008844	0.00647167	678/6352/7538/677	4
BP	GO:0071384	cellular response to corticosteroid stimulus	3/47	60/18862	0.00044915	0.0090285	0.00660668	678/7538/677	3
BP	GO:0014074	response to purine-containing compound	4/47	144/18862	0.000450353	0.0090285	0.00660668	2353/1843/3725/677	4
BP	GO:0046686	response to cadmium ion	3/47	61/18862	0.000471559	0.00930592	0.00680968	2353/3725/567	3
BP	GO:0071774	response to fibroblast growth factor	4/47	148/18862	0.000499449	0.00955763	0.00699387	678/6352/7538/677	4
BP	GO:1903900	regulation of viral life cycle	4/47	148/18862	0.000499449	0.00955763	0.00699387	6352/10581/3956/10410	4
BP	GO:0043922	negative regulation by host of viral transcription	2/47	14/18862	0.00054257	0.0102278	0.00748431	3725/6352	2
BP	GO:1902107	positive regulation of leukocyte differentiation	4/47	154/18862	0.000580083	0.010618	0.00776984	2353/3725/3575/677	4
BP	GO:1903708	positive regulation of hemopoiesis	4/47	154/18862	0.000580083	0.010618	0.00776984	2353/3725/3575/677	4
BP	GO:0006417	regulation of translation	6/47	425/18862	0.00062068	0.0109644	0.00802328	678/6352/3002/7431/7538/677	6
BP	GO:0032897	negative regulation of viral transcription	2/47	15/18862	0.000625048	0.0109644	0.00802328	7538/10410	2
BP	GO:0042994	cytoplasmic sequestering of transcription factor	2/47	15/18862	0.000625048	0.0109644	0.00802328	7114/4792	2
BP	GO:0070227	lymphocyte apoptotic process	3/47	71/18862	0.000735934	0.0127327	0.00931723	3575/1831/6352	3
BP	GO:0007492	endoderm development	3/47	76/18862	0.000897341	0.0150638	0.0110231	1843/1844/677	3
BP	GO:0060395	SMAD protein signal transduction	3/47	76/18862	0.000897341	0.0150638	0.0110231	2353/3725/7431	3
BP	GO:0070269	pyroptosis	2/47	18/18862	0.000906455	0.0150638	0.0110231	3002/3001	2
BP	GO:0000288	nuclear-transcribed mRNA catabolic process, deadenylation-dependent decay	3/47	77/18862	0.000932094	0.0151486	0.0110851	678/7538/677	3
BP	GO:0045619	regulation of lymphocyte differentiation	4/47	175/18862	0.00093554	0.0151486	0.0110851	3575/678/257101/677	4
BP	GO:0019083	viral transcription	4/47	180/18862	0.00103867	0.0164419	0.0120315	3725/6352/7538/10410	4
BP	GO:2000106	regulation of leukocyte apoptotic process	3/47	80/18862	0.00104145	0.0164419	0.0120315	3575/1831/6352	3
BP	GO:0032495	response to muramyl dipeptide	2/47	20/18862	0.00112209	0.017283	0.012647	7431/4792	2
BP	GO:0046597	negative regulation of viral entry into host cell	2/47	20/18862	0.00112209	0.017283	0.012647	10581/10410	2
BP	GO:0045069	regulation of viral genome replication	3/47	83/18862	0.0011586	0.0174584	0.0127753	6352/10581/10410	3
BP	GO:1903313	positive regulation of mRNA metabolic process	3/47	84/18862	0.00119942	0.0174584	0.0127753	678/7538/677	3
BP	GO:0043488	regulation of mRNA stability	4/47	188/18862	0.00121995	0.0174584	0.0127753	678/7431/7538/677	4
BP	GO:0035455	response to interferon-alpha	2/47	21/18862	0.00123824	0.0174584	0.0127753	10581/10410	2
BP	GO:0045655	regulation of monocyte differentiation	2/47	21/18862	0.00123824	0.0174584	0.0127753	3725/677	2
BP	GO:1900118	negative regulation of execution phase of apoptosis	2/47	21/18862	0.00123824	0.0174584	0.0127753	100463486/100463498	2
BP	GO:0034109	homotypic cell-cell adhesion	3/47	85/18862	0.00124114	0.0174584	0.0127753	60/6352/3956	3
BP	GO:0071248	cellular response to metal ion	4/47	189/18862	0.00124407	0.0174584	0.0127753	2353/3725/3726/567	4
BP	GO:0048545	response to steroid hormone	5/47	330/18862	0.00133564	0.0180796	0.0132299	2353/1843/678/7538/677	5
BP	GO:0034248	regulation of cellular amide metabolic process	6/47	494/18862	0.00135233	0.0180796	0.0132299	678/6352/3002/7431/7538/677	6
BP	GO:0035970	peptidyl-threonine dephosphorylation	2/47	22/18862	0.00135991	0.0180796	0.0132299	1843/1844	2
BP	GO:0035994	response to muscle stretch	2/47	22/18862	0.00135991	0.0180796	0.0132299	2353/4792	2
BP	GO:0051220	cytoplasmic sequestering of protein	2/47	22/18862	0.00135991	0.0180796	0.0132299	7114/4792	2
BP	GO:0019080	viral gene expression	4/47	198/18862	0.0014764	0.0192237	0.0140671	3725/6352/7538/10410	4
BP	GO:0043487	regulation of RNA stability	4/47	198/18862	0.0014764	0.0192237	0.0140671	678/7431/7538/677	4
BP	GO:0045638	negative regulation of myeloid cell differentiation	3/47	92/18862	0.00155894	0.0200912	0.0147019	7538/4792/677	3
BP	GO:1903901	negative regulation of viral life cycle	2/47	24/18862	0.00161967	0.0206631	0.0151204	10581/10410	2
BP	GO:0002573	myeloid leukocyte differentiation	4/47	204/18862	0.00164715	0.0208035	0.0152231	2353/3725/3726/677	4
BP	GO:0017148	negative regulation of translation	4/47	206/18862	0.00170699	0.0213459	0.01562	678/3002/7538/677	4
BP	GO:0010038	response to metal ion	5/47	352/18862	0.00177415	0.0219681	0.0160754	2353/1843/3725/3726/567	5
BP	GO:0061013	regulation of mRNA catabolic process	4/47	210/18862	0.0018312	0.0224411	0.0164214	678/7431/7538/677	4
BP	GO:0031341	regulation of cell killing	3/47	98/18862	0.00186851	0.0224411	0.0164214	3575/5551/567	3
BP	GO:0000188	inactivation of MAPK activity	2/47	26/18862	0.00190118	0.0224411	0.0164214	1843/1844	2
BP	GO:1900739	regulation of protein insertion into mitochondrial membrane involved in apoptotic signaling pathway	2/47	26/18862	0.00190118	0.0224411	0.0164214	3002/5366	2
BP	GO:1900740	positive regulation of protein insertion into mitochondrial membrane involved in apoptotic signaling pathway	2/47	26/18862	0.00190118	0.0224411	0.0164214	3002/5366	2
BP	GO:0042493	response to drug	5/47	359/18862	0.00193361	0.0226125	0.0165469	2353/3725/567/3956/6281	5
BP	GO:0002449	lymphocyte mediated immunity	5/47	360/18862	0.00195722	0.0226786	0.0165953	3575/3002/5551/567/28639	5
BP	GO:0071241	cellular response to inorganic substance	4/47	216/18862	0.00202909	0.0231177	0.0169166	2353/3725/3726/567	4
BP	GO:0034110	regulation of homotypic cell-cell adhesion	2/47	27/18862	0.00205003	0.0231177	0.0169166	6352/3956	2
BP	GO:0090025	regulation of monocyte chemotaxis	2/47	27/18862	0.00205003	0.0231177	0.0169166	1843/6352	2
BP	GO:0045639	positive regulation of myeloid cell differentiation	3/47	102/18862	0.00209473	0.0232074	0.0169822	2353/3725/677	3
BP	GO:0071887	leukocyte apoptotic process	3/47	102/18862	0.00209473	0.0232074	0.0169822	3575/1831/6352	3
BP	GO:0002456	T cell mediated immunity	3/47	104/18862	0.00221395	0.0243149	0.0177926	3575/5551/567	3
BP	GO:0000302	response to reactive oxygen species	4/47	224/18862	0.00231537	0.0252096	0.0184473	2353/1843/3725/388	4
BP	GO:1901222	regulation of NIK/NF-kappaB signaling	3/47	106/18862	0.00233731	0.0252309	0.0184629	7114/9516/4792	3
BP	GO:1900117	regulation of execution phase of apoptosis	2/47	29/18862	0.00236375	0.0253001	0.0185136	100463486/100463498	2
BP	GO:0001844	protein insertion into mitochondrial membrane involved in apoptotic signaling pathway	2/47	30/18862	0.00252858	0.0266133	0.0194745	3002/5366	2
BP	GO:0045577	regulation of B cell differentiation	2/47	30/18862	0.00252858	0.0266133	0.0194745	678/677	2
BP	GO:0035456	response to interferon-beta	2/47	31/18862	0.00269868	0.0280655	0.0205372	10581/10410	2
BP	GO:0034249	negative regulation of cellular amide metabolic process	4/47	234/18862	0.002711	0.0280655	0.0205372	678/3002/7538/677	4
BP	GO:0030218	erythrocyte differentiation	3/47	115/18862	0.00294496	0.0302398	0.0221282	7538/567/677	3
BP	GO:0002761	regulation of myeloid leukocyte differentiation	3/47	118/18862	0.00316711	0.0320005	0.0234166	2353/3725/677	3
BP	GO:0008637	apoptotic mitochondrial changes	3/47	118/18862	0.00316711	0.0320005	0.0234166	3725/3002/5366	3
BP	GO:0034101	erythrocyte homeostasis	3/47	121/18862	0.0033993	0.034074	0.0249339	7538/567/677	3
BP	GO:1901030	positive regulation of mitochondrial outer membrane permeabilization involved in apoptotic signaling pathway	2/47	35/18862	0.00343134	0.0341243	0.0249707	3002/5366	2
BP	GO:0071560	cellular response to transforming growth factor beta stimulus	4/47	251/18862	0.00348628	0.0343998	0.0251723	2353/3725/678/677	4
BP	GO:0035821	modulation of process of other organism	3/47	123/18862	0.00355975	0.0348524	0.0255036	3725/6352/5551	3
BP	GO:0030224	monocyte differentiation	2/47	36/18862	0.00362743	0.0349729	0.0255917	3725/677	2
BP	GO:0043029	T cell homeostasis	2/47	36/18862	0.00362743	0.0349729	0.0255917	1831/5366	2
BP	GO:0071559	response to transforming growth factor beta	4/47	257/18862	0.00379255	0.0360865	0.0264066	2353/3725/678/677	4
BP	GO:0010837	regulation of keratinocyte proliferation	2/47	37/18862	0.00382865	0.0360865	0.0264066	7538/677	2
BP	GO:1901223	negative regulation of NIK/NF-kappaB signaling	2/47	37/18862	0.00382865	0.0360865	0.0264066	7114/9516	2
BP	GO:0051607	defense response to virus	4/47	260/18862	0.00395234	0.036663	0.0268284	5551/10581/10410/5366	4
BP	GO:0140546	defense response to symbiont	4/47	260/18862	0.00395234	0.036663	0.0268284	5551/10581/10410/5366	4
BP	GO:0002576	platelet degranulation	3/47	128/18862	0.00398095	0.036663	0.0268284	7114/7277/1521	3
BP	GO:0001914	regulation of T cell mediated cytotoxicity	2/47	38/18862	0.00403496	0.036663	0.0268284	3575/567	2
BP	GO:0071276	cellular response to cadmium ion	2/47	38/18862	0.00403496	0.036663	0.0268284	2353/3725	2
BP	GO:0019079	viral genome replication	3/47	129/18862	0.00406867	0.0367053	0.0268594	6352/10581/10410	3
BP	GO:0010977	negative regulation of neuron projection development	3/47	132/18862	0.00433889	0.0388654	0.0284401	7431/567/3956	3
BP	GO:1902895	positive regulation of pri-miRNA transcription by RNA polymerase II	2/47	40/18862	0.00446276	0.0396935	0.029046	2353/3725	2
BP	GO:0042542	response to hydrogen peroxide	3/47	135/18862	0.00461979	0.0408028	0.0298578	1843/3725/388	3
BP	GO:0045598	regulation of fat cell differentiation	3/47	136/18862	0.00471582	0.0413616	0.0302667	678/7538/677	3
BP	GO:0045616	regulation of keratinocyte differentiation	2/47	42/18862	0.00491064	0.0424804	0.0310854	7538/677	2
BP	GO:0046782	regulation of viral transcription	2/47	42/18862	0.00491064	0.0424804	0.0310854	7538/10410	2
BP	GO:0046718	viral entry into host cell	3/47	140/18862	0.005112	0.0439215	0.0321399	10581/3956/10410	3
BP	GO:0060711	labyrinthine layer development	2/47	44/18862	0.00537839	0.04559	0.0333609	3726/677	2
BP	GO:1901028	regulation of mitochondrial outer membrane permeabilization involved in apoptotic signaling pathway	2/47	44/18862	0.00537839	0.04559	0.0333609	3002/5366	2
BP	GO:0002262	myeloid cell homeostasis	3/47	145/18862	0.00563475	0.0471304	0.034488	7538/567/677	3
BP	GO:0051592	response to calcium ion	3/47	145/18862	0.00563475	0.0471304	0.034488	2353/1843/3726	3
CC	GO:0042101	T cell receptor complex	6/49	152/19520	2.14213e-06	0.000239918	0.000198429	28557/28660/28662/28688/28639/28569	6
CC	GO:0098802	plasma membrane signaling receptor complex	7/49	318/19520	1.36157e-05	0.000762479	0.000630621	28557/567/28660/28662/28688/28639/28569	7
CC	GO:0005770	late endosome	5/49	275/19520	0.000614863	0.0229549	0.0189852	7178/8530/9516/10410/388	5
MF	GO:0035925	mRNA 3'-UTR AU-rich region binding	3/43	24/18337	2.34894e-05	0.00340597	0.00239839	678/7538/677	3
MF	GO:0048019	receptor antagonist activity	3/43	32/18337	5.6815e-05	0.00411909	0.00290056	100463486/100463498/6352	3
MF	GO:0030547	receptor inhibitor activity	3/43	43/18337	0.000138844	0.00671078	0.00472556	100463486/100463498/6352	3
MF	GO:0008330	protein tyrosine/threonine phosphatase activity	2/43	10/18337	0.000238845	0.00865814	0.00609684	1843/1844	2
MF	GO:0017017	MAP kinase tyrosine/serine/threonine phosphatase activity	2/43	13/18337	0.000412152	0.0119524	0.00841658	1843/1844	2
MF	GO:0033549	MAP kinase phosphatase activity	2/43	15/18337	0.00055317	0.013076	0.00920776	1843/1844	2
MF	GO:0070492	oligosaccharide binding	2/43	16/18337	0.000631254	0.013076	0.00920776	6402/3956	2
MF	GO:0070412	R-SMAD binding	2/43	22/18337	0.00120436	0.021829	0.0153714	2353/3725	2
MF	GO:0005200	structural constituent of cytoskeleton	3/43	103/18337	0.00180431	0.0283224	0.0199439	60/7277/7431	3
MF	GO:0003785	actin monomer binding	2/43	28/18337	0.00195327	0.0283224	0.0199439	5216/7114	2
MF	GO:0071889	14-3-3 protein binding	2/43	31/18337	0.00239214	0.0307863	0.0216789	7538/677	2
MF	GO:0051019	mitogen-activated protein kinase binding	2/43	32/18337	0.00254783	0.0307863	0.0216789	1843/1844	2
MF	GO:0001228	DNA-binding transcription activator activity, RNA polymerase II-specific	5/43	443/18337	0.00363765	0.0365353	0.0257272	2353/3725/3726/9516/1316	5
MF	GO:0061629	RNA polymerase II-specific DNA-binding transcription factor binding	4/43	271/18337	0.00366147	0.0365353	0.0257272	60/2353/3725/4792	4
MF	GO:0001216	DNA-binding transcription activator activity	5/43	447/18337	0.00377952	0.0365353	0.0257272	2353/3725/3726/9516/1316	5
MF	GO:0008138	protein tyrosine/serine/threonine phosphatase activity	2/43	45/18337	0.00498822	0.0452057	0.0318327	1843/1844	2
MF	GO:0001102	RNA polymerase II activating transcription factor binding	2/43	48/18337	0.00565833	0.0482622	0.033985	2353/3725	2

## Sheet: LightGBM.KEGG
ID	Description	GeneRatio	BgRatio	pvalue	p.adjust	qvalue	geneID	Count
hsa04210	Apoptosis	44832	136/8113	4.22495e-10	5.45019e-08	3.51338e-08	60/2353/3725/7277/3002/5551/1521/4792/5366	9
hsa05132	Salmonella infection	44801	249/8113	1.28432e-06	8.28389e-05	5.34008e-05	5216/60/2353/3725/7277/4792/388/6281	8
hsa04668	TNF signaling pathway	44709	112/8113	3.49692e-05	0.00150367	0.00096932	2353/3725/6352/3726/4792	5
hsa05142	Chagas disease	44679	102/8113	0.000382365	0.0106237	0.00684838	2353/3725/6352/4792	4
hsa04620	Toll-like receptor signaling pathway	44679	104/8113	0.000411769	0.0106237	0.00684838	2353/3725/6352/4792	4
hsa05130	Pathogenic Escherichia coli infection	44709	197/8113	0.00050027	0.0107558	0.00693356	60/2353/3725/7277/4792	5
hsa05166	Human T-cell leukemia virus 1 infection	44709	222/8113	0.000861565	0.0145529	0.00938131	2353/3725/7538/567/4792	5
hsa04380	Osteoclast differentiation	44679	128/8113	0.000902506	0.0145529	0.00938131	2353/3725/3726/4792	4
hsa05135	Yersinia infection	44679	137/8113	0.00116303	0.0158335	0.0102068	60/2353/3725/4792	4
hsa05418	Fluid shear stress and atherosclerosis	44679	139/8113	0.0012274	0.0158335	0.0102068	60/2353/1843/3725	4
hsa05131	Shigellosis	44709	247/8113	0.00139036	0.0163052	0.0105109	5216/60/3725/6352/4792	5
hsa05120	Epithelial cell signaling in Helicobacter pylori infection	44648	70/8113	0.00172662	0.0185612	0.0119652	3725/6352/4792	3
hsa05140	Leishmaniasis	44648	77/8113	0.00227038	0.0225292	0.0145231	2353/3725/4792	3
hsa04662	B cell receptor signaling pathway	44648	82/8113	0.00271719	0.0250369	0.0161397	2353/3725/4792	3
hsa05210	Colorectal cancer	44648	86/8113	0.00311119	0.0266988	0.017211	2353/3725/5366	3
hsa05235	PD-L1 expression and PD-1 checkpoint pathway in cancer	44648	89/8113	0.00342864	0.0266988	0.017211	2353/3725/4792	3
hsa04658	Th1 and Th2 cell differentiation	44648	92/8113	0.00376532	0.0266988	0.017211	2353/3725/4792	3
hsa05323	Rheumatoid arthritis	44648	93/8113	0.00388189	0.0266988	0.017211	2353/3725/6352	3
hsa04657	IL-17 signaling pathway	44648	94/8113	0.00400064	0.0266988	0.017211	2353/3725/4792	3
hsa05167	Kaposi sarcoma-associated herpesvirus infection	44679	194/8113	0.00413935	0.0266988	0.017211	2353/3725/7538/4792	4
hsa05169	Epstein-Barr virus infection	44679	202/8113	0.00478014	0.0293637	0.0189289	3725/7431/567/4792	4
hsa04660	T cell receptor signaling pathway	44648	104/8113	0.00531141	0.0307508	0.0198231	2353/3725/4792	3
hsa05170	Human immunodeficiency virus 1 infection	44679	212/8113	0.00567164	0.0307508	0.0198231	2353/3725/567/4792	4
hsa04659	Th17 cell differentiation	44648	108/8113	0.00590007	0.0307508	0.0198231	2353/3725/4792	3
hsa05417	Lipid and atherosclerosis	44679	215/8113	0.00595947	0.0307508	0.0198231	2353/3725/6352/4792	4
hsa05330	Allograft rejection	44620	38/8113	0.00747868	0.0371057	0.0239197	3002/5551	2
hsa05332	Graft-versus-host disease	44620	42/8113	0.00908199	0.0428138	0.0275993	3002/5551	2
hsa04940	Type I diabetes mellitus	44620	43/8113	0.00950481	0.0428138	0.0275993	3002/5551	2
hsa04926	Relaxin signaling pathway	44648	129/8113	0.00962482	0.0428138	0.0275993	2353/3725/4792	3
hsa05162	Measles	44648	139/8113	0.0117879	0.050688	0.0326752	2353/3725/4792	3
hsa05320	Autoimmune thyroid disease	44620	53/8113	0.0142001	0.0590906	0.0380918	3002/5551	2
hsa04921	Oxytocin signaling pathway	44648	154/8113	0.0155218	0.0625722	0.0403362	60/2353/3725	3
hsa04010	MAPK signaling pathway	44679	294/8113	0.0174159	0.0662363	0.0426982	2353/1843/3725/1844	4
hsa05161	Hepatitis B	44648	162/8113	0.0177577	0.0662363	0.0426982	2353/3725/4792	3
hsa05416	Viral myocarditis	44620	60/8113	0.0179711	0.0662363	0.0426982	60/5551	2
hsa04623	Cytosolic DNA-sensing pathway	44620	63/8113	0.0197036	0.0692257	0.0446253	6352/4792	2
hsa04530	Tight junction	44648	169/8113	0.0198554	0.0692257	0.0446253	60/3725/7277	3
hsa05164	Influenza A	44648	171/8113	0.0204791	0.0695211	0.0448157	60/6352/4792	3
hsa05031	Amphetamine addiction	44620	69/8113	0.0233702	0.0773013	0.0498311	2353/3725	2
hsa04621	NOD-like receptor signaling pathway	44648	184/8113	0.0247974	0.0799716	0.0515525	3725/6352/4792	3
hsa05133	Pertussis	44620	76/8113	0.0279742	0.0880165	0.0567385	2353/3725	2
hsa05203	Viral carcinogenesis	44648	204/8113	0.0323374	0.0993219	0.0640264	3725/4792/5366	3
hsa04810	Regulation of actin cytoskeleton	44648	218/8113	0.0382587	0.114776	0.0739887	5216/60/7114	3
hsa04024	cAMP signaling pathway	44648	221/8113	0.0395959	0.116088	0.0748343	2353/3725/4792	3
hsa05208	Chemical carcinogenesis - reactive oxygen species	44648	223/8113	0.0405007	0.116102	0.0748433	2353/3725/4792	3
hsa05163	Human cytomegalovirus infection	44648	225/8113	0.041416	0.116145	0.0748711	6352/567/4792	3
hsa01522	Endocrine resistance	44620	98/8113	0.044541	0.117688	0.0758657	2353/3725	2
hsa05231	Choline metabolism in cancer	44620	98/8113	0.044541	0.117688	0.0758657	2353/3725	2
hsa05171	Coronavirus disease - COVID-19	44648	232/8113	0.0447032	0.117688	0.0758657	2353/3725/4792	3
hsa04625	C-type lectin receptor signaling pathway	44620	104/8113	0.0495633	0.127873	0.0824316	3725/4792	2
