# Supplementary material for: Identification of COVID-19 severity biomarkers based on feature selection on single-cell RNA-Seq data of CD8+ T cells
Source: Front Genet. 2022 Nov 9;13:1053772. doi: 10.3389/fgene.2022.1053772 (PMC9682094; doi:10.3389/fgene.2022.1053772)
Supplement: Supplementary file 4 [file Table6.XLSX]

## Sheet: DT Result for Effector T Cell
Number of features	Acute	Convalescent	Unexposed	ACC	MCC	Macro F1	Weighted F1
1	0.19382	0.056076	0.286024	0.182977	0.1211	0.17864	0.168047
2	0.29226	0.549185	0.62464	0.535742	0.272992	0.488695	0.556531
3	0.32274	0.564637	0.630121	0.553643	0.289352	0.505833	0.569171
4	0.381577	0.597909	0.696995	0.605453	0.374966	0.558827	0.619335
5	0.437184	0.626705	0.715281	0.635556	0.419061	0.593057	0.646234
6	0.463981	0.640036	0.756736	0.663002	0.465222	0.620251	0.672931
7	0.481421	0.651163	0.76205	0.672607	0.48011	0.631545	0.68218
8	0.473691	0.650135	0.764307	0.672204	0.479175	0.629378	0.681908
9	0.48321	0.657124	0.765249	0.677017	0.486218	0.635194	0.686551
10	0.494234	0.666822	0.771084	0.686219	0.498355	0.644047	0.694723
11	0.504166	0.673011	0.77451	0.691615	0.506576	0.650563	0.700091
12	0.510436	0.672575	0.777024	0.693609	0.510221	0.653345	0.701572
13	0.494233	0.671197	0.776549	0.690306	0.504804	0.647326	0.699138
14	0.506627	0.680804	0.781123	0.698502	0.516438	0.656185	0.706859
15	0.50924	0.679188	0.781077	0.69824	0.516343	0.656502	0.706328
16	0.532025	0.690562	0.781402	0.707241	0.528092	0.667997	0.714076
17	0.537055	0.693119	0.779787	0.708711	0.528258	0.669987	0.715085
18	0.526045	0.6917	0.781445	0.70708	0.526384	0.666397	0.714052
19	0.535119	0.695506	0.77835	0.709093	0.528527	0.669659	0.715413
20	0.536105	0.699116	0.780726	0.71155	0.53292	0.671983	0.718238
21	0.531989	0.699652	0.783905	0.712678	0.534674	0.671849	0.719454
22	0.532569	0.698692	0.781811	0.711449	0.531977	0.671024	0.718158
23	0.533413	0.701442	0.782949	0.713423	0.534921	0.672601	0.720032
24	0.532889	0.701734	0.784355	0.714409	0.535239	0.672993	0.720722
25	0.53908	0.707314	0.78557	0.718235	0.541225	0.677322	0.724491
26	0.527573	0.70325	0.781732	0.713302	0.532722	0.670852	0.719799
27	0.528715	0.703624	0.784218	0.71449	0.535561	0.672186	0.721153
28	0.531027	0.710227	0.78438	0.718175	0.539506	0.675211	0.724577
29	0.53501	0.710703	0.786379	0.719745	0.542495	0.677364	0.726048
30	0.530441	0.712658	0.786977	0.720128	0.543461	0.676692	0.726786
31	0.538211	0.713017	0.786602	0.721699	0.544675	0.679277	0.727552
32	0.532325	0.713596	0.788354	0.72194	0.544442	0.678092	0.728004
33	0.534647	0.713291	0.786345	0.720893	0.543912	0.678095	0.727225
34	0.528684	0.709085	0.784888	0.717772	0.538397	0.674219	0.724026
35	0.53945	0.71571	0.788507	0.723894	0.547932	0.681222	0.729765
36	0.535917	0.719538	0.790595	0.726189	0.55038	0.682017	0.732131
37	0.529816	0.712747	0.784646	0.719645	0.540456	0.675736	0.725768
38	0.531029	0.720407	0.790882	0.726048	0.550494	0.680773	0.732191
39	0.531102	0.719391	0.795317	0.72776	0.553171	0.681937	0.733617
40	0.532578	0.719663	0.793731	0.727176	0.552217	0.681991	0.73321
41	0.526324	0.721099	0.79456	0.727397	0.55263	0.680661	0.733637
42	0.521264	0.719702	0.796565	0.726813	0.552627	0.679177	0.733342
43	0.527787	0.72165	0.796418	0.728928	0.554487	0.681952	0.734838
44	0.528661	0.72354	0.796388	0.729572	0.556178	0.682863	0.735806
45	0.515499	0.719792	0.79239	0.725041	0.54712	0.675894	0.731034
46	0.52148	0.721947	0.794401	0.72776	0.551014	0.679276	0.7335
47	0.530171	0.72437	0.794245	0.729652	0.554574	0.682929	0.735427
48	0.535152	0.730772	0.797301	0.734566	0.561938	0.687742	0.740257
49	0.519315	0.725887	0.794038	0.729109	0.552872	0.679747	0.735002
50	0.522347	0.721717	0.795157	0.727578	0.551943	0.67974	0.733799
51	0.520366	0.724261	0.796004	0.729169	0.553787	0.68021	0.735176
52	0.524278	0.72694	0.793408	0.730116	0.553991	0.681542	0.735713
53	0.52086	0.72513	0.79445	0.729169	0.552971	0.680147	0.73497
54	0.523724	0.730141	0.79673	0.732854	0.558615	0.683532	0.738601
55	0.523013	0.725865	0.795309	0.729995	0.554778	0.681396	0.735896
56	0.522629	0.726498	0.794549	0.730377	0.553898	0.681225	0.735833
57	0.526102	0.727147	0.794658	0.730921	0.555502	0.682636	0.736525
58	0.516956	0.726912	0.796224	0.730277	0.554393	0.680031	0.736195
59	0.519024	0.72632	0.794368	0.729552	0.553023	0.679904	0.73532
60	0.51818	0.725513	0.794265	0.72927	0.552299	0.679319	0.734811
61	0.517199	0.723908	0.794668	0.728404	0.55115	0.678592	0.734127
62	0.523467	0.726302	0.794691	0.730075	0.554513	0.681487	0.735882
63	0.513155	0.725442	0.796373	0.729371	0.552625	0.678324	0.735192
64	0.516801	0.724033	0.793736	0.728283	0.550364	0.67819	0.733748
65	0.511408	0.726283	0.797073	0.729834	0.553343	0.678255	0.735721
66	0.513135	0.725515	0.794356	0.728565	0.55064	0.677669	0.73436
67	0.510056	0.72534	0.791742	0.727216	0.547783	0.675712	0.732857
68	0.516823	0.726462	0.793314	0.729209	0.551736	0.678866	0.734721
69	0.516592	0.728944	0.794824	0.731082	0.554287	0.68012	0.736522
70	0.511689	0.726982	0.793185	0.728605	0.550475	0.677285	0.734413
71	0.517968	0.73007	0.795606	0.732089	0.555856	0.681214	0.737525
72	0.513338	0.726122	0.794	0.728907	0.551167	0.67782	0.734515
73	0.507312	0.727317	0.792357	0.728062	0.548899	0.675662	0.733791
74	0.506658	0.726918	0.794554	0.729028	0.55006	0.676043	0.73448
75	0.508413	0.728033	0.797738	0.730881	0.554006	0.678061	0.736544
76	0.508755	0.731244	0.797596	0.732351	0.556344	0.679198	0.738038
77	0.510318	0.731564	0.79614	0.732391	0.555405	0.679341	0.737718
78	0.504166	0.726917	0.795498	0.728867	0.550554	0.675527	0.734641
79	0.512463	0.729011	0.796341	0.731445	0.554349	0.679271	0.736802
80	0.506466	0.725932	0.793648	0.728082	0.548867	0.675348	0.733605
81	0.505207	0.728483	0.793552	0.72935	0.549739	0.675747	0.734651
82	0.513725	0.734024	0.796963	0.733821	0.558819	0.681571	0.739569
83	0.513847	0.730278	0.7938	0.731183	0.553498	0.679308	0.736449
84	0.510621	0.731075	0.794628	0.731445	0.554011	0.678774	0.736868
85	0.505299	0.728364	0.792074	0.728787	0.548794	0.675245	0.73397
86	0.509954	0.727495	0.795455	0.730055	0.552219	0.677635	0.73546
87	0.503732	0.727382	0.796116	0.729451	0.551076	0.675743	0.735085
88	0.516199	0.732548	0.795965	0.733559	0.556889	0.681571	0.738682
89	0.508249	0.731086	0.792337	0.730538	0.551714	0.677224	0.73566
90	0.507132	0.730853	0.793375	0.730337	0.551864	0.67712	0.735886
91	0.506586	0.730575	0.796825	0.731847	0.554029	0.677995	0.73718
92	0.508896	0.731838	0.796982	0.732612	0.555624	0.679239	0.738071
93	0.513554	0.732832	0.796825	0.73372	0.557577	0.68107	0.738928
94	0.504971	0.734145	0.79891	0.734284	0.557766	0.679342	0.739609
95	0.503737	0.727939	0.794724	0.729149	0.550452	0.675466	0.734752
96	0.506752	0.732085	0.796826	0.732552	0.555252	0.678554	0.737912
97	0.503595	0.729277	0.79361	0.729069	0.550633	0.675494	0.734895
98	0.509899	0.735469	0.799602	0.735432	0.560817	0.681657	0.741013
99	0.511655	0.732492	0.797425	0.733498	0.557216	0.680524	0.738839
100	0.504556	0.732788	0.797735	0.733156	0.55574	0.67836	0.738422
101	0.50779	0.731404	0.793651	0.730941	0.552579	0.677615	0.73633
102	0.500962	0.732162	0.79376	0.730458	0.551842	0.675628	0.736071
103	0.498451	0.727088	0.7908	0.726672	0.545569	0.672113	0.732153
104	0.499043	0.729861	0.796408	0.730196	0.552031	0.675104	0.735929
105	0.510695	0.730207	0.795546	0.731586	0.554081	0.678816	0.736857
106	0.504275	0.728492	0.79421	0.729491	0.550173	0.675659	0.734847
107	0.502004	0.726164	0.790601	0.726551	0.545652	0.672923	0.731975
108	0.50588	0.728455	0.791024	0.728364	0.548076	0.67512	0.73362
109	0.504125	0.732989	0.794058	0.731847	0.552867	0.677057	0.736899
110	0.500168	0.731007	0.796107	0.731022	0.552571	0.675761	0.736453
111	0.505797	0.730219	0.795371	0.731042	0.552614	0.677129	0.736311
112	0.491776	0.72475	0.792839	0.725605	0.544034	0.669788	0.731269
113	0.501934	0.730532	0.792454	0.729471	0.549819	0.674973	0.734833
114	0.501819	0.730837	0.795774	0.731243	0.552432	0.676143	0.73639
115	0.50691	0.730927	0.797236	0.73221	0.554849	0.678358	0.737554
116	0.504714	0.728972	0.792953	0.729391	0.549734	0.675546	0.734578
117	0.506567	0.732967	0.7967	0.733136	0.555301	0.678745	0.738259
118	0.504881	0.729324	0.795869	0.73082	0.552194	0.676691	0.736011
119	0.496975	0.730369	0.795062	0.729894	0.550614	0.674135	0.735391
120	0.497555	0.72983	0.795312	0.729934	0.550441	0.674232	0.735299
121	0.49682	0.729041	0.793612	0.728505	0.548568	0.673158	0.734126
122	0.499578	0.731044	0.795811	0.731002	0.552254	0.675478	0.736286
123	0.495394	0.729952	0.795909	0.730055	0.550432	0.673752	0.735403
124	0.503042	0.731795	0.792475	0.730257	0.550629	0.675771	0.735549
125	0.494202	0.724597	0.790953	0.725001	0.543094	0.669917	0.730624
126	0.504607	0.730833	0.794097	0.730861	0.551915	0.676512	0.73594
127	0.501053	0.731124	0.796167	0.731384	0.55309	0.676115	0.73662
128	0.495967	0.731414	0.797753	0.731787	0.553105	0.675045	0.736942
129	0.500294	0.729805	0.792846	0.729169	0.549371	0.674315	0.734497
130	0.486065	0.728796	0.795106	0.728102	0.546873	0.669989	0.733603
131	0.494025	0.730608	0.791686	0.728283	0.547833	0.672106	0.73377
132	0.489294	0.729397	0.794146	0.728162	0.547299	0.670946	0.733791
133	0.501142	0.733027	0.795479	0.732029	0.553691	0.676549	0.737235
134	0.48683	0.72773	0.795719	0.728001	0.54679	0.670093	0.733435
135	0.497469	0.728631	0.792279	0.728102	0.547277	0.672793	0.733422
136	0.498652	0.724774	0.792522	0.726572	0.54491	0.671983	0.731814
137	0.495373	0.72924	0.796069	0.729411	0.550544	0.673561	0.735132
138	0.488272	0.730179	0.794469	0.728706	0.547899	0.670973	0.7342
139	0.493943	0.731185	0.794747	0.729834	0.550496	0.673292	0.735348
140	0.49579	0.728056	0.792428	0.727981	0.546506	0.672092	0.733051
141	0.491726	0.730657	0.796089	0.729995	0.550421	0.672824	0.735458
142	0.493869	0.730761	0.792082	0.728887	0.547944	0.672237	0.733998
143	0.497164	0.72901	0.794432	0.72931	0.549118	0.673535	0.734496
144	0.487304	0.727245	0.792416	0.726451	0.543847	0.668988	0.731835
145	0.485741	0.725928	0.790934	0.724759	0.541829	0.667534	0.730424
146	0.486161	0.726571	0.792557	0.726088	0.543311	0.66843	0.731465
147	0.484771	0.729228	0.794116	0.727921	0.546328	0.669372	0.733257
148	0.492928	0.729438	0.79174	0.727719	0.54614	0.671369	0.733132
149	0.491112	0.727622	0.790645	0.726431	0.543803	0.669793	0.731625
150	0.486906	0.727908	0.792954	0.727196	0.544969	0.669256	0.732341
151	0.49717	0.729485	0.794187	0.72923	0.548946	0.673614	0.734616
152	0.492164	0.727614	0.792628	0.727297	0.545638	0.670802	0.732574
153	0.484021	0.729393	0.796715	0.728887	0.548227	0.670043	0.734377
154	0.481567	0.730441	0.793837	0.727941	0.546184	0.668615	0.733402
155	0.485227	0.729718	0.793861	0.728243	0.546236	0.669602	0.733425
156	0.487331	0.725945	0.790937	0.725082	0.542038	0.668071	0.730588
157	0.487545	0.726991	0.793625	0.726813	0.545141	0.669387	0.732257
158	0.48839	0.727413	0.789707	0.725565	0.542255	0.668503	0.730859
159	0.483794	0.728611	0.793348	0.727035	0.54492	0.668584	0.732541
160	0.478899	0.724598	0.794436	0.725061	0.542308	0.665978	0.730629
161	0.493436	0.730065	0.792087	0.728323	0.547364	0.671863	0.733628
162	0.495422	0.729419	0.79272	0.728847	0.547422	0.67252	0.733786
163	0.489559	0.726079	0.787798	0.724357	0.540081	0.667812	0.729523
164	0.491605	0.72827	0.790479	0.726733	0.544059	0.670118	0.731909
165	0.489598	0.731173	0.794678	0.729652	0.548988	0.671816	0.73489
166	0.495888	0.731308	0.792262	0.729592	0.548538	0.673153	0.734531
167	0.483733	0.730101	0.792684	0.72776	0.545494	0.668839	0.732957
168	0.494006	0.733149	0.793926	0.731062	0.550367	0.673694	0.735933
169	0.49303	0.727734	0.791835	0.727619	0.544973	0.670866	0.732375
170	0.489255	0.723799	0.790374	0.724296	0.540308	0.667809	0.729516
171	0.489688	0.726401	0.791857	0.726491	0.543566	0.669315	0.731428
172	0.488684	0.73003	0.792656	0.728263	0.546623	0.670457	0.733393
173	0.489454	0.731765	0.796178	0.730619	0.550549	0.672466	0.7358
174	0.486895	0.728571	0.791918	0.726874	0.544872	0.669128	0.732211
175	0.484439	0.728103	0.790239	0.725867	0.542466	0.667594	0.73103
176	0.486859	0.726478	0.789405	0.72488	0.541205	0.667581	0.730138
177	0.477456	0.726816	0.792029	0.725303	0.541315	0.665434	0.730508
178	0.481412	0.724825	0.78712	0.722726	0.537001	0.664452	0.727845
179	0.496087	0.73303	0.793704	0.731102	0.550708	0.674274	0.735984
180	0.480852	0.726108	0.790219	0.724618	0.539945	0.665726	0.729727
181	0.482161	0.729178	0.792131	0.726954	0.54397	0.667824	0.732129
182	0.478443	0.726342	0.790907	0.724618	0.539982	0.665231	0.729898
183	0.486656	0.724461	0.791948	0.724961	0.541782	0.667688	0.730252
184	0.487149	0.730377	0.794134	0.728887	0.547261	0.670553	0.734041
185	0.481566	0.726749	0.793029	0.725746	0.543495	0.667114	0.731304
186	0.483558	0.725905	0.790866	0.725182	0.541026	0.666776	0.730171
187	0.481557	0.725244	0.790856	0.724216	0.540683	0.665885	0.729659
188	0.493192	0.726048	0.792165	0.726431	0.544276	0.670468	0.731733
189	0.486294	0.727128	0.793398	0.726773	0.544626	0.66894	0.732102
190	0.482474	0.722724	0.789009	0.722887	0.537232	0.664736	0.727762
191	0.480385	0.727193	0.790102	0.725021	0.540679	0.665893	0.730146
192	0.487999	0.725643	0.791498	0.726068	0.542154	0.66838	0.73075
193	0.482091	0.722532	0.787503	0.72194	0.535671	0.664042	0.726988
194	0.480637	0.725784	0.790708	0.724578	0.540049	0.66571	0.729762
195	0.486333	0.726719	0.790187	0.725625	0.541682	0.667746	0.730536
196	0.485287	0.728555	0.790094	0.72631	0.542703	0.667979	0.731265
197	0.488609	0.726318	0.793103	0.726551	0.544027	0.669343	0.731817
198	0.477407	0.723775	0.792195	0.723692	0.539913	0.664459	0.729133
199	0.481819	0.725249	0.789693	0.723914	0.539546	0.665587	0.729188
200	0.490773	0.72568	0.788014	0.724639	0.540021	0.668156	0.729544
201	0.48913	0.72856	0.790772	0.727035	0.544071	0.669487	0.731932
202	0.486611	0.727878	0.789236	0.725585	0.541892	0.667908	0.730705
203	0.485188	0.725976	0.791066	0.725525	0.541247	0.66741	0.73045
204	0.482794	0.725174	0.791437	0.725001	0.540791	0.666468	0.729995
205	0.4824	0.72553	0.791442	0.72488	0.541094	0.666458	0.730128
206	0.482	0.727533	0.790331	0.725545	0.541596	0.666622	0.730562
207	0.484209	0.7251	0.790038	0.724457	0.539715	0.666449	0.729498
208	0.487151	0.727417	0.791868	0.726531	0.543718	0.668812	0.731667
209	0.481274	0.721607	0.787784	0.721215	0.535424	0.663555	0.726591
210	0.474931	0.72483	0.788267	0.722524	0.53648	0.662676	0.727708
211	0.477449	0.725718	0.789087	0.72341	0.538642	0.664085	0.728726
212	0.483499	0.726552	0.790336	0.725243	0.54099	0.666796	0.730245
213	0.482705	0.727533	0.791338	0.725927	0.542137	0.667192	0.731062
214	0.482251	0.725148	0.789736	0.724055	0.539379	0.665712	0.729201
215	0.484063	0.726459	0.789796	0.725102	0.540178	0.666773	0.730024
216	0.487734	0.727036	0.791273	0.726209	0.543079	0.668681	0.731288
217	0.47987	0.727233	0.789562	0.724699	0.540042	0.665555	0.729883
218	0.483755	0.727076	0.790369	0.725545	0.541509	0.667067	0.730533
219	0.483736	0.726427	0.791158	0.725343	0.541664	0.667107	0.730561
220	0.478325	0.725535	0.789328	0.723974	0.538347	0.664396	0.728828
221	0.479286	0.729986	0.792538	0.727498	0.544057	0.66727	0.732407
222	0.487864	0.729599	0.793187	0.728525	0.546116	0.670217	0.733336
223	0.4811	0.727882	0.791013	0.726088	0.541951	0.666665	0.730932
224	0.47335	0.725605	0.788707	0.72331	0.53683	0.662554	0.72811
225	0.47418	0.725255	0.79046	0.723833	0.538133	0.663299	0.728777
226	0.476801	0.727825	0.791032	0.725565	0.540951	0.665219	0.730495
227	0.47565	0.724996	0.786152	0.72184	0.535119	0.662266	0.72695
228	0.475642	0.726416	0.791079	0.724558	0.539841	0.664379	0.729735
229	0.485415	0.725444	0.786539	0.723571	0.537628	0.665799	0.728278
230	0.485046	0.723991	0.787232	0.722907	0.537018	0.665423	0.727851
231	0.483679	0.721897	0.786226	0.721417	0.534322	0.663934	0.726294
232	0.477099	0.723742	0.78873	0.722504	0.536363	0.66319	0.727602
233	0.47799	0.7226	0.788554	0.721819	0.535599	0.663048	0.727072
234	0.47274	0.727717	0.789285	0.724175	0.538866	0.663247	0.7293
235	0.479231	0.724548	0.788007	0.722746	0.536819	0.663929	0.727881
236	0.477092	0.727631	0.787223	0.724196	0.537582	0.663982	0.728799
237	0.474443	0.724376	0.787642	0.722524	0.535033	0.662154	0.727178
238	0.475362	0.723544	0.789511	0.722323	0.53677	0.662806	0.727674
239	0.473109	0.723168	0.787774	0.721215	0.534849	0.661351	0.726532
240	0.475448	0.725996	0.792232	0.724719	0.54026	0.664559	0.730011
241	0.471168	0.725962	0.789348	0.723249	0.537068	0.662159	0.728342
242	0.471401	0.722151	0.788721	0.721336	0.534069	0.660758	0.72629
243	0.477253	0.724543	0.790583	0.724135	0.538008	0.664127	0.728791
244	0.478378	0.728836	0.792299	0.726854	0.54316	0.666504	0.731671
245	0.472282	0.720778	0.788419	0.72037	0.533033	0.660493	0.725595
246	0.475986	0.728643	0.792736	0.72631	0.542512	0.665788	0.731534
247	0.475576	0.723369	0.789747	0.723108	0.536275	0.662897	0.727712
248	0.48239	0.727348	0.789475	0.725142	0.540262	0.666404	0.730146
249	0.481802	0.724837	0.787532	0.723269	0.536912	0.664724	0.728065
250	0.473298	0.725608	0.791757	0.724679	0.53878	0.663555	0.729414
251	0.476273	0.723643	0.788474	0.722524	0.535586	0.662797	0.727365
252	0.466353	0.727814	0.789378	0.723732	0.537072	0.661181	0.728764

## Sheet: DT Result for Memory T Cell
Number of features	Acute	Convalescent	Unexposed	ACC	MCC	Macro F1	Weighted F1
1	0.309832	0.479029	0.631222	0.509971	0.262361	0.473361	0.535285
2	0.387103	0.539225	0.715875	0.595265	0.359746	0.547401	0.609606
3	0.404913	0.562081	0.734688	0.616739	0.389959	0.567227	0.629872
4	0.502644	0.59674	0.751225	0.655285	0.445189	0.61687	0.662763
5	0.540073	0.619951	0.777979	0.683006	0.488778	0.646001	0.68937
6	0.557028	0.628435	0.778772	0.689149	0.497437	0.654745	0.695002
7	0.581915	0.643418	0.791366	0.705043	0.521369	0.672233	0.709934
8	0.598905	0.654573	0.798385	0.715304	0.537176	0.683954	0.719703
9	0.587551	0.659215	0.801836	0.716941	0.540175	0.682867	0.721915
10	0.593921	0.666131	0.804963	0.722133	0.548179	0.688338	0.726884
11	0.607245	0.675283	0.807134	0.728311	0.55893	0.696554	0.733043
12	0.629817	0.677737	0.810753	0.734841	0.566897	0.706103	0.738388
13	0.627785	0.676714	0.811702	0.734648	0.5664	0.7054	0.738229
14	0.633395	0.684519	0.81552	0.740297	0.575159	0.711145	0.743799
15	0.630375	0.684859	0.815283	0.739805	0.574944	0.710173	0.743467
16	0.629103	0.687872	0.818875	0.742533	0.578925	0.71195	0.746275
17	0.621033	0.686453	0.819317	0.741213	0.576755	0.708934	0.745017
18	0.629734	0.690377	0.81988	0.744117	0.581554	0.71333	0.747819
19	0.622173	0.686138	0.819859	0.741547	0.577204	0.70939	0.745296
20	0.626256	0.689784	0.821553	0.744486	0.581626	0.712531	0.748021
21	0.630655	0.69288	0.822423	0.746739	0.584686	0.715319	0.75016
22	0.627973	0.692103	0.821684	0.745384	0.583163	0.71392	0.749183
23	0.628178	0.693541	0.822629	0.746827	0.584324	0.714782	0.750234
24	0.62974	0.69469	0.823407	0.747672	0.586413	0.715946	0.751246
25	0.62635	0.693663	0.824596	0.747584	0.585769	0.71487	0.75105
26	0.623297	0.692423	0.82144	0.74512	0.581353	0.712386	0.748648
27	0.622682	0.691504	0.824536	0.746018	0.583845	0.712908	0.749762
28	0.616092	0.692755	0.822865	0.744944	0.580833	0.710571	0.748658
29	0.621067	0.69307	0.82496	0.746951	0.584131	0.713032	0.750393
30	0.618955	0.691968	0.823553	0.745279	0.581953	0.711492	0.749024
31	0.615404	0.691414	0.824792	0.745419	0.581522	0.710537	0.749017
32	0.610974	0.692784	0.824979	0.745419	0.581163	0.709579	0.749133
33	0.618561	0.696907	0.82835	0.749556	0.588659	0.714606	0.75328
34	0.613004	0.691886	0.823703	0.744522	0.580809	0.709531	0.748383
35	0.61582	0.691525	0.82307	0.744698	0.580357	0.710138	0.748252
36	0.612824	0.691353	0.826165	0.745807	0.582164	0.710114	0.74938
37	0.608532	0.692654	0.825964	0.745578	0.581959	0.70905	0.749292
38	0.611202	0.696078	0.825433	0.746775	0.583779	0.710905	0.750662
39	0.604397	0.691704	0.824504	0.743782	0.578996	0.706868	0.747722
40	0.607242	0.692933	0.825903	0.745472	0.581358	0.708693	0.749222
41	0.610184	0.691575	0.823356	0.744011	0.579222	0.708372	0.747766
42	0.605725	0.694205	0.825595	0.745771	0.581146	0.708509	0.749387
43	0.605462	0.692142	0.821841	0.74292	0.576917	0.706482	0.74669
44	0.606483	0.692778	0.825252	0.745103	0.580404	0.708171	0.748751
45	0.609967	0.692094	0.82406	0.744786	0.579595	0.708707	0.748293
46	0.602076	0.693736	0.826134	0.745103	0.580638	0.707315	0.749054
47	0.600305	0.691335	0.825268	0.743818	0.577983	0.705636	0.747489
48	0.596201	0.688119	0.824401	0.741477	0.574622	0.702907	0.74534
49	0.598219	0.689407	0.821702	0.741019	0.573283	0.703109	0.744728
50	0.598766	0.693046	0.824188	0.743712	0.577698	0.705333	0.747439
51	0.595821	0.688809	0.823823	0.741776	0.573602	0.702818	0.745276
52	0.598187	0.690273	0.822729	0.741723	0.574779	0.703729	0.745571
53	0.601869	0.690936	0.822126	0.742286	0.57545	0.704977	0.745951
54	0.600217	0.690104	0.822268	0.741952	0.574507	0.704196	0.74551
55	0.593362	0.686892	0.822612	0.739998	0.571323	0.700955	0.743648
56	0.593588	0.688768	0.823018	0.740966	0.572632	0.701791	0.744603
57	0.595255	0.688553	0.82253	0.740649	0.572421	0.702112	0.744468
58	0.592673	0.690243	0.823346	0.7416	0.573584	0.702087	0.745233
59	0.595049	0.690018	0.822699	0.741248	0.573695	0.702589	0.745097
60	0.586943	0.687917	0.822338	0.7394	0.57013	0.699066	0.743171
61	0.59963	0.689717	0.824159	0.742744	0.575791	0.704502	0.746232
62	0.597323	0.69007	0.823314	0.742005	0.574716	0.703569	0.745684
63	0.594058	0.689877	0.824692	0.742181	0.57508	0.702876	0.745919
64	0.599719	0.688326	0.820097	0.740139	0.571496	0.702714	0.743683
65	0.592978	0.688892	0.822066	0.740456	0.571624	0.701312	0.744107
66	0.59664	0.69171	0.822106	0.741829	0.574227	0.703485	0.745641
67	0.595036	0.689042	0.821425	0.740385	0.571534	0.701834	0.744083
68	0.589974	0.689547	0.824507	0.741371	0.573699	0.701343	0.745231
69	0.591968	0.688304	0.821788	0.739981	0.570665	0.700687	0.743625
70	0.599949	0.691134	0.823689	0.742885	0.576212	0.704924	0.746585
71	0.589888	0.687123	0.823873	0.740121	0.571519	0.700294	0.743965
72	0.590707	0.689931	0.821893	0.740438	0.571397	0.700844	0.744164
73	0.594678	0.687358	0.820717	0.739629	0.570103	0.700917	0.743037
74	0.586178	0.687288	0.82129	0.738344	0.568892	0.698252	0.742318
75	0.591761	0.691189	0.822899	0.741723	0.572959	0.70195	0.745273
76	0.586314	0.687749	0.820687	0.738573	0.568023	0.69825	0.742213
77	0.599703	0.693014	0.823651	0.743853	0.576699	0.705456	0.747267
78	0.590818	0.686577	0.819402	0.737992	0.567208	0.698932	0.741636
79	0.591595	0.689482	0.823425	0.741354	0.572389	0.701501	0.744853
80	0.587318	0.688517	0.822105	0.739752	0.570006	0.699313	0.743331
81	0.596264	0.69021	0.822086	0.741547	0.572895	0.702853	0.745006
82	0.587448	0.685012	0.819759	0.737235	0.56597	0.697406	0.74082
83	0.593584	0.688517	0.822492	0.740597	0.572004	0.701531	0.744244
84	0.586499	0.687427	0.822339	0.739171	0.56948	0.698755	0.742931
85	0.586739	0.690361	0.823734	0.74109	0.571959	0.700278	0.74479
86	0.589123	0.688298	0.823177	0.740509	0.571121	0.700199	0.743987
87	0.592588	0.687744	0.820868	0.73947	0.569753	0.7004	0.743022
88	0.592445	0.687401	0.823868	0.74079	0.57212	0.701238	0.744364
89	0.58666	0.687141	0.821641	0.738801	0.568615	0.698481	0.742491
90	0.585931	0.685841	0.821892	0.738326	0.567806	0.697888	0.742028
91	0.585658	0.688632	0.821677	0.739189	0.569289	0.698656	0.742972
92	0.58825	0.69028	0.824307	0.741512	0.572957	0.700946	0.745217
93	0.585353	0.685797	0.820791	0.737939	0.566538	0.697314	0.741397
94	0.584414	0.686079	0.821809	0.73815	0.567726	0.697434	0.741905
95	0.57469	0.682595	0.820292	0.734982	0.561645	0.692526	0.738682
96	0.586294	0.68943	0.822561	0.740297	0.570542	0.699428	0.743794
97	0.580406	0.686064	0.820336	0.737006	0.565066	0.695602	0.740706
98	0.582328	0.684202	0.819372	0.736232	0.563373	0.695301	0.739726
99	0.582278	0.684588	0.820225	0.736724	0.56451	0.695697	0.740294
100	0.578944	0.68122	0.819589	0.73456	0.561577	0.693251	0.738288
101	0.575911	0.685429	0.821194	0.736654	0.56446	0.694178	0.74037
102	0.576603	0.686691	0.820543	0.736883	0.564796	0.694613	0.740616
103	0.572154	0.684761	0.8201	0.735352	0.562116	0.692338	0.739136
104	0.571373	0.682811	0.820802	0.734929	0.561364	0.691662	0.738639
105	0.582669	0.686211	0.82214	0.738414	0.567295	0.697007	0.74192
106	0.575763	0.682409	0.818428	0.734049	0.560467	0.6922	0.737807
107	0.575916	0.684398	0.821136	0.736126	0.563871	0.693817	0.739943
108	0.582619	0.681338	0.819665	0.735228	0.562495	0.694541	0.738794
109	0.578572	0.685936	0.820171	0.736883	0.564129	0.694893	0.740364
110	0.584198	0.685854	0.823368	0.739118	0.568383	0.697807	0.742569
111	0.573432	0.680625	0.816596	0.732007	0.557466	0.690218	0.735936
112	0.576432	0.685746	0.821989	0.737305	0.565431	0.694722	0.740949
113	0.575458	0.686937	0.821117	0.737129	0.565356	0.694504	0.740864
114	0.578863	0.683887	0.820295	0.73595	0.563745	0.694348	0.739664
115	0.57325	0.683518	0.821862	0.735721	0.563473	0.692877	0.739656
116	0.577737	0.683567	0.820321	0.735985	0.563002	0.693875	0.739424
117	0.57732	0.685496	0.82063	0.736531	0.564324	0.694482	0.740277
118	0.57747	0.684271	0.820147	0.73595	0.563384	0.693963	0.73958
119	0.576707	0.684432	0.817293	0.734577	0.560527	0.692811	0.738135
120	0.57466	0.683228	0.819478	0.735158	0.560823	0.692455	0.738519
121	0.572168	0.68244	0.818581	0.733679	0.559677	0.691063	0.737482
122	0.577447	0.682555	0.819266	0.734841	0.561124	0.69309	0.738474
123	0.577197	0.6813	0.816774	0.733187	0.55871	0.691757	0.736718
124	0.575853	0.68109	0.818223	0.733697	0.558963	0.691722	0.737203
125	0.584372	0.685578	0.820448	0.737517	0.565806	0.696799	0.741029
126	0.573389	0.681477	0.81905	0.734084	0.559392	0.691305	0.737482
127	0.571951	0.686087	0.82148	0.736619	0.563917	0.693172	0.740312
128	0.573693	0.681472	0.819782	0.734208	0.560241	0.691649	0.737879
129	0.571577	0.682139	0.820558	0.734454	0.560915	0.691425	0.73828
130	0.578036	0.681565	0.819202	0.734736	0.56059	0.692935	0.738126
131	0.578009	0.683854	0.821242	0.736566	0.563885	0.694368	0.740024
132	0.569054	0.682838	0.820125	0.734419	0.560011	0.690672	0.738046
133	0.56712	0.680995	0.817902	0.73206	0.557055	0.688672	0.736004
134	0.57318	0.684255	0.820755	0.735897	0.562559	0.69273	0.739383
135	0.570076	0.679939	0.819366	0.733028	0.558256	0.689794	0.736662
136	0.573257	0.681901	0.817861	0.733134	0.559022	0.691006	0.737039
137	0.575239	0.681707	0.8201	0.734612	0.560891	0.692349	0.738306
138	0.566519	0.681021	0.819678	0.733081	0.558183	0.689073	0.736828
139	0.571707	0.680754	0.816676	0.732095	0.556877	0.689712	0.735827
140	0.573717	0.68078	0.817465	0.732817	0.5578	0.690654	0.736461
141	0.572001	0.683789	0.820929	0.735299	0.562455	0.69224	0.739154
142	0.566695	0.680015	0.818535	0.732219	0.556179	0.688415	0.73589
143	0.567381	0.682823	0.817608	0.732993	0.557266	0.68927	0.736596
144	0.57836	0.683799	0.818567	0.735211	0.561883	0.693575	0.738713
145	0.57329	0.681831	0.81987	0.734542	0.560394	0.691664	0.738016
146	0.575791	0.681211	0.818698	0.734084	0.559533	0.6919	0.73748
147	0.569647	0.682622	0.819915	0.734049	0.560125	0.690728	0.737926
148	0.569143	0.679757	0.817899	0.732113	0.556582	0.688933	0.735755
149	0.570126	0.680342	0.821006	0.73419	0.559721	0.690491	0.73764
150	0.573744	0.682438	0.821878	0.735915	0.562399	0.692687	0.739302
151	0.572908	0.682483	0.816858	0.733204	0.557934	0.690749	0.736726
152	0.576797	0.6821	0.81755	0.734014	0.559039	0.692149	0.737369
153	0.575439	0.681899	0.8177	0.733732	0.559265	0.691679	0.737209
154	0.571916	0.683077	0.819432	0.734771	0.560188	0.691475	0.738123
155	0.566343	0.678343	0.816451	0.730371	0.55371	0.687046	0.734164
156	0.566775	0.677769	0.819825	0.731831	0.556413	0.688123	0.735669
157	0.575783	0.685544	0.820234	0.736302	0.563518	0.693854	0.739923
158	0.576623	0.681708	0.81983	0.734771	0.561132	0.69272	0.738331
159	0.569181	0.678969	0.818239	0.73206	0.556429	0.688796	0.735623
160	0.559095	0.676803	0.816668	0.729015	0.551483	0.684188	0.732842
161	0.566802	0.676748	0.817343	0.730476	0.553548	0.686964	0.734042
162	0.567731	0.679811	0.820342	0.733151	0.558298	0.689294	0.736828
163	0.568527	0.682036	0.818015	0.732747	0.557835	0.689526	0.736625
164	0.571072	0.68215	0.818346	0.733574	0.55839	0.690523	0.737127
165	0.564635	0.679805	0.818736	0.732078	0.556126	0.687725	0.735672
166	0.574912	0.680613	0.817975	0.733275	0.558364	0.691167	0.736787
167	0.570511	0.68123	0.81638	0.732236	0.55625	0.689374	0.735727
168	0.563356	0.67608	0.815475	0.728734	0.550828	0.68497	0.732458
169	0.573713	0.682385	0.816875	0.733151	0.558433	0.690991	0.736789
170	0.57178	0.681659	0.818563	0.73331	0.559078	0.690668	0.737126
171	0.571335	0.679448	0.814915	0.730811	0.554107	0.688566	0.734402
172	0.575714	0.683752	0.821076	0.736091	0.563487	0.693514	0.739639
173	0.566224	0.679211	0.818819	0.731902	0.556476	0.688084	0.735665
174	0.571522	0.68204	0.818977	0.733855	0.559128	0.690846	0.737449
175	0.562508	0.676851	0.817737	0.730177	0.55287	0.685699	0.733785
176	0.5659	0.679962	0.818527	0.73206	0.556405	0.68813	0.735774
177	0.567057	0.681576	0.818047	0.732711	0.557156	0.688893	0.736294
178	0.55922	0.676006	0.819059	0.729983	0.55297	0.684762	0.733737
179	0.565254	0.678074	0.816795	0.730212	0.553941	0.686708	0.734106
180	0.563641	0.679598	0.819805	0.732307	0.556693	0.687681	0.736009
181	0.566396	0.677739	0.81685	0.730635	0.553573	0.686995	0.734135
182	0.568366	0.68067	0.819227	0.733028	0.557818	0.689421	0.73668
183	0.568698	0.680169	0.81829	0.732518	0.556781	0.689052	0.736058
184	0.56986	0.677699	0.817014	0.731057	0.55451	0.688191	0.734599
185	0.56353	0.678733	0.816481	0.730406	0.553096	0.686248	0.734007
186	0.565914	0.679929	0.81731	0.731532	0.55522	0.687718	0.735157
187	0.560786	0.67965	0.819438	0.731796	0.555599	0.686624	0.735518
188	0.562296	0.67917	0.815463	0.729895	0.552493	0.685643	0.733529
189	0.55464	0.676524	0.816033	0.728258	0.549184	0.682399	0.731907
190	0.562856	0.67579	0.816052	0.728998	0.550866	0.684899	0.732575
191	0.563125	0.673886	0.816628	0.728646	0.550381	0.684546	0.732155
192	0.560923	0.676955	0.816904	0.729543	0.551809	0.684927	0.733229
193	0.566276	0.67865	0.817171	0.731268	0.554186	0.687366	0.734634
194	0.565512	0.678072	0.816037	0.730265	0.552727	0.68654	0.733758
195	0.562003	0.682512	0.819705	0.73338	0.557797	0.688073	0.736901
196	0.564391	0.675542	0.817021	0.729684	0.55203	0.685651	0.733137
197	0.571707	0.679817	0.814957	0.730811	0.554697	0.688827	0.734609
198	0.557962	0.677198	0.816956	0.729385	0.551179	0.684038	0.733008
199	0.566315	0.682444	0.81989	0.733873	0.558915	0.68955	0.737462
200	0.556012	0.677083	0.817726	0.72935	0.5517	0.683607	0.733123
201	0.559039	0.678787	0.816295	0.729578	0.552183	0.684707	0.73342
202	0.564385	0.67676	0.816547	0.729526	0.552604	0.685898	0.733374
203	0.560837	0.675237	0.815922	0.728329	0.550006	0.683999	0.732065
204	0.564066	0.680647	0.817417	0.731497	0.555312	0.687376	0.735277
205	0.555352	0.676373	0.817318	0.728874	0.550608	0.683014	0.732569
206	0.558143	0.674904	0.816252	0.728258	0.549273	0.6831	0.73179
207	0.56031	0.67988	0.815456	0.729772	0.552246	0.685215	0.733572
208	0.565856	0.677775	0.817836	0.731215	0.554029	0.687156	0.734577
209	0.566566	0.674697	0.815203	0.728804	0.550431	0.685489	0.732156
210	0.56174	0.677016	0.81616	0.729596	0.551124	0.684972	0.732976
211	0.561725	0.679643	0.816062	0.730371	0.552744	0.68581	0.733944
212	0.56154	0.680263	0.815207	0.73023	0.552261	0.68567	0.733739
213	0.557136	0.680911	0.817578	0.731039	0.553621	0.685208	0.734663
214	0.559639	0.676214	0.815181	0.7281	0.549711	0.683678	0.731937
215	0.553239	0.67516	0.813447	0.726181	0.546001	0.680615	0.72993
216	0.550043	0.675808	0.816525	0.727642	0.548298	0.680792	0.731345
217	0.558249	0.676871	0.815004	0.728065	0.54985	0.683374	0.731944
218	0.563444	0.679479	0.816321	0.730705	0.553044	0.686414	0.734207
219	0.555396	0.674605	0.814171	0.726269	0.547097	0.681391	0.730323
220	0.554462	0.674827	0.815749	0.727414	0.548079	0.681679	0.731087
221	0.560995	0.675396	0.816544	0.72905	0.550476	0.684312	0.732454
222	0.559211	0.679555	0.817086	0.730441	0.553052	0.685284	0.734131
223	0.551403	0.676533	0.816012	0.72766	0.548671	0.681316	0.731528
224	0.55642	0.675124	0.814179	0.726903	0.547158	0.681908	0.730647
225	0.555942	0.674479	0.816212	0.727766	0.548591	0.682211	0.731352
226	0.554414	0.673626	0.815305	0.726709	0.547077	0.681115	0.730395
227	0.562193	0.677301	0.816296	0.729438	0.551857	0.685263	0.733206
228	0.560657	0.67766	0.81734	0.730318	0.552157	0.685219	0.733688
229	0.548818	0.676223	0.817134	0.728065	0.548755	0.680725	0.731669
230	0.558481	0.676617	0.817333	0.729631	0.551087	0.684144	0.733031
231	0.558551	0.67802	0.814463	0.728628	0.549643	0.683678	0.732155
232	0.556705	0.674412	0.813656	0.726604	0.546431	0.681591	0.730143
233	0.550551	0.678972	0.81719	0.729121	0.550943	0.682238	0.732962
234	0.561839	0.677489	0.815235	0.729209	0.550664	0.684854	0.732711
235	0.555483	0.677149	0.816891	0.728698	0.550717	0.683174	0.732673
236	0.552239	0.676066	0.816399	0.727801	0.548962	0.681568	0.731635
237	0.559984	0.680156	0.815328	0.730177	0.551896	0.685156	0.733578
238	0.559628	0.67875	0.818705	0.731004	0.554218	0.685695	0.734672
239	0.559391	0.677596	0.816426	0.72949	0.551484	0.684471	0.733064
240	0.547625	0.673835	0.815843	0.725882	0.546441	0.679101	0.729963
241	0.557825	0.678908	0.81844	0.730951	0.553659	0.685058	0.734394

## Sheet: DT Result for Naive T Cell
Number of features	Acute	Convalescent	Unexposed	ACC	MCC	Macro F1	Weighted F1
1	0.349431	0.561807	0.650406	0.542972	0.30912	0.520548	0.560971
2	0.4361	0.662268	0.64818	0.616808	0.38984	0.582182	0.627551
3	0.507646	0.672418	0.675711	0.644064	0.436047	0.618591	0.651354
4	0.54152	0.698344	0.708002	0.673872	0.483562	0.649289	0.680332
5	0.572626	0.707033	0.713661	0.685645	0.501442	0.66444	0.69108
6	0.583852	0.761902	0.816812	0.748274	0.60248	0.720856	0.75516
7	0.605338	0.778183	0.827859	0.76435	0.626192	0.737127	0.770506
8	0.609234	0.780902	0.829768	0.767055	0.630901	0.739968	0.773129
9	0.623071	0.786718	0.832119	0.773186	0.639507	0.747303	0.77894
10	0.621477	0.789745	0.834188	0.775196	0.642238	0.74847	0.781049
11	0.629325	0.794697	0.836001	0.780039	0.648311	0.753341	0.78541
12	0.627582	0.794332	0.838478	0.780271	0.649367	0.753464	0.785747
13	0.623596	0.794569	0.84103	0.780297	0.650181	0.753065	0.786139
14	0.625057	0.794926	0.841575	0.781198	0.650459	0.753853	0.786703
15	0.629425	0.799189	0.844274	0.784857	0.657133	0.757629	0.790492
16	0.627535	0.799716	0.846354	0.785655	0.657807	0.757868	0.79118
17	0.626966	0.802312	0.851859	0.788824	0.661822	0.760379	0.794259
18	0.624616	0.801655	0.847189	0.786583	0.658049	0.75782	0.792123
19	0.617517	0.798061	0.846321	0.783002	0.652679	0.753966	0.78891
20	0.620515	0.800765	0.848965	0.78599	0.656243	0.756748	0.791634
21	0.61947	0.799044	0.845629	0.784032	0.65259	0.754715	0.7895
22	0.610136	0.7981	0.84879	0.782899	0.650728	0.752342	0.788711
23	0.616391	0.804204	0.84765	0.787047	0.655815	0.756082	0.792576
24	0.61747	0.805361	0.847357	0.787923	0.656811	0.756729	0.793271
25	0.61998	0.805047	0.847664	0.788335	0.656632	0.757564	0.793529
26	0.615989	0.803907	0.848346	0.787356	0.655439	0.756081	0.792575
27	0.617887	0.802807	0.84517	0.786068	0.653246	0.755288	0.79123
28	0.623761	0.807532	0.845261	0.789984	0.657256	0.758851	0.794663
29	0.622501	0.805998	0.843946	0.788335	0.65545	0.757482	0.793234
30	0.626033	0.810294	0.839787	0.790447	0.656509	0.758705	0.79479
31	0.62977	0.811252	0.844307	0.792843	0.660922	0.761776	0.797232
32	0.630869	0.810167	0.841435	0.791787	0.659163	0.760824	0.795882
33	0.632922	0.811905	0.842025	0.793178	0.660954	0.762284	0.797304
34	0.618141	0.807818	0.842693	0.78885	0.654032	0.756217	0.793267
35	0.618303	0.809758	0.844058	0.790447	0.656006	0.757373	0.794789
36	0.622929	0.810127	0.839195	0.78988	0.654803	0.757417	0.794097
37	0.620909	0.810432	0.840542	0.790061	0.654971	0.757294	0.794416
38	0.617817	0.805945	0.839937	0.787098	0.650342	0.754567	0.791326
39	0.615549	0.807231	0.839263	0.787459	0.64959	0.754014	0.791524
40	0.601837	0.805693	0.842135	0.78532	0.646453	0.749888	0.78973
41	0.614194	0.806512	0.84232	0.787613	0.651757	0.754342	0.791898
42	0.609333	0.806921	0.842012	0.787227	0.64936	0.752755	0.791377
43	0.613015	0.809624	0.83777	0.788051	0.650138	0.75347	0.792045
44	0.605711	0.805387	0.83695	0.784213	0.643955	0.74935	0.788462
45	0.608025	0.805003	0.836862	0.784238	0.64412	0.749963	0.788532
46	0.602089	0.803471	0.837917	0.782976	0.642686	0.747826	0.787217
47	0.603021	0.804539	0.839061	0.783955	0.64402	0.748873	0.78829
48	0.609431	0.806699	0.836992	0.785707	0.64562	0.75104	0.789701
49	0.615678	0.810845	0.840838	0.790138	0.652683	0.755787	0.794035
50	0.605302	0.806995	0.837262	0.785346	0.645763	0.749853	0.789396
51	0.611934	0.807941	0.835399	0.786222	0.647014	0.751758	0.790228
52	0.602191	0.805995	0.836449	0.7838	0.642382	0.748212	0.788171
53	0.600199	0.804759	0.834521	0.782564	0.640331	0.746493	0.786618
54	0.600382	0.808628	0.838996	0.786016	0.645681	0.749336	0.790182
55	0.600447	0.806401	0.838877	0.784702	0.64384	0.748575	0.788919
56	0.608306	0.806358	0.83635	0.785166	0.644786	0.750338	0.789161
57	0.602229	0.807153	0.832712	0.783543	0.640937	0.747365	0.787652
58	0.607527	0.809174	0.841029	0.788206	0.648843	0.752577	0.792077
59	0.602206	0.804211	0.839908	0.78429	0.64396	0.748775	0.788264
60	0.603419	0.810494	0.840445	0.788206	0.64821	0.751453	0.792075
61	0.597065	0.806805	0.838564	0.784548	0.643	0.747478	0.788592
62	0.595691	0.807312	0.839787	0.785037	0.643682	0.747597	0.78907
63	0.594193	0.802465	0.835714	0.780554	0.637541	0.744124	0.784914
64	0.604283	0.805829	0.832797	0.783311	0.64147	0.747636	0.78722
65	0.602381	0.806742	0.835574	0.784548	0.64227	0.748233	0.788338
66	0.608265	0.810758	0.838194	0.788464	0.648768	0.752406	0.792168
67	0.601452	0.80773	0.836543	0.785089	0.643694	0.748575	0.789062
68	0.597199	0.806092	0.836538	0.783929	0.640749	0.74661	0.787583
69	0.595748	0.806481	0.837298	0.783878	0.641304	0.746509	0.787841
70	0.60052	0.805779	0.834947	0.783543	0.640769	0.747082	0.787359
71	0.593776	0.803413	0.835028	0.781224	0.637002	0.744073	0.785169
72	0.602129	0.806441	0.83478	0.784084	0.641549	0.747783	0.787889
73	0.591429	0.804236	0.836899	0.781843	0.638143	0.744188	0.785894
74	0.596054	0.803878	0.835106	0.781843	0.638398	0.745013	0.785756
75	0.594857	0.808555	0.836138	0.784496	0.642374	0.746517	0.788509
76	0.587191	0.805486	0.836958	0.781946	0.638158	0.743212	0.786037
77	0.600639	0.805509	0.834127	0.783259	0.639916	0.746758	0.786969
78	0.590098	0.805086	0.832019	0.780606	0.635472	0.742401	0.784664
79	0.600101	0.804417	0.833239	0.782255	0.638969	0.745919	0.786015
80	0.589421	0.804744	0.836702	0.781894	0.637482	0.743622	0.785844
81	0.59601	0.806381	0.83741	0.78411	0.641362	0.7466	0.787856
82	0.585251	0.805505	0.835136	0.781302	0.636319	0.741964	0.785218
83	0.594513	0.808375	0.835921	0.784316	0.641591	0.74627	0.788295
84	0.585162	0.804322	0.834584	0.780271	0.635323	0.741356	0.784379
85	0.589546	0.806847	0.839948	0.783981	0.641263	0.745447	0.788039
86	0.583695	0.807543	0.838613	0.783517	0.638724	0.743284	0.787224
87	0.591226	0.803531	0.832085	0.780013	0.634176	0.74228	0.783974
88	0.585242	0.806421	0.836108	0.782177	0.637269	0.74259	0.786028
89	0.592705	0.804491	0.833045	0.781173	0.636804	0.743413	0.785004
90	0.592889	0.803253	0.832924	0.780271	0.635909	0.743022	0.784305
91	0.594226	0.805872	0.834448	0.782615	0.638851	0.744849	0.786411
92	0.58993	0.805407	0.835465	0.781843	0.637487	0.743601	0.785894
93	0.591392	0.80595	0.835863	0.782744	0.638536	0.744402	0.786515
94	0.595027	0.808816	0.836038	0.784805	0.641772	0.746627	0.788645
95	0.581622	0.80555	0.836387	0.78107	0.635442	0.741187	0.785148
96	0.590778	0.807433	0.833731	0.783002	0.637751	0.743981	0.78659
97	0.581668	0.804747	0.835685	0.780529	0.634703	0.7407	0.78449
98	0.581815	0.803634	0.834564	0.779472	0.633635	0.740005	0.783543
99	0.594704	0.805402	0.832368	0.781791	0.636477	0.744158	0.785566
100	0.576981	0.802876	0.832981	0.777824	0.629525	0.737613	0.781982
101	0.586414	0.806402	0.834262	0.781791	0.636606	0.742359	0.785599
102	0.579271	0.803026	0.833982	0.778622	0.631145	0.73876	0.782684
103	0.592355	0.804407	0.830552	0.780426	0.633937	0.742438	0.784133
104	0.583538	0.805698	0.835852	0.781508	0.636423	0.741696	0.785319
105	0.59211	0.807423	0.832789	0.78277	0.638463	0.744107	0.786469
106	0.58537	0.805415	0.835897	0.781508	0.636599	0.742227	0.785422
107	0.583043	0.806236	0.835598	0.781739	0.63638	0.741626	0.785472
108	0.585862	0.802954	0.830216	0.778674	0.631412	0.739677	0.782353
109	0.574951	0.803657	0.836381	0.779215	0.632509	0.73833	0.783202
110	0.579272	0.803596	0.833542	0.778931	0.631864	0.738803	0.782862
111	0.586478	0.80589	0.835226	0.781791	0.637264	0.742531	0.785625
112	0.583564	0.804598	0.837112	0.781044	0.636121	0.741758	0.785107
113	0.578568	0.803398	0.834004	0.779009	0.632321	0.738657	0.782802
114	0.581301	0.802892	0.833286	0.778648	0.632171	0.73916	0.782664
115	0.581246	0.80334	0.832505	0.778828	0.631418	0.73903	0.782661
116	0.586295	0.804981	0.832756	0.780735	0.63472	0.741344	0.784326
117	0.587715	0.804065	0.832431	0.780348	0.633444	0.741403	0.783907
118	0.578947	0.804416	0.833239	0.779292	0.632465	0.738867	0.783178
119	0.574181	0.799405	0.833866	0.775737	0.627138	0.735817	0.779959
120	0.581376	0.804975	0.834035	0.780142	0.633689	0.740129	0.784062
121	0.582677	0.803606	0.83457	0.779833	0.632689	0.740284	0.783645
122	0.58305	0.805438	0.835716	0.78143	0.635362	0.741401	0.785067
123	0.583291	0.803117	0.836982	0.780245	0.634952	0.74113	0.784209
124	0.572418	0.803735	0.836092	0.778777	0.631767	0.737415	0.782816
125	0.586536	0.804117	0.830303	0.779266	0.632153	0.740319	0.783115
126	0.583566	0.802044	0.830586	0.777798	0.629665	0.738732	0.781656
127	0.579793	0.801745	0.832538	0.777566	0.629885	0.738025	0.781594
128	0.585333	0.805031	0.832809	0.780632	0.634103	0.741057	0.784241
129	0.578693	0.805239	0.836693	0.780838	0.634769	0.740208	0.784678
130	0.574466	0.800478	0.833394	0.776484	0.62808	0.736113	0.780445
131	0.573075	0.800205	0.832895	0.775582	0.627371	0.735392	0.779951
132	0.58163	0.804218	0.832614	0.779472	0.6325	0.739487	0.783233
133	0.578858	0.802987	0.833192	0.778519	0.630702	0.738346	0.78236
134	0.588605	0.803245	0.831525	0.77973	0.632242	0.741125	0.78329
135	0.57398	0.80071	0.831947	0.776329	0.626867	0.735546	0.780057
136	0.589495	0.806563	0.83473	0.782358	0.637537	0.743596	0.786247
137	0.5818	0.802722	0.833622	0.77888	0.63212	0.739382	0.782742
138	0.580364	0.803149	0.831433	0.778545	0.629413	0.738316	0.782104
139	0.585416	0.804857	0.835193	0.781379	0.634858	0.741822	0.7849
140	0.57708	0.801082	0.8325	0.777128	0.628595	0.736887	0.78085
141	0.577714	0.801799	0.834649	0.777927	0.631271	0.738054	0.782004
142	0.570537	0.798083	0.828148	0.772903	0.62149	0.732256	0.776954
143	0.57774	0.801846	0.831802	0.777102	0.628169	0.73713	0.781145
144	0.574785	0.800204	0.831204	0.775685	0.625816	0.735397	0.779652
145	0.57708	0.802125	0.83205	0.77754	0.629353	0.737085	0.781288
146	0.576274	0.803692	0.833549	0.778828	0.630619	0.737838	0.782516
147	0.583994	0.804097	0.833414	0.780194	0.633275	0.740501	0.783733
148	0.57059	0.798731	0.830112	0.773676	0.623804	0.733144	0.777933
149	0.574511	0.802306	0.834155	0.777927	0.629604	0.736991	0.781701
150	0.583596	0.804369	0.830831	0.779472	0.631475	0.739599	0.783025
151	0.579486	0.803813	0.831806	0.779137	0.630463	0.738368	0.78247
152	0.576677	0.802002	0.835591	0.778287	0.631395	0.73809	0.782271
153	0.572851	0.799405	0.828076	0.773959	0.623723	0.733444	0.777975

## Sheet: kNN Result for Effector T Cell
Number of features	Acute	Convalescent	Unexposed	ACC	MCC	Macro F1	Weighted F1
1	0.029774	0.638863	0.361943	0.521103	0.139617	0.343527	0.460896
2	0.199498	0.580666	0.625378	0.560549	0.25335	0.468514	0.562746
3	0.356504	0.567134	0.641464	0.567718	0.30551	0.521701	0.578502
4	0.452944	0.627495	0.71069	0.636865	0.4193	0.597043	0.646174
5	0.586928	0.668769	0.737892	0.686219	0.499091	0.66453	0.690436
6	0.628061	0.698013	0.777938	0.7219	0.558692	0.701338	0.725467
7	0.643892	0.707771	0.788917	0.733196	0.577379	0.713527	0.73634
8	0.649581	0.710264	0.791473	0.736116	0.582058	0.717106	0.73917
9	0.651452	0.713006	0.793744	0.738553	0.586374	0.719401	0.741626
10	0.662952	0.726548	0.803408	0.750352	0.603384	0.730969	0.753307
11	0.672753	0.728275	0.80224	0.752084	0.604864	0.734423	0.754579
12	0.673846	0.729359	0.804149	0.753534	0.607297	0.735785	0.756017
13	0.674377	0.73495	0.806551	0.756957	0.61252	0.738626	0.759748
14	0.677564	0.739075	0.812653	0.76185	0.62077	0.743097	0.76463
15	0.67833	0.737097	0.811332	0.760642	0.617869	0.742253	0.763201
16	0.70097	0.747576	0.809451	0.76771	0.626374	0.752666	0.769565
17	0.700746	0.751114	0.812809	0.770629	0.631394	0.75489	0.772659
18	0.697733	0.749141	0.808512	0.767448	0.626348	0.751795	0.769589
19	0.705158	0.75516	0.810937	0.77218	0.633295	0.757085	0.774204
20	0.697709	0.756637	0.815273	0.773569	0.63624	0.75654	0.776038
21	0.698364	0.752989	0.812811	0.771012	0.632558	0.754721	0.773317
22	0.699501	0.75697	0.816955	0.774677	0.638578	0.757809	0.777091
23	0.70744	0.760674	0.813299	0.775845	0.638773	0.760471	0.778053
24	0.709317	0.763092	0.818706	0.77953	0.644979	0.763705	0.781699
25	0.701952	0.761737	0.817936	0.777456	0.64202	0.760541	0.78001
26	0.69616	0.760412	0.818272	0.776086	0.640999	0.758281	0.778963
27	0.693863	0.760545	0.819653	0.776348	0.64177	0.75802	0.779394
28	0.691358	0.761776	0.820774	0.776992	0.642947	0.757969	0.780214
29	0.692694	0.765621	0.827346	0.781765	0.651038	0.761887	0.784984
30	0.692436	0.767152	0.828625	0.782872	0.652998	0.762738	0.786233
31	0.691582	0.763553	0.827017	0.780577	0.64936	0.760717	0.783755
32	0.69319	0.764344	0.827485	0.781362	0.650652	0.761673	0.784487
33	0.691883	0.765064	0.828207	0.781745	0.651102	0.761718	0.785011
34	0.689905	0.764961	0.828225	0.781402	0.651001	0.76103	0.784777
35	0.68958	0.765665	0.829013	0.781946	0.651953	0.761419	0.785416
36	0.686576	0.766985	0.833278	0.783899	0.65598	0.76228	0.787578
37	0.68143	0.761276	0.827123	0.777919	0.646843	0.756609	0.781733
38	0.680912	0.764366	0.831355	0.78104	0.652112	0.758878	0.784961
39	0.681967	0.766692	0.834466	0.783496	0.656452	0.761042	0.7875
40	0.684015	0.7686	0.834503	0.784664	0.657558	0.762373	0.78862
41	0.680367	0.770815	0.83919	0.78702	0.662003	0.763457	0.791324
42	0.679664	0.770743	0.838094	0.786436	0.660978	0.762834	0.790752
43	0.668255	0.76483	0.834627	0.780476	0.652695	0.755904	0.785352
44	0.675317	0.767367	0.835371	0.783013	0.656165	0.759352	0.787561
45	0.674753	0.767872	0.835322	0.783094	0.656189	0.759316	0.787725
46	0.661968	0.762076	0.835505	0.778523	0.651075	0.753183	0.783812
47	0.660175	0.762385	0.836228	0.778684	0.651395	0.752929	0.784094
48	0.657949	0.764023	0.838791	0.780114	0.654202	0.753588	0.785752
49	0.65601	0.764429	0.839233	0.780154	0.654692	0.753224	0.785946
50	0.653815	0.762155	0.838565	0.778523	0.652486	0.751512	0.784367
51	0.658783	0.763898	0.836133	0.779026	0.652498	0.752938	0.784635
52	0.6528	0.762226	0.83807	0.7781	0.651937	0.751032	0.78409
53	0.651144	0.76383	0.83962	0.779167	0.653889	0.751531	0.785354
54	0.659817	0.768258	0.837566	0.781604	0.65605	0.755214	0.787416
55	0.652736	0.765881	0.836437	0.778825	0.653041	0.751685	0.785117
56	0.649291	0.76316	0.83575	0.776811	0.650107	0.7494	0.783197
57	0.650193	0.762418	0.837105	0.777274	0.651058	0.749905	0.783514
58	0.643731	0.758969	0.835609	0.773972	0.646808	0.746103	0.780609
59	0.642278	0.758784	0.834627	0.773146	0.645656	0.74523	0.779959
60	0.641254	0.75973	0.835363	0.773751	0.646784	0.745449	0.780623
61	0.637481	0.758456	0.834301	0.771938	0.644659	0.743413	0.779197
62	0.636944	0.761157	0.837048	0.774173	0.648028	0.74505	0.781603
63	0.633174	0.759048	0.836207	0.77212	0.64506	0.74281	0.779876
64	0.625833	0.759064	0.835444	0.770368	0.643706	0.740114	0.778842
65	0.629549	0.760635	0.834689	0.771314	0.644692	0.741624	0.779624
66	0.623057	0.75738	0.83558	0.769119	0.642282	0.738672	0.777831
67	0.622667	0.759536	0.838164	0.771093	0.645584	0.740122	0.779923
68	0.618191	0.757841	0.835822	0.768414	0.642186	0.737285	0.777681
69	0.617964	0.7582	0.835525	0.768394	0.642069	0.737229	0.777701
70	0.61713	0.757882	0.83294	0.766965	0.639619	0.735984	0.776362
71	0.615394	0.7592	0.83425	0.76771	0.641362	0.736281	0.777379
72	0.610284	0.757227	0.834145	0.765777	0.639362	0.733885	0.775901
73	0.605719	0.751926	0.832948	0.762172	0.634374	0.730198	0.772431
74	0.605336	0.754282	0.8338	0.763441	0.636499	0.73114	0.773876
75	0.602676	0.753439	0.835146	0.763018	0.636675	0.73042	0.773794
76	0.604757	0.754267	0.833577	0.763139	0.636197	0.730867	0.773717
77	0.6002	0.751697	0.832193	0.760521	0.632924	0.72803	0.771462
78	0.595322	0.748358	0.832951	0.758467	0.631164	0.725544	0.76973
79	0.594853	0.747414	0.83291	0.757903	0.630171	0.725059	0.769218
80	0.591823	0.747278	0.833285	0.757481	0.629963	0.724128	0.76902
81	0.589357	0.74661	0.834001	0.756917	0.629806	0.723322	0.76877
82	0.582475	0.746807	0.834092	0.755407	0.629512	0.721125	0.768233
83	0.582963	0.745376	0.831437	0.753856	0.626094	0.719925	0.766464
84	0.579568	0.744301	0.829822	0.751943	0.623941	0.717897	0.764932
85	0.577569	0.740593	0.827805	0.749064	0.619981	0.715322	0.762115
86	0.577146	0.741165	0.829737	0.750171	0.621833	0.716016	0.763173
87	0.573274	0.740603	0.827376	0.747976	0.619225	0.713751	0.761518
88	0.57448	0.741297	0.829218	0.749366	0.621119	0.714998	0.762754
89	0.58226	0.749228	0.830069	0.754722	0.627793	0.720519	0.767636
90	0.580193	0.744374	0.831021	0.752648	0.625614	0.718529	0.765541
91	0.579589	0.743614	0.831711	0.752628	0.625847	0.718305	0.765418
92	0.579602	0.742556	0.828534	0.750755	0.622667	0.716897	0.763556
93	0.583587	0.746571	0.83031	0.754098	0.626738	0.720156	0.766608
94	0.575914	0.74227	0.828438	0.749728	0.622062	0.71554	0.76302
95	0.572845	0.741314	0.826361	0.747674	0.618799	0.713507	0.761379
96	0.572027	0.744098	0.831408	0.751077	0.624442	0.715844	0.764782
97	0.57587	0.743567	0.832516	0.752124	0.625949	0.717318	0.765379
98	0.567288	0.742405	0.82915	0.748158	0.621435	0.712947	0.76255
99	0.563503	0.738004	0.830551	0.746063	0.619177	0.710686	0.760696
100	0.563245	0.73978	0.829656	0.746285	0.619599	0.710894	0.761129
101	0.556602	0.736629	0.827896	0.742701	0.615319	0.707042	0.758235
102	0.555646	0.735649	0.827675	0.741895	0.614841	0.706323	0.757583
103	0.549235	0.732956	0.824581	0.737908	0.60976	0.702257	0.754356
104	0.546908	0.733554	0.825413	0.737969	0.610407	0.701958	0.754769
105	0.543918	0.731259	0.82369	0.735472	0.607463	0.699622	0.752652
106	0.544465	0.731659	0.824189	0.735955	0.608236	0.700104	0.753109
107	0.546551	0.730614	0.825129	0.736458	0.608739	0.700764	0.75322
108	0.542386	0.728246	0.825874	0.734908	0.607046	0.698836	0.752011
109	0.544835	0.727334	0.825962	0.73515	0.607187	0.699377	0.751855
110	0.547377	0.733404	0.828952	0.73964	0.613335	0.703244	0.756262
111	0.537965	0.728763	0.826051	0.734103	0.607424	0.697593	0.751902
112	0.535298	0.727716	0.826341	0.733096	0.606817	0.696452	0.75127
113	0.541324	0.727481	0.826364	0.734566	0.607555	0.698389	0.751755
114	0.538802	0.726981	0.823707	0.732472	0.605008	0.696497	0.750134
115	0.540227	0.729183	0.823867	0.733921	0.606748	0.697759	0.751385
116	0.536757	0.725018	0.825614	0.73223	0.605353	0.695796	0.749822
117	0.536602	0.724965	0.826954	0.732693	0.606543	0.696174	0.750356
118	0.532028	0.720863	0.82631	0.729652	0.603568	0.693067	0.747691
119	0.526952	0.717518	0.824885	0.726491	0.599661	0.689785	0.745
120	0.528316	0.718918	0.825387	0.727659	0.601146	0.690874	0.746012
121	0.52189	0.712157	0.825715	0.723289	0.596768	0.686587	0.742322
122	0.52086	0.710948	0.824447	0.722162	0.595071	0.685418	0.741105
123	0.520989	0.712125	0.826484	0.723491	0.597659	0.686533	0.742549
124	0.51509	0.711647	0.826229	0.721558	0.59622	0.684322	0.741639
125	0.516368	0.713245	0.822922	0.721095	0.595179	0.684179	0.741103
126	0.518246	0.712898	0.825742	0.722867	0.597292	0.685629	0.74233
127	0.514798	0.709569	0.828156	0.721759	0.597123	0.684174	0.741452
128	0.512342	0.710894	0.824047	0.719504	0.594267	0.682428	0.740079
129	0.510865	0.706687	0.825643	0.718336	0.593008	0.681065	0.738625
130	0.510066	0.707734	0.825965	0.718517	0.593596	0.681255	0.739182
131	0.510885	0.709682	0.827278	0.719886	0.595722	0.682615	0.740748
132	0.511754	0.707739	0.827173	0.719685	0.595203	0.682222	0.739867
133	0.509222	0.707408	0.827105	0.718759	0.59394	0.681245	0.739434
134	0.509444	0.706409	0.8247	0.717269	0.59177	0.680184	0.737951
135	0.507937	0.706033	0.82596	0.717249	0.592344	0.679976	0.738166
136	0.500548	0.703281	0.824761	0.713483	0.588826	0.676196	0.735629
137	0.50314	0.703831	0.82626	0.715034	0.590912	0.677744	0.736785
138	0.501935	0.701728	0.826853	0.714369	0.590341	0.676839	0.735925
139	0.498728	0.698176	0.825604	0.71151	0.587339	0.674169	0.733393
140	0.500391	0.697714	0.825809	0.711973	0.587512	0.674638	0.733424
141	0.49785	0.692427	0.824157	0.70857	0.583483	0.671478	0.729962
142	0.49413	0.692545	0.825861	0.708268	0.58419	0.670845	0.730386
143	0.491827	0.686309	0.825024	0.705046	0.580578	0.66772	0.726847
144	0.490277	0.685521	0.825949	0.704543	0.580463	0.667249	0.72672
145	0.487674	0.683464	0.824712	0.702449	0.578486	0.665283	0.724961
146	0.486344	0.681727	0.82245	0.700415	0.575811	0.663507	0.723039
147	0.483665	0.679587	0.823671	0.699307	0.575048	0.662308	0.722287
148	0.477269	0.677083	0.82143	0.69532	0.571258	0.658594	0.719517
149	0.473437	0.67199	0.821642	0.692582	0.568475	0.65569	0.716821
150	0.472659	0.671048	0.825142	0.693246	0.570724	0.656283	0.717799
151	0.471998	0.669235	0.824345	0.692139	0.569371	0.655193	0.716533
152	0.467357	0.664275	0.824574	0.688957	0.566978	0.652069	0.713829
153	0.466191	0.655723	0.823821	0.685413	0.562298	0.648578	0.709338
154	0.464574	0.658441	0.825936	0.686742	0.565227	0.649651	0.711377
155	0.463631	0.65774	0.827224	0.686722	0.565941	0.649532	0.711504
156	0.463238	0.657387	0.822005	0.684145	0.561295	0.647543	0.709062
157	0.464086	0.65769	0.822983	0.68497	0.562681	0.648253	0.709707
158	0.467979	0.658227	0.825718	0.688011	0.566079	0.650641	0.711513
159	0.466092	0.653376	0.820777	0.6834	0.560055	0.646748	0.706911
160	0.465376	0.656546	0.823742	0.685856	0.563759	0.648554	0.709615
161	0.460756	0.656856	0.823581	0.684064	0.562862	0.647064	0.709244
162	0.46552	0.657847	0.824939	0.686561	0.56474	0.649435	0.710759
163	0.461561	0.656133	0.821012	0.682876	0.561007	0.646235	0.707878
164	0.459438	0.65159	0.823264	0.681507	0.560313	0.644764	0.706484
165	0.456796	0.648727	0.822843	0.679534	0.559214	0.642789	0.704689
166	0.456761	0.646502	0.8238	0.679111	0.558689	0.642354	0.704041
167	0.456513	0.646417	0.822663	0.678648	0.557645	0.641864	0.703489
168	0.45078	0.642658	0.819756	0.674016	0.552466	0.637731	0.699903
169	0.445827	0.635903	0.82002	0.67005	0.549384	0.633917	0.696332
170	0.446386	0.636624	0.823192	0.672003	0.552569	0.635401	0.698088
171	0.443461	0.63327	0.819228	0.667976	0.547967	0.631986	0.694514
172	0.437511	0.626147	0.818202	0.663163	0.543456	0.627287	0.690119
173	0.436438	0.624703	0.820297	0.663123	0.544625	0.627146	0.690228
174	0.439386	0.621577	0.817901	0.662055	0.541385	0.626288	0.688006
175	0.434084	0.615918	0.819785	0.659136	0.540646	0.623262	0.685615
176	0.433139	0.618957	0.820932	0.660284	0.542367	0.624343	0.687456
177	0.43254	0.617033	0.819279	0.658814	0.540127	0.622951	0.685777
178	0.430039	0.611702	0.817572	0.655169	0.537017	0.619771	0.682274
179	0.434751	0.618136	0.819795	0.660122	0.541699	0.624227	0.686736
180	0.429445	0.612787	0.815263	0.654243	0.535375	0.619165	0.681741
181	0.430337	0.614685	0.816897	0.656075	0.537706	0.62064	0.683428
182	0.431285	0.611921	0.814475	0.654444	0.53515	0.619227	0.681172
183	0.429537	0.612543	0.812167	0.653135	0.532795	0.618082	0.680307
184	0.429241	0.613993	0.81226	0.653296	0.533503	0.618498	0.681006
185	0.429528	0.607869	0.814025	0.652169	0.532481	0.617141	0.678887
186	0.427777	0.602861	0.814789	0.650377	0.531027	0.615142	0.67667
187	0.423373	0.60244	0.812755	0.647457	0.528912	0.612856	0.67517
188	0.423632	0.60251	0.814697	0.648766	0.53041	0.613613	0.676061
189	0.422595	0.599325	0.813227	0.646671	0.528287	0.611715	0.67382
190	0.418253	0.593845	0.808743	0.640872	0.521979	0.606947	0.668878
191	0.421896	0.596321	0.810554	0.643933	0.524941	0.60959	0.671183
192	0.420063	0.596876	0.812283	0.644376	0.526152	0.609741	0.672008
193	0.421053	0.593085	0.809783	0.642523	0.523506	0.607973	0.669236
194	0.417076	0.592197	0.811962	0.641637	0.524059	0.607078	0.669362
195	0.416291	0.591052	0.81151	0.640691	0.523151	0.606284	0.668549
196	0.41264	0.585965	0.811569	0.637651	0.520671	0.603391	0.665808
197	0.414966	0.584957	0.811431	0.638174	0.520689	0.603784	0.665497
198	0.410248	0.579155	0.81086	0.634187	0.517517	0.600088	0.662043
199	0.408023	0.578101	0.810318	0.632616	0.517035	0.598814	0.661095
200	0.40807	0.570897	0.809236	0.630301	0.513746	0.596067	0.65722
201	0.409377	0.578913	0.810703	0.633684	0.517915	0.599664	0.661776
202	0.410147	0.571053	0.810726	0.631771	0.515096	0.597309	0.658135
203	0.409325	0.572555	0.814394	0.633321	0.518024	0.598758	0.660339
204	0.403103	0.567346	0.811136	0.627804	0.513518	0.593862	0.655868
205	0.406682	0.565711	0.8107	0.62873	0.5129	0.594364	0.655254
206	0.406354	0.569747	0.80682	0.628247	0.512153	0.594307	0.655472
207	0.400599	0.563389	0.806991	0.623495	0.508794	0.590326	0.651972
208	0.400967	0.558449	0.80869	0.623173	0.508377	0.589369	0.650394
209	0.396008	0.559014	0.809697	0.621461	0.508429	0.588239	0.650611
210	0.398148	0.556866	0.804362	0.619447	0.504731	0.586458	0.647514
211	0.395624	0.556879	0.803839	0.617917	0.503358	0.585448	0.647051
212	0.394494	0.559047	0.804127	0.618098	0.504662	0.585889	0.648092
213	0.396422	0.558171	0.806492	0.620172	0.506944	0.587028	0.648878
214	0.39635	0.557292	0.805756	0.619226	0.506022	0.586466	0.648139
215	0.393582	0.555875	0.806151	0.617877	0.505133	0.585203	0.647367
216	0.391175	0.555572	0.805812	0.616266	0.504479	0.584186	0.646844
217	0.392945	0.552019	0.808076	0.617333	0.504584	0.584347	0.646302
218	0.389653	0.547511	0.801846	0.611474	0.498261	0.57967	0.641174
219	0.393577	0.553347	0.80645	0.617273	0.50404	0.584458	0.646296
220	0.388685	0.547559	0.805321	0.612742	0.501189	0.580522	0.642593
221	0.391071	0.545582	0.804678	0.613044	0.50004	0.580444	0.641612
222	0.390584	0.540033	0.804787	0.611212	0.498106	0.578468	0.638981
223	0.387437	0.539917	0.806419	0.610306	0.498901	0.577924	0.639319
224	0.384517	0.534939	0.804492	0.606782	0.495749	0.574649	0.635849
225	0.385096	0.532163	0.805927	0.606782	0.495694	0.574395	0.635205
226	0.384886	0.536679	0.803236	0.606983	0.49569	0.574934	0.636171
227	0.385167	0.529466	0.801781	0.604708	0.492387	0.572138	0.632156
228	0.381739	0.524285	0.803492	0.60213	0.491507	0.569838	0.630099
229	0.383262	0.522102	0.803119	0.60203	0.490651	0.569494	0.629053
230	0.380907	0.520737	0.801054	0.599835	0.488524	0.567566	0.627292
231	0.377987	0.519674	0.798703	0.596915	0.486274	0.565455	0.625496
232	0.375547	0.517035	0.800594	0.595848	0.486905	0.564392	0.624818
233	0.372372	0.511007	0.798102	0.591277	0.482443	0.560494	0.620583
234	0.377125	0.514135	0.799664	0.595365	0.485563	0.563641	0.623198
235	0.375886	0.512137	0.797503	0.593552	0.482946	0.561842	0.621205
236	0.37409	0.512999	0.799326	0.593432	0.484282	0.562139	0.62222
237	0.37266	0.513593	0.793685	0.590331	0.481156	0.559979	0.619944
238	0.372931	0.508287	0.795545	0.589968	0.480535	0.558921	0.618253
239	0.371573	0.505147	0.795411	0.588216	0.479584	0.557377	0.616574
240	0.367106	0.502233	0.795856	0.585216	0.478906	0.555065	0.614949
241	0.368312	0.500518	0.79554	0.585619	0.478486	0.55479	0.614118
242	0.363733	0.503214	0.793192	0.582538	0.476502	0.553379	0.613944
243	0.365953	0.501414	0.793323	0.583525	0.476695	0.553563	0.613363
244	0.363616	0.499254	0.79265	0.581229	0.475578	0.55184	0.611823
245	0.364319	0.496261	0.795749	0.582377	0.476365	0.55211	0.611801
246	0.362876	0.494726	0.792425	0.579618	0.473962	0.550009	0.609508
247	0.364235	0.496258	0.793695	0.58139	0.475455	0.551396	0.610911
248	0.357682	0.489967	0.793643	0.575913	0.472709	0.547097	0.607269
249	0.364331	0.48756	0.794506	0.579618	0.473892	0.548799	0.607145
250	0.357527	0.483965	0.787668	0.571765	0.466853	0.543054	0.601848
251	0.359508	0.481284	0.793917	0.574866	0.471207	0.544903	0.603448
252	0.359554	0.479609	0.791944	0.573678	0.469286	0.543702	0.601813

## Sheet: kNN Result for Memory T Cell
Number of features	Acute	Convalescent	Unexposed	ACC	MCC	Macro F1	Weighted F1
1	0.287708	0.523632	0.628711	0.538027	0.248727	0.480017	0.54879
2	0.40996	0.564585	0.72747	0.617073	0.383607	0.567338	0.627832
3	0.432432	0.581991	0.74664	0.636962	0.413824	0.587021	0.646698
4	0.613161	0.652892	0.770659	0.702543	0.520487	0.678904	0.706899
5	0.688756	0.690627	0.798382	0.741688	0.5827	0.725922	0.744004
6	0.714753	0.706825	0.805129	0.754572	0.604444	0.742236	0.756627
7	0.741947	0.725807	0.818668	0.772472	0.631531	0.762141	0.773846
8	0.74922	0.734867	0.825716	0.780287	0.643969	0.769934	0.7817
9	0.755098	0.746763	0.833628	0.789492	0.65874	0.778496	0.790923
10	0.760127	0.75303	0.838764	0.794984	0.668067	0.783974	0.796485
11	0.772242	0.765317	0.844299	0.803943	0.682269	0.793953	0.805395
12	0.788511	0.76833	0.84629	0.808413	0.688205	0.801044	0.809422
13	0.788465	0.772484	0.84977	0.811705	0.693233	0.803573	0.812758
14	0.796097	0.779233	0.85244	0.816615	0.70123	0.809257	0.81758
15	0.791222	0.777549	0.854401	0.816211	0.700757	0.807724	0.817342
16	0.797609	0.778789	0.852512	0.816598	0.701314	0.809637	0.817618
17	0.792383	0.781028	0.855319	0.818076	0.703933	0.809577	0.819281
18	0.799104	0.785764	0.855954	0.821051	0.708832	0.813607	0.822205
19	0.800725	0.78853	0.860012	0.824325	0.713879	0.816422	0.825483
20	0.7999	0.792411	0.86111	0.826208	0.716931	0.817807	0.827439
21	0.800798	0.793998	0.864386	0.828531	0.720934	0.819727	0.829787
22	0.797862	0.798639	0.866433	0.830767	0.72503	0.820978	0.832268
23	0.801345	0.796515	0.862847	0.82869	0.721655	0.820236	0.83006
24	0.798781	0.799496	0.865152	0.83052	0.724881	0.821143	0.832068
25	0.79725	0.79967	0.864322	0.829939	0.724254	0.820414	0.831547
26	0.797177	0.798597	0.864869	0.829798	0.723984	0.820214	0.831394
27	0.797317	0.7999	0.864955	0.830291	0.724843	0.820724	0.831959
28	0.801296	0.79917	0.863956	0.830098	0.724357	0.821474	0.831636
29	0.801869	0.801855	0.864202	0.831259	0.726512	0.822642	0.832865
30	0.794061	0.799446	0.861708	0.827968	0.721753	0.818405	0.829793
31	0.796781	0.801405	0.861461	0.828936	0.723556	0.819882	0.830742
32	0.792262	0.797765	0.859195	0.825733	0.718864	0.816407	0.827685
33	0.786209	0.794992	0.85569	0.821984	0.713701	0.812297	0.824171
34	0.785312	0.792693	0.852473	0.819343	0.709931	0.810159	0.821577
35	0.786151	0.79368	0.852711	0.819889	0.711214	0.810847	0.822174
36	0.780675	0.794824	0.852059	0.819185	0.710691	0.809186	0.821664
37	0.786405	0.795528	0.851085	0.819836	0.711433	0.811006	0.822111
38	0.779268	0.795649	0.851919	0.819167	0.711126	0.808945	0.821753
39	0.780678	0.792897	0.848532	0.816686	0.707174	0.807369	0.819164
40	0.778619	0.791133	0.84631	0.814609	0.704334	0.805354	0.817138
41	0.777919	0.790209	0.844991	0.813535	0.702488	0.804373	0.816043
42	0.775427	0.788828	0.84239	0.8113	0.699922	0.802215	0.813927
43	0.772193	0.789861	0.842942	0.811423	0.700769	0.801665	0.814231
44	0.768634	0.786949	0.838562	0.807674	0.695324	0.798048	0.810515
45	0.763924	0.784285	0.839071	0.806125	0.693133	0.79576	0.809194
46	0.765407	0.785116	0.835601	0.805034	0.691686	0.795375	0.80796
47	0.761877	0.784161	0.835468	0.803978	0.690798	0.793835	0.807118
48	0.761543	0.782998	0.832874	0.802271	0.688192	0.792472	0.805339
49	0.757686	0.783512	0.835241	0.802957	0.689602	0.792146	0.806273
50	0.762204	0.781564	0.834065	0.802359	0.688146	0.792611	0.805451
51	0.764877	0.782578	0.832125	0.802218	0.688331	0.793194	0.805187
52	0.758918	0.781472	0.831209	0.800422	0.686086	0.790533	0.803618
53	0.759148	0.777507	0.825572	0.796198	0.680384	0.787409	0.799303
54	0.75313	0.777217	0.824889	0.794825	0.678728	0.785079	0.79816
55	0.752046	0.777908	0.825587	0.795248	0.679482	0.78518	0.79865
56	0.748272	0.773694	0.820808	0.790742	0.673217	0.780925	0.794206
57	0.749898	0.774927	0.819524	0.790865	0.6739	0.78145	0.794232
58	0.749927	0.775492	0.822972	0.792713	0.676096	0.782797	0.79617
59	0.753141	0.779724	0.825796	0.796216	0.68129	0.78622	0.799584
60	0.747435	0.775195	0.824681	0.79296	0.676738	0.782437	0.796618
61	0.746625	0.772278	0.820577	0.789774	0.672081	0.779827	0.793353
62	0.752536	0.777169	0.823949	0.794244	0.67834	0.784551	0.797605
63	0.750569	0.773439	0.819258	0.790249	0.672772	0.781089	0.7936
64	0.745957	0.77391	0.81972	0.789897	0.672818	0.779862	0.793482
65	0.747202	0.773385	0.817215	0.788735	0.671221	0.779267	0.792176
66	0.743901	0.771196	0.81502	0.786289	0.668163	0.776706	0.789856
67	0.744323	0.772902	0.814313	0.786729	0.669006	0.777179	0.790214
68	0.749811	0.77395	0.812081	0.78701	0.66941	0.778614	0.790141
69	0.742281	0.769953	0.808889	0.782733	0.66368	0.773708	0.786139
70	0.742844	0.76601	0.807558	0.780621	0.660215	0.772138	0.784013
71	0.740477	0.765594	0.803542	0.778228	0.65769	0.769871	0.781582
72	0.735998	0.76288	0.800908	0.775253	0.653171	0.766596	0.778705
73	0.734322	0.762729	0.799081	0.774074	0.652147	0.765377	0.777545
74	0.736957	0.763831	0.796553	0.77381	0.652252	0.76578	0.777018
75	0.736061	0.761175	0.79754	0.773018	0.650641	0.764925	0.776376
76	0.734808	0.763967	0.799041	0.774655	0.652927	0.765939	0.778061
77	0.732237	0.761599	0.796883	0.772278	0.650005	0.763573	0.775774
78	0.732905	0.760995	0.793691	0.77073	0.647859	0.76253	0.774029
79	0.727971	0.757889	0.789724	0.766893	0.642755	0.758528	0.770285
80	0.726729	0.758019	0.788901	0.766365	0.642481	0.757883	0.769784
81	0.726074	0.758832	0.787565	0.766012	0.642126	0.757491	0.769359
82	0.721256	0.754933	0.78308	0.761595	0.636984	0.75309	0.765063
83	0.717223	0.751038	0.781689	0.758708	0.632777	0.749983	0.762398
84	0.717946	0.750888	0.781656	0.758778	0.632295	0.750163	0.762406
85	0.719683	0.748665	0.775372	0.755399	0.627893	0.747907	0.758618
86	0.720327	0.74876	0.773408	0.754695	0.627198	0.747498	0.757752
87	0.718231	0.747405	0.771922	0.753129	0.625359	0.745853	0.756247
88	0.712038	0.748408	0.770126	0.751738	0.624324	0.743524	0.755032
89	0.711823	0.740375	0.760999	0.744416	0.614559	0.737732	0.747352
90	0.708365	0.742539	0.759365	0.744064	0.614692	0.736757	0.746982
91	0.707259	0.741382	0.758095	0.742867	0.612745	0.735579	0.745774
92	0.705335	0.734828	0.747687	0.735369	0.603755	0.729283	0.737835
93	0.701626	0.738142	0.753328	0.738537	0.607314	0.731032	0.7415
94	0.700795	0.734471	0.747592	0.734436	0.601821	0.72762	0.737128
95	0.697543	0.731238	0.741644	0.730036	0.596228	0.723475	0.732542
96	0.6995	0.733697	0.741485	0.731339	0.599027	0.724894	0.733642
97	0.699723	0.732125	0.737964	0.729262	0.596163	0.723271	0.731307
98	0.694846	0.733173	0.742888	0.730899	0.598078	0.723635	0.733601
99	0.702603	0.73458	0.742636	0.732711	0.600564	0.726606	0.734913
100	0.699408	0.730422	0.735372	0.727414	0.593619	0.721734	0.729321
101	0.695774	0.728271	0.736688	0.72641	0.591958	0.720244	0.728724
102	0.696197	0.728952	0.73522	0.726164	0.592354	0.720123	0.728306
103	0.697581	0.731362	0.73641	0.727924	0.594606	0.721784	0.729992
104	0.693717	0.725119	0.727074	0.720778	0.586116	0.715303	0.722484
105	0.695285	0.730179	0.733154	0.725706	0.592121	0.71954	0.72765
106	0.69112	0.721816	0.723667	0.717539	0.580858	0.712201	0.71921
107	0.68812	0.726281	0.725707	0.719757	0.585157	0.71337	0.721612
108	0.694205	0.726701	0.724172	0.720373	0.585744	0.715026	0.72171
109	0.692196	0.721147	0.713023	0.713174	0.576915	0.708789	0.713781
110	0.68664	0.718857	0.714862	0.711942	0.5746	0.706786	0.713169
111	0.685067	0.719981	0.713469	0.711608	0.574924	0.706172	0.712731
112	0.685976	0.716709	0.70561	0.707243	0.569274	0.702765	0.707658
113	0.686887	0.713214	0.700769	0.703951	0.564659	0.70029	0.704
114	0.678939	0.713399	0.704438	0.70411	0.565636	0.698925	0.704983
115	0.679981	0.71306	0.703964	0.703951	0.564821	0.699002	0.704736
116	0.676335	0.71376	0.702558	0.703071	0.564477	0.697551	0.703889
117	0.683895	0.71049	0.69439	0.699762	0.55999	0.696258	0.699427
118	0.676492	0.705042	0.687558	0.693444	0.551582	0.689697	0.693066
119	0.675231	0.708369	0.692462	0.696577	0.556057	0.69202	0.69665
120	0.669927	0.703942	0.689138	0.692405	0.55053	0.687669	0.692671
121	0.672927	0.704453	0.686049	0.691965	0.550339	0.68781	0.691678
122	0.670597	0.701834	0.684753	0.689906	0.5467	0.685728	0.68975
123	0.674771	0.701401	0.681622	0.689255	0.546762	0.685931	0.688505
124	0.667737	0.704146	0.691886	0.693162	0.551576	0.687923	0.693865
125	0.664432	0.700942	0.682988	0.687741	0.545212	0.682787	0.687818
126	0.667979	0.703371	0.685049	0.690223	0.548147	0.685466	0.690193
127	0.668118	0.702676	0.683095	0.689202	0.546986	0.68463	0.688967
128	0.665667	0.696827	0.672874	0.682285	0.538006	0.678456	0.681335
129	0.660747	0.694254	0.665962	0.677673	0.532898	0.673654	0.676334
130	0.661882	0.697027	0.674532	0.682302	0.538082	0.677814	0.681802
131	0.661666	0.693732	0.665869	0.677585	0.53317	0.673756	0.67619
132	0.661772	0.696045	0.666421	0.678835	0.535057	0.674746	0.677374
133	0.662919	0.696526	0.664581	0.678571	0.534374	0.674675	0.676777
134	0.658012	0.694538	0.665487	0.677128	0.53244	0.672679	0.675893
135	0.660109	0.697984	0.670667	0.680982	0.537538	0.676253	0.680047
136	0.657021	0.696908	0.663936	0.677409	0.533454	0.672621	0.675927
137	0.660656	0.695014	0.666544	0.678201	0.533718	0.674071	0.676907
138	0.660275	0.692696	0.659049	0.674329	0.529375	0.670673	0.672237
139	0.658434	0.695669	0.664533	0.677374	0.533132	0.672879	0.675906
140	0.663924	0.693753	0.662305	0.676635	0.531779	0.673327	0.674685
141	0.663064	0.695514	0.661767	0.677075	0.53247	0.673448	0.675002
142	0.655055	0.689652	0.652038	0.669418	0.522913	0.665582	0.66697
143	0.660327	0.690316	0.647393	0.668978	0.5236	0.666012	0.665523
144	0.658828	0.68969	0.650031	0.669383	0.523298	0.666183	0.66642
145	0.660614	0.686066	0.646042	0.666602	0.519144	0.664241	0.663236
146	0.654614	0.691013	0.654204	0.670756	0.525354	0.666611	0.668525
147	0.655265	0.687919	0.647282	0.666919	0.520273	0.663489	0.663957
148	0.654631	0.687405	0.648478	0.667042	0.520331	0.663505	0.66428
149	0.652535	0.68275	0.640024	0.66148	0.513578	0.658436	0.658029
150	0.651868	0.68338	0.637016	0.660547	0.512581	0.657421	0.656701
151	0.654636	0.686182	0.638987	0.663029	0.516218	0.659935	0.659085
152	0.650416	0.685165	0.638961	0.661797	0.514454	0.658181	0.658193
153	0.648072	0.684224	0.637443	0.660389	0.512449	0.656579	0.656804
154	0.646483	0.680819	0.631908	0.656605	0.508318	0.65307	0.652548
155	0.648717	0.683258	0.633307	0.658558	0.510135	0.655094	0.654447
156	0.647006	0.679353	0.62359	0.653067	0.504216	0.649983	0.647903
157	0.64531	0.677774	0.617116	0.649723	0.500115	0.646733	0.643876
158	0.636032	0.674433	0.618017	0.646766	0.49614	0.642827	0.641963
159	0.637365	0.67277	0.611151	0.643897	0.493277	0.640429	0.638057
160	0.636337	0.675707	0.617205	0.647153	0.497028	0.643083	0.642088
161	0.641935	0.676515	0.613264	0.647188	0.49718	0.643905	0.641084
162	0.635794	0.670572	0.606532	0.640993	0.489378	0.637633	0.634727
163	0.631455	0.671712	0.614148	0.643298	0.491639	0.639105	0.638458
164	0.638372	0.667795	0.606245	0.640113	0.487546	0.63747	0.633803
165	0.629738	0.661807	0.591688	0.630714	0.476505	0.627744	0.623249
166	0.630337	0.666243	0.5986	0.63522	0.481996	0.631726	0.628476
167	0.626962	0.667297	0.601884	0.63624	0.483908	0.632048	0.63013
168	0.628002	0.664517	0.598856	0.634058	0.480671	0.630458	0.627666
169	0.629539	0.663418	0.586223	0.629587	0.47632	0.626394	0.621133
170	0.620586	0.662601	0.589945	0.62876	0.474737	0.624377	0.621638
171	0.62743	0.667926	0.598462	0.635413	0.48313	0.631273	0.628726
172	0.6289	0.664599	0.586562	0.630098	0.47718	0.626687	0.621686
173	0.61995	0.662679	0.586539	0.627493	0.473812	0.623056	0.619902
174	0.614094	0.660499	0.584294	0.624589	0.470257	0.619629	0.617267
175	0.615981	0.660699	0.581914	0.624272	0.470026	0.619531	0.616378
176	0.621111	0.660366	0.583798	0.625768	0.471893	0.621759	0.617775
177	0.618079	0.657273	0.569253	0.618868	0.46327	0.614868	0.608994
178	0.613592	0.656249	0.57376	0.618991	0.46355	0.614533	0.610322
179	0.614129	0.653476	0.561823	0.613905	0.457594	0.609809	0.603372
180	0.61046	0.661653	0.57362	0.62084	0.467147	0.615244	0.611989
181	0.617479	0.658001	0.571613	0.619836	0.465129	0.615697	0.61038
182	0.609627	0.653957	0.566215	0.614662	0.458338	0.609933	0.605226
183	0.61394	0.655604	0.563293	0.61533	0.459784	0.610945	0.604906
184	0.604946	0.655521	0.560886	0.612673	0.45678	0.607118	0.602644
185	0.611521	0.654177	0.560965	0.613447	0.457406	0.608888	0.602918
186	0.607042	0.655508	0.560777	0.61306	0.457587	0.607776	0.602826
187	0.60361	0.648836	0.54343	0.603661	0.446463	0.598625	0.591217
188	0.605345	0.650946	0.552147	0.60778	0.450991	0.602812	0.596569
189	0.601624	0.648763	0.548936	0.604999	0.447587	0.599774	0.593698
190	0.609402	0.647371	0.537648	0.602306	0.444748	0.59814	0.588438
191	0.600699	0.649078	0.546047	0.604031	0.446654	0.598608	0.592278
192	0.603724	0.640355	0.525672	0.594068	0.433677	0.589917	0.579109
193	0.596412	0.65072	0.544232	0.603344	0.44651	0.597121	0.591519
194	0.599302	0.647588	0.535663	0.599736	0.441924	0.594184	0.586375
195	0.597942	0.649743	0.539856	0.601778	0.444853	0.595847	0.58914
196	0.58957	0.648509	0.540431	0.599683	0.442768	0.592837	0.587985
197	0.591829	0.649419	0.535139	0.598891	0.44183	0.592129	0.585966
198	0.591347	0.642691	0.526329	0.592889	0.433928	0.586789	0.57892
199	0.593029	0.647979	0.535676	0.59861	0.440979	0.592228	0.585813
200	0.589949	0.648162	0.536186	0.59824	0.44098	0.591432	0.585783
201	0.58229	0.64079	0.525059	0.589651	0.430093	0.582713	0.57651
202	0.583314	0.646036	0.523112	0.591692	0.43387	0.584154	0.577694
203	0.592357	0.642119	0.521154	0.591164	0.431094	0.58521	0.57624
204	0.583021	0.642605	0.518055	0.588471	0.429912	0.581227	0.573815
205	0.584438	0.642544	0.524177	0.590671	0.431702	0.58372	0.576999
206	0.581549	0.643074	0.530079	0.592115	0.433516	0.584901	0.579808
207	0.58823	0.64173	0.512917	0.587574	0.428413	0.580959	0.571519
208	0.5886	0.640012	0.513353	0.58694	0.426927	0.580655	0.571112
209	0.589471	0.643015	0.516392	0.589527	0.431083	0.582959	0.573888
210	0.582079	0.637165	0.510914	0.583525	0.422945	0.576719	0.568045
211	0.584457	0.637325	0.503906	0.581994	0.42155	0.57523	0.564896
212	0.578834	0.637817	0.510729	0.583103	0.423114	0.575793	0.567834
213	0.583572	0.636567	0.507084	0.582381	0.421148	0.575741	0.56608
214	0.576942	0.63437	0.504826	0.579284	0.41791	0.572046	0.563344
215	0.577686	0.635885	0.499387	0.578456	0.417551	0.570986	0.561312
216	0.583439	0.635559	0.499204	0.579442	0.418274	0.572734	0.561755
217	0.581537	0.638933	0.510779	0.584177	0.423903	0.577083	0.568602
218	0.585681	0.631765	0.481059	0.572754	0.410656	0.566168	0.551517
219	0.579765	0.636751	0.501655	0.580005	0.419398	0.572724	0.563014
220	0.580782	0.636333	0.497883	0.578896	0.418065	0.571666	0.561093
221	0.578166	0.630607	0.488209	0.572736	0.410025	0.565661	0.553761
222	0.576918	0.634577	0.500052	0.577876	0.416663	0.570516	0.561047
223	0.576563	0.636316	0.495377	0.577224	0.416614	0.569419	0.559355
224	0.572458	0.634163	0.48947	0.573528	0.412295	0.565364	0.555111
225	0.575151	0.636367	0.492982	0.576239	0.415562	0.568167	0.558022
226	0.574298	0.635553	0.483254	0.572771	0.412266	0.564369	0.55277
227	0.576116	0.628371	0.482002	0.569409	0.406275	0.562163	0.549571
228	0.575356	0.632288	0.483652	0.57161	0.409947	0.563765	0.551823
229	0.567986	0.630322	0.478076	0.56735	0.405178	0.558795	0.547441
230	0.566583	0.631167	0.472842	0.56596	0.404477	0.556864	0.545004
231	0.568451	0.633242	0.478245	0.568917	0.408	0.559979	0.548711
232	0.569686	0.628486	0.469192	0.5642	0.401356	0.555788	0.542506
233	0.567118	0.632018	0.484295	0.569779	0.408386	0.561144	0.551092
234	0.571454	0.625761	0.451832	0.558303	0.394874	0.549682	0.533019
235	0.556619	0.6314	0.474246	0.564112	0.402329	0.554088	0.544648
236	0.552664	0.634851	0.474785	0.565044	0.405085	0.5541	0.5458
237	0.564294	0.631182	0.468832	0.564182	0.40214	0.554769	0.542753
238	0.561088	0.63224	0.470629	0.564516	0.403337	0.554652	0.543689
239	0.554497	0.634023	0.467811	0.563003	0.40268	0.55211	0.542221
240	0.554682	0.625139	0.458571	0.556138	0.393293	0.546131	0.534202
241	0.558087	0.630529	0.47072	0.563003	0.400944	0.553112	0.542725

## Sheet: kNN Result for Naive T Cell
Number of features	Acute	Convalescent	Unexposed	ACC	MCC	Macro F1	Weighted F1
1	0.302227	0.626899	0.619742	0.572547	0.29688	0.516289	0.581138
2	0.463044	0.673991	0.663103	0.633244	0.415632	0.600046	0.642313
3	0.56277	0.696329	0.70122	0.674438	0.485638	0.65344	0.679949
4	0.627847	0.732236	0.750668	0.720012	0.562473	0.703583	0.72399
5	0.702587	0.763032	0.779126	0.757883	0.625856	0.748248	0.759948
6	0.711278	0.815375	0.857311	0.810903	0.707573	0.794655	0.8145
7	0.726334	0.827243	0.865343	0.822058	0.724756	0.806306	0.825599
8	0.7377	0.835214	0.873707	0.830817	0.738469	0.81554	0.834148
9	0.749029	0.841338	0.875049	0.836408	0.746395	0.821805	0.839478
10	0.750874	0.843146	0.880129	0.839242	0.751913	0.824716	0.842312
11	0.755328	0.84926	0.884438	0.844368	0.759363	0.829675	0.84764
12	0.757112	0.849652	0.8852	0.845218	0.760117	0.830655	0.848334
13	0.759193	0.851201	0.887725	0.847202	0.763405	0.832706	0.850259
14	0.761705	0.854412	0.889781	0.849933	0.767271	0.835299	0.853015
15	0.768742	0.859803	0.893722	0.855292	0.77518	0.840756	0.858175
16	0.766735	0.862386	0.897808	0.857507	0.778327	0.842309	0.860611
17	0.768164	0.866767	0.902792	0.8615	0.784316	0.845907	0.864784
18	0.765013	0.862698	0.89808	0.857224	0.778348	0.841931	0.860639
19	0.763046	0.863753	0.902	0.858692	0.780133	0.842933	0.862182
20	0.766965	0.866058	0.901467	0.860418	0.782348	0.84483	0.863818
21	0.76568	0.865451	0.900967	0.859697	0.781752	0.844033	0.863154
22	0.764843	0.8686	0.904695	0.862351	0.785588	0.846046	0.865949
23	0.766417	0.869407	0.905422	0.863227	0.787014	0.847082	0.866833
24	0.758703	0.863054	0.902598	0.85761	0.779312	0.841452	0.861399
25	0.760761	0.865096	0.903166	0.859285	0.781527	0.843008	0.862983
26	0.761147	0.86473	0.905559	0.859852	0.782812	0.843812	0.863579
27	0.754918	0.861127	0.903135	0.85609	0.777392	0.839727	0.859991
28	0.753096	0.860532	0.903841	0.855627	0.777005	0.839156	0.859638
29	0.757484	0.863721	0.903938	0.858074	0.780471	0.841714	0.862023
30	0.754684	0.861473	0.90347	0.856245	0.777585	0.839875	0.860256
31	0.755313	0.860312	0.902683	0.855549	0.776663	0.839436	0.859452
32	0.752922	0.858712	0.902969	0.854364	0.775438	0.838201	0.858334
33	0.75022	0.859977	0.906722	0.855652	0.77796	0.838973	0.859844
34	0.747902	0.856733	0.904091	0.852715	0.77392	0.836242	0.856915
35	0.747812	0.857216	0.905085	0.853231	0.774623	0.836705	0.85748
36	0.739945	0.853965	0.903312	0.849366	0.769655	0.832407	0.854072
37	0.731201	0.852357	0.906591	0.84782	0.767639	0.83005	0.853031
38	0.733734	0.851997	0.903281	0.847022	0.766368	0.829671	0.852139
39	0.729942	0.850459	0.906908	0.846661	0.766418	0.829103	0.85191
40	0.719258	0.843634	0.905519	0.840607	0.758933	0.822804	0.846263
41	0.714286	0.840157	0.903848	0.837206	0.754655	0.81943	0.843149
42	0.717866	0.842256	0.905361	0.839473	0.758375	0.821828	0.845264
43	0.71293	0.838248	0.902786	0.835532	0.753003	0.817988	0.841578
44	0.711506	0.838082	0.90289	0.835326	0.752371	0.817493	0.841328
45	0.71136	0.838019	0.904948	0.835815	0.753831	0.818109	0.841915
46	0.703856	0.83379	0.90333	0.83159	0.748199	0.813659	0.838062
47	0.699782	0.83267	0.905997	0.83092	0.748117	0.812817	0.837727
48	0.696495	0.828512	0.903515	0.827339	0.74323	0.809508	0.834209
49	0.697116	0.830471	0.904534	0.828833	0.745938	0.810707	0.835695
50	0.694381	0.826233	0.903867	0.826103	0.742947	0.80816	0.832772
51	0.691046	0.823974	0.903177	0.823939	0.740576	0.806066	0.830859
52	0.685054	0.820731	0.901622	0.820383	0.734905	0.802469	0.827774
53	0.685474	0.817715	0.899508	0.818322	0.73207	0.800899	0.8255
54	0.679818	0.815866	0.900781	0.816467	0.731272	0.798822	0.824114
55	0.679078	0.816404	0.899956	0.816236	0.730048	0.798479	0.824056
56	0.676277	0.813085	0.900161	0.814175	0.728045	0.796508	0.821905
57	0.671029	0.812606	0.902663	0.813479	0.727663	0.795433	0.821717
58	0.664903	0.803887	0.898979	0.806626	0.720208	0.789257	0.814916
59	0.660328	0.803261	0.901329	0.806059	0.720336	0.788306	0.814689
60	0.663441	0.800925	0.894083	0.803406	0.7155	0.78615	0.811552
61	0.655071	0.796428	0.896681	0.800108	0.713148	0.782727	0.808749
62	0.659053	0.796764	0.894756	0.800623	0.712291	0.783524	0.808868
63	0.658751	0.797326	0.893315	0.800366	0.711731	0.783131	0.80869
64	0.65932	0.798413	0.895671	0.801731	0.714444	0.784468	0.810103
65	0.659893	0.799483	0.895659	0.802427	0.714621	0.785012	0.810769
66	0.658491	0.799505	0.897507	0.802659	0.71502	0.785168	0.811169
67	0.656488	0.798005	0.897103	0.801242	0.713636	0.783865	0.809944
68	0.65442	0.796652	0.896184	0.799876	0.712012	0.782419	0.80863
69	0.652735	0.792889	0.8937	0.796914	0.70867	0.779775	0.805545
70	0.65179	0.790848	0.891122	0.79493	0.70515	0.77792	0.803483
71	0.647118	0.788275	0.893156	0.793152	0.704798	0.776183	0.802066
72	0.64431	0.784617	0.893828	0.790988	0.703148	0.774251	0.799873
73	0.636837	0.779834	0.890603	0.78581	0.696619	0.769091	0.795215
74	0.639492	0.780325	0.891577	0.787072	0.697948	0.770465	0.796147
75	0.636996	0.77984	0.888853	0.785295	0.695188	0.768563	0.794694
76	0.633518	0.776493	0.890873	0.783569	0.695001	0.766961	0.793003
77	0.631109	0.771671	0.888792	0.780013	0.691578	0.763857	0.78936
78	0.627904	0.767949	0.887714	0.777257	0.6873	0.761189	0.786532
79	0.624681	0.763887	0.884658	0.773392	0.682509	0.757742	0.782896
80	0.627358	0.764164	0.883562	0.774114	0.683374	0.758361	0.783067
81	0.620465	0.757553	0.880809	0.768343	0.67665	0.752942	0.777621
82	0.62139	0.759162	0.88428	0.770584	0.680883	0.754944	0.77972
83	0.615449	0.751764	0.883699	0.765354	0.675539	0.750304	0.774643
84	0.616538	0.753497	0.884629	0.7669	0.67731	0.751555	0.77604
85	0.614557	0.750967	0.880866	0.763783	0.672032	0.748797	0.773199
86	0.616279	0.752602	0.8821	0.765509	0.674682	0.750327	0.77472
87	0.611672	0.749719	0.882479	0.762959	0.672207	0.747957	0.772623
88	0.610569	0.74411	0.881315	0.759893	0.66976	0.745331	0.769005
89	0.606211	0.739299	0.879811	0.756106	0.664633	0.741773	0.765286
90	0.606622	0.740905	0.877517	0.756338	0.665179	0.741681	0.765516
91	0.606395	0.73974	0.879146	0.756106	0.665548	0.74176	0.765348
92	0.604075	0.737111	0.878222	0.754122	0.66294	0.739803	0.763292
93	0.602826	0.733535	0.8766	0.751623	0.660922	0.737654	0.760638
94	0.603774	0.736815	0.877989	0.753967	0.66289	0.739526	0.763015
95	0.600794	0.730498	0.878209	0.750489	0.660125	0.7365	0.759185
96	0.598709	0.730196	0.879615	0.750232	0.660658	0.736173	0.759176
97	0.594663	0.72528	0.875201	0.745311	0.653799	0.731715	0.754534
98	0.592913	0.723289	0.876117	0.744435	0.653296	0.730773	0.753482
99	0.590875	0.718895	0.87519	0.74173	0.651495	0.72832	0.750485
100	0.588685	0.716277	0.874561	0.739695	0.649679	0.726508	0.748545
101	0.580907	0.708005	0.875185	0.734233	0.644927	0.721366	0.743114
102	0.580047	0.701417	0.870119	0.729519	0.639587	0.717194	0.737769
103	0.580663	0.707354	0.873409	0.733203	0.642872	0.720475	0.742167
104	0.57713	0.70238	0.8748	0.730523	0.640718	0.718103	0.739371
105	0.577795	0.699078	0.869457	0.727767	0.637169	0.715444	0.735965
106	0.57547	0.696336	0.868642	0.725783	0.635893	0.713483	0.73388
107	0.575485	0.699058	0.870629	0.727329	0.636961	0.715057	0.736009
108	0.567869	0.690941	0.87369	0.722589	0.63348	0.710833	0.731446
109	0.575764	0.695166	0.866708	0.724727	0.633587	0.712546	0.732668
110	0.564105	0.684529	0.86756	0.716792	0.625743	0.705398	0.725477
111	0.563824	0.685755	0.871416	0.718698	0.629617	0.706998	0.727322
112	0.569737	0.689845	0.870249	0.72161	0.631258	0.709943	0.730016
113	0.56798	0.687875	0.871653	0.720682	0.630933	0.70917	0.729128
114	0.567082	0.685082	0.868619	0.718209	0.628343	0.706928	0.726513
115	0.557892	0.675748	0.869778	0.712	0.622557	0.70114	0.720472
116	0.557828	0.678276	0.869504	0.712953	0.6223	0.701869	0.721778
117	0.553475	0.668409	0.86595	0.706435	0.616696	0.695945	0.71462
118	0.556497	0.671663	0.866695	0.708883	0.619381	0.698285	0.71706
119	0.551784	0.663046	0.864391	0.703576	0.613634	0.693074	0.710936
120	0.550839	0.660353	0.86326	0.701592	0.612372	0.691484	0.708964
121	0.553509	0.661141	0.863782	0.703061	0.614077	0.692811	0.709921
122	0.543794	0.65233	0.866788	0.69729	0.609695	0.687637	0.704675
123	0.545205	0.649672	0.861068	0.694765	0.605906	0.685315	0.701608
124	0.545041	0.650706	0.861767	0.695538	0.606996	0.685838	0.702377
125	0.546053	0.652872	0.864429	0.697573	0.609077	0.687785	0.704543
126	0.543528	0.647331	0.861981	0.693812	0.605942	0.68428	0.700371
127	0.542762	0.645068	0.862989	0.693039	0.60511	0.683607	0.699329
128	0.537239	0.633961	0.85972	0.685825	0.598161	0.676973	0.691415
129	0.536324	0.633979	0.860302	0.685748	0.598526	0.676868	0.691484
130	0.537287	0.634854	0.859512	0.686109	0.598538	0.677218	0.691852
131	0.533017	0.629467	0.860961	0.683043	0.597353	0.674482	0.688747
132	0.532795	0.627113	0.858105	0.68142	0.594574	0.672671	0.686522
133	0.529161	0.62192	0.857165	0.677504	0.590416	0.669416	0.682865
134	0.527048	0.620415	0.855901	0.675727	0.588288	0.667788	0.681353
135	0.526569	0.61551	0.855656	0.673923	0.586918	0.665911	0.678495
136	0.524754	0.613826	0.856563	0.673047	0.586838	0.665048	0.677602
137	0.526858	0.61271	0.854227	0.672429	0.585969	0.664598	0.676537
138	0.525214	0.61403	0.855755	0.672996	0.586325	0.664999	0.677524
139	0.52339	0.609322	0.854721	0.670368	0.5838	0.662478	0.674349
140	0.518306	0.604194	0.855742	0.666838	0.581372	0.659414	0.671146
141	0.514434	0.5933	0.851453	0.660166	0.574445	0.653062	0.663253
142	0.512966	0.591048	0.852358	0.65911	0.574032	0.652124	0.662091
143	0.51414	0.591873	0.851541	0.659522	0.573975	0.652518	0.662451
144	0.510723	0.586153	0.849926	0.655761	0.570924	0.648934	0.65832
145	0.511709	0.587239	0.851774	0.657074	0.572294	0.650241	0.65963
146	0.508707	0.585162	0.8559	0.656559	0.574209	0.649923	0.659364
147	0.51027	0.581025	0.850606	0.653983	0.570135	0.6473	0.65563
148	0.508653	0.58255	0.85224	0.654137	0.570063	0.647815	0.656768
149	0.511201	0.582252	0.849916	0.654575	0.570741	0.64779	0.65622
150	0.509971	0.580666	0.847933	0.652617	0.567133	0.64619	0.654557
151	0.505669	0.578695	0.848908	0.650711	0.56681	0.644424	0.653193
152	0.508831	0.580542	0.849441	0.652669	0.568274	0.646271	0.654806
153	0.510371	0.574943	0.847578	0.65084	0.567126	0.644297	0.65133

## Sheet: RF Result for Effector T Cell
Number of features	Acute	Convalescent	Unexposed	ACC	MCC	Macro F1	Weighted F1
1	0.193835	0.044505	0.279276	0.178527	0.111195	0.172539	0.159671
2	0.264203	0.534151	0.640267	0.535097	0.266162	0.47954	0.553373
3	0.335963	0.547767	0.649913	0.557529	0.300017	0.511214	0.570944
4	0.405739	0.60018	0.730503	0.62573	0.412686	0.578808	0.637125
5	0.510583	0.668679	0.77361	0.690609	0.510916	0.650958	0.698276
6	0.550618	0.702869	0.823101	0.733257	0.579511	0.692196	0.739594
7	0.581143	0.724215	0.831816	0.750896	0.606135	0.712392	0.756419
8	0.586165	0.720454	0.833119	0.750997	0.605635	0.713246	0.755683
9	0.581005	0.720788	0.832488	0.750111	0.604289	0.711427	0.755068
10	0.601946	0.725487	0.831563	0.755044	0.609598	0.719666	0.758937
11	0.606181	0.721234	0.831159	0.753816	0.607475	0.719525	0.75716
12	0.61161	0.728973	0.834306	0.759534	0.614792	0.724963	0.762705
13	0.616304	0.732279	0.837563	0.762978	0.620599	0.728715	0.766126
14	0.623517	0.740141	0.841798	0.769562	0.629939	0.735152	0.77237
15	0.624665	0.739774	0.842136	0.769844	0.629817	0.735525	0.772453
16	0.661197	0.757548	0.840715	0.782026	0.645776	0.753153	0.783823
17	0.663873	0.7604	0.841649	0.784181	0.648379	0.755307	0.785836
18	0.666504	0.760522	0.840216	0.784	0.647429	0.755748	0.785536
19	0.681306	0.76759	0.842387	0.78998	0.656072	0.763761	0.791257
20	0.684938	0.770426	0.844444	0.792598	0.660457	0.766603	0.793837
21	0.683154	0.772545	0.845031	0.793685	0.661675	0.76691	0.794919
22	0.680929	0.774924	0.849039	0.796283	0.665847	0.768297	0.797548
23	0.710086	0.788874	0.850447	0.806895	0.680291	0.783136	0.807602
24	0.696676	0.786914	0.852347	0.805425	0.677582	0.778646	0.806182
25	0.693221	0.788248	0.851179	0.805143	0.676353	0.777549	0.805978
26	0.693319	0.790381	0.852772	0.806935	0.678693	0.778824	0.807682
27	0.697966	0.79337	0.85504	0.809895	0.683137	0.782125	0.810523
28	0.700996	0.795863	0.855717	0.811667	0.686072	0.784192	0.81229
29	0.697911	0.796971	0.857643	0.812835	0.687339	0.784175	0.81334
30	0.701961	0.800126	0.858582	0.81507	0.690984	0.78689	0.815632
31	0.700404	0.798587	0.858416	0.814325	0.689249	0.785802	0.81468
32	0.706307	0.800601	0.857598	0.815573	0.690732	0.788169	0.815859
33	0.710348	0.802715	0.858848	0.817506	0.693768	0.790637	0.81779
34	0.716688	0.80408	0.857878	0.818453	0.694996	0.792882	0.818638
35	0.707124	0.80111	0.857208	0.815795	0.690594	0.788481	0.816012
36	0.707129	0.802473	0.858087	0.816802	0.691835	0.78923	0.817036
37	0.705516	0.802954	0.857644	0.816721	0.69146	0.788705	0.816917
38	0.698306	0.803698	0.858458	0.816802	0.690714	0.786821	0.816917
39	0.696331	0.805896	0.861101	0.818876	0.694044	0.787776	0.818899
40	0.699431	0.80806	0.86319	0.821151	0.698042	0.790227	0.821123
41	0.698471	0.808941	0.863587	0.821695	0.698827	0.790333	0.821617
42	0.695534	0.807111	0.862624	0.820184	0.695896	0.788423	0.820051
43	0.693451	0.8071	0.86361	0.820507	0.696398	0.788053	0.820266
44	0.694842	0.808136	0.864343	0.821453	0.697736	0.789107	0.821206
45	0.686511	0.807496	0.864149	0.820346	0.695472	0.786052	0.820009
46	0.693331	0.809553	0.863354	0.821634	0.697377	0.788746	0.821307
47	0.689002	0.809511	0.86424	0.821634	0.69717	0.787584	0.821246
48	0.695149	0.809476	0.863103	0.821755	0.697351	0.789243	0.82134
49	0.684609	0.807727	0.862766	0.819701	0.693806	0.785034	0.819341
50	0.685394	0.807798	0.863534	0.820205	0.694578	0.785575	0.81978
51	0.683142	0.808973	0.864091	0.820849	0.695534	0.785402	0.820357
52	0.674784	0.807444	0.863995	0.819399	0.692541	0.782074	0.818777
53	0.682353	0.809398	0.864504	0.821272	0.69581	0.785418	0.820658
54	0.686354	0.809278	0.863154	0.82105	0.695181	0.786262	0.820412
55	0.682613	0.811925	0.865392	0.822923	0.698178	0.786643	0.822262
56	0.673079	0.809786	0.863748	0.820426	0.69333	0.782204	0.819616
57	0.677449	0.809693	0.864545	0.82103	0.694846	0.783896	0.820339
58	0.678313	0.811423	0.864446	0.821997	0.696075	0.784727	0.8212
59	0.67603	0.809485	0.864108	0.820748	0.694064	0.783208	0.819915
60	0.667779	0.809059	0.864116	0.819882	0.692099	0.780318	0.818914
61	0.675881	0.809593	0.863728	0.820688	0.69365	0.783067	0.819788
62	0.675298	0.810392	0.863706	0.820929	0.694159	0.783132	0.820101
63	0.667922	0.808742	0.863044	0.819278	0.690797	0.779903	0.818318
64	0.667085	0.809886	0.864583	0.820426	0.692808	0.780518	0.819438
65	0.661908	0.808599	0.86391	0.819097	0.690454	0.778139	0.818036
66	0.663447	0.808139	0.863435	0.818835	0.690042	0.77834	0.817764
67	0.660227	0.809536	0.86461	0.819661	0.691338	0.778124	0.818617
68	0.657014	0.807728	0.863813	0.818131	0.688656	0.776185	0.817105
69	0.656484	0.808374	0.865305	0.819198	0.69065	0.776721	0.817999
70	0.654615	0.809403	0.864864	0.819399	0.690467	0.776294	0.818116
71	0.66007	0.810175	0.864045	0.819882	0.691166	0.778097	0.818662
72	0.653222	0.808569	0.864351	0.818634	0.689245	0.775381	0.817365
73	0.646134	0.808765	0.863967	0.81811	0.687762	0.772955	0.816604
74	0.646958	0.808669	0.864394	0.818251	0.688227	0.77334	0.816822
75	0.645058	0.808523	0.864271	0.817929	0.68772	0.772617	0.816515
76	0.648196	0.809363	0.864051	0.818574	0.688673	0.77387	0.817124
77	0.647432	0.808991	0.86426	0.818433	0.688236	0.773561	0.816963
78	0.644349	0.808459	0.863599	0.817627	0.68693	0.772136	0.816128
79	0.646465	0.809132	0.863728	0.818332	0.687788	0.773108	0.816708
80	0.649984	0.810325	0.864844	0.819762	0.690286	0.775051	0.818094
81	0.64716	0.810082	0.864796	0.819238	0.689651	0.774013	0.817684
82	0.649882	0.810283	0.865171	0.819681	0.690495	0.775112	0.818204
83	0.647808	0.81047	0.865007	0.81956	0.69017	0.774428	0.818021
84	0.641064	0.810267	0.865517	0.819077	0.689196	0.772283	0.817488
85	0.641012	0.809463	0.865861	0.818876	0.688992	0.772112	0.817248
86	0.640376	0.810502	0.864829	0.818996	0.688754	0.771902	0.817237
87	0.63672	0.810154	0.866012	0.818956	0.688862	0.770962	0.817223
88	0.640314	0.809965	0.865123	0.818815	0.68854	0.771801	0.817102
89	0.636423	0.810376	0.865962	0.819178	0.689113	0.770921	0.817278
90	0.632892	0.80778	0.864773	0.817063	0.685397	0.768482	0.815194
91	0.634983	0.809123	0.865129	0.81801	0.687089	0.769745	0.816187
92	0.63435	0.809119	0.864436	0.817688	0.686332	0.769301	0.815826
93	0.640201	0.80959	0.865026	0.818674	0.688191	0.771606	0.816872
94	0.634924	0.80962	0.864875	0.818191	0.687039	0.769806	0.816308
95	0.627723	0.808057	0.86442	0.81664	0.684431	0.766733	0.814671
96	0.630476	0.808566	0.864153	0.817063	0.685063	0.767732	0.815066
97	0.629765	0.809068	0.865835	0.818131	0.686728	0.768223	0.815956
98	0.631556	0.808913	0.865174	0.817788	0.686293	0.768547	0.815773
99	0.635611	0.810806	0.865595	0.819198	0.688669	0.770671	0.817246
100	0.629251	0.80803	0.864439	0.816781	0.68466	0.76724	0.814815
101	0.632881	0.810956	0.866879	0.8196	0.68938	0.770239	0.817602
102	0.631231	0.808304	0.863736	0.816781	0.684487	0.767757	0.814837
103	0.62429	0.808586	0.864974	0.817023	0.684657	0.76595	0.814826
104	0.61981	0.808237	0.864478	0.816318	0.683211	0.764175	0.814012
105	0.623921	0.80824	0.864378	0.816661	0.683715	0.765513	0.81437
106	0.62507	0.808704	0.864728	0.816983	0.684495	0.766167	0.814852
107	0.623229	0.808208	0.864583	0.81658	0.683701	0.76534	0.814375
108	0.628475	0.80937	0.864593	0.817708	0.68557	0.76748	0.815441
109	0.623108	0.808427	0.864656	0.816661	0.683918	0.765397	0.814499
110	0.624366	0.809379	0.864354	0.817325	0.684718	0.766033	0.814943
111	0.627881	0.809166	0.865634	0.81799	0.686132	0.76756	0.815733
112	0.626752	0.809027	0.865366	0.817748	0.685663	0.767048	0.815442
113	0.623464	0.807825	0.864201	0.816278	0.683125	0.765163	0.814053
114	0.615023	0.807128	0.865134	0.815634	0.682045	0.762428	0.813301
115	0.617251	0.807418	0.864227	0.815654	0.681928	0.762965	0.813266
116	0.618047	0.807549	0.863979	0.815694	0.682003	0.763192	0.8133
117	0.606507	0.805741	0.863695	0.813821	0.678353	0.758648	0.811199
118	0.600708	0.805393	0.863827	0.813338	0.677323	0.756642	0.810525
119	0.607736	0.806722	0.864596	0.814889	0.680186	0.759685	0.812169
120	0.598296	0.806539	0.866048	0.814566	0.679641	0.756961	0.811786
121	0.605031	0.806038	0.865166	0.814486	0.679563	0.758745	0.811826
122	0.606109	0.80906	0.866119	0.81658	0.682833	0.760429	0.813772
123	0.615035	0.807517	0.863961	0.815553	0.681294	0.762171	0.812984
124	0.600365	0.805319	0.864275	0.813479	0.677634	0.756653	0.810649
125	0.607199	0.806098	0.863597	0.813983	0.678694	0.758965	0.811393
126	0.598124	0.805566	0.865122	0.813821	0.678124	0.756271	0.810911
127	0.602523	0.805569	0.863086	0.813298	0.676967	0.757059	0.810468
128	0.604081	0.806145	0.863654	0.813983	0.678265	0.75796	0.811136
129	0.600525	0.805613	0.864072	0.813499	0.677566	0.756736	0.810717
130	0.603339	0.806992	0.864004	0.814546	0.679083	0.758112	0.811615
131	0.604025	0.805639	0.863373	0.81366	0.67755	0.757679	0.81077
132	0.602853	0.807397	0.865117	0.815171	0.680186	0.758456	0.812237
133	0.592984	0.804952	0.864257	0.812774	0.676033	0.754064	0.809749
134	0.600208	0.80675	0.864725	0.814526	0.678999	0.757228	0.811506
135	0.597995	0.807005	0.864997	0.814526	0.678988	0.756666	0.811527
136	0.593801	0.805873	0.864635	0.81354	0.677143	0.75477	0.810428
137	0.596977	0.8069	0.865084	0.814486	0.678963	0.75632	0.811416
138	0.600162	0.806758	0.865183	0.814768	0.679371	0.757367	0.811701
139	0.594363	0.806572	0.865385	0.814325	0.67847	0.75544	0.811135
140	0.588522	0.805299	0.864309	0.812734	0.675555	0.75271	0.809502
141	0.590084	0.806398	0.864922	0.813741	0.67737	0.753801	0.810438
142	0.584071	0.804846	0.86445	0.812271	0.67474	0.751122	0.808915
143	0.586607	0.806522	0.864787	0.81356	0.676747	0.752638	0.8101
144	0.585377	0.803821	0.862311	0.811002	0.672413	0.750503	0.807639
145	0.585394	0.805687	0.86439	0.812794	0.675605	0.751824	0.809417
146	0.575846	0.803699	0.863973	0.810922	0.67218	0.747839	0.807366
147	0.581519	0.804855	0.863659	0.811868	0.673572	0.750011	0.808331
148	0.578565	0.805834	0.865583	0.812895	0.675584	0.749994	0.809333
149	0.581788	0.805965	0.86431	0.812654	0.675072	0.750688	0.809163
150	0.569976	0.803489	0.863008	0.810016	0.670172	0.745491	0.806282
151	0.578458	0.804245	0.863254	0.811184	0.672487	0.748652	0.807571
152	0.581991	0.807326	0.864747	0.813701	0.676613	0.751355	0.810016
153	0.583304	0.807843	0.865354	0.814285	0.677803	0.752167	0.810649
154	0.580026	0.806095	0.864467	0.812835	0.675124	0.750196	0.809121
155	0.57611	0.805789	0.863996	0.812211	0.674009	0.748632	0.808393
156	0.576351	0.804653	0.863819	0.811486	0.672911	0.748274	0.807801
157	0.57739	0.805586	0.864551	0.812311	0.674367	0.749176	0.808659
158	0.573503	0.806084	0.864497	0.812392	0.674226	0.748028	0.808493
159	0.575222	0.804684	0.863377	0.811304	0.672463	0.747761	0.807517
160	0.571326	0.805642	0.8641	0.811929	0.673383	0.747023	0.807902
161	0.568002	0.804565	0.86289	0.81066	0.671	0.745152	0.806549
162	0.576455	0.805982	0.864565	0.812432	0.674467	0.749001	0.808762
163	0.572074	0.805702	0.863962	0.811788	0.673145	0.747246	0.807944
164	0.568976	0.805201	0.864399	0.811586	0.672776	0.746192	0.807593
165	0.574222	0.805436	0.864031	0.811949	0.673343	0.747896	0.808056
166	0.57856	0.805541	0.8636	0.81215	0.67389	0.749234	0.808344
167	0.572243	0.805388	0.865227	0.812271	0.674129	0.747619	0.808354
168	0.570504	0.80514	0.86402	0.811627	0.672732	0.746555	0.80755
169	0.570475	0.806222	0.864636	0.812291	0.674044	0.747111	0.808324
170	0.566416	0.80482	0.8648	0.811365	0.672304	0.745345	0.807335
171	0.560462	0.805279	0.864462	0.811123	0.671694	0.743401	0.806828
172	0.560786	0.80318	0.863772	0.809754	0.669427	0.742579	0.805569
173	0.568726	0.804677	0.863538	0.811023	0.671671	0.745647	0.80695
174	0.563894	0.805198	0.864558	0.811345	0.672208	0.74455	0.807165
175	0.556336	0.804796	0.864965	0.810922	0.671147	0.742032	0.806413
176	0.566115	0.805855	0.86458	0.811989	0.67309	0.745517	0.807702
177	0.557023	0.804514	0.864504	0.810459	0.670633	0.742014	0.806149
178	0.561034	0.804433	0.864114	0.810479	0.670669	0.743194	0.806334
179	0.567325	0.80464	0.863755	0.810962	0.671541	0.74524	0.80689
180	0.557409	0.803385	0.863822	0.809633	0.669187	0.741538	0.805359
181	0.569645	0.804521	0.863588	0.811163	0.671971	0.745918	0.806988
182	0.564794	0.805321	0.86416	0.811365	0.672102	0.744758	0.80714
183	0.56232	0.805153	0.86437	0.811184	0.671823	0.743947	0.806909
184	0.560952	0.804861	0.864088	0.810781	0.671116	0.7433	0.806517
185	0.557476	0.805614	0.865203	0.811486	0.67226	0.742764	0.807014
186	0.551724	0.804563	0.864571	0.810298	0.669986	0.740286	0.805686
187	0.559681	0.805483	0.865155	0.811586	0.672398	0.743439	0.807146
188	0.556197	0.803436	0.863063	0.809291	0.668521	0.740899	0.804939
189	0.563985	0.805684	0.865056	0.811949	0.673129	0.744908	0.807617
190	0.54406	0.802823	0.86495	0.809069	0.667782	0.737278	0.804277
191	0.559475	0.804602	0.863367	0.810439	0.67014	0.742481	0.805941
192	0.545631	0.802757	0.863902	0.808646	0.667147	0.73743	0.803949
193	0.546959	0.80301	0.863711	0.808828	0.667356	0.737893	0.804117
194	0.551363	0.80346	0.864162	0.809673	0.668956	0.739662	0.804952
195	0.549775	0.80485	0.864938	0.810559	0.670456	0.739854	0.805789
196	0.55131	0.804513	0.863235	0.809814	0.668869	0.739686	0.805048
197	0.546387	0.803512	0.863878	0.80917	0.667867	0.737925	0.804371
198	0.547782	0.802976	0.864057	0.809089	0.667789	0.738272	0.804329
199	0.540937	0.802736	0.864107	0.808526	0.666695	0.735927	0.803571
200	0.542573	0.802692	0.863985	0.808667	0.666823	0.736416	0.803656
201	0.53987	0.804002	0.865823	0.809935	0.669163	0.736565	0.804802
202	0.54992	0.804308	0.863723	0.809895	0.668963	0.739317	0.805025
203	0.550728	0.804677	0.864623	0.810459	0.670037	0.740009	0.805664
204	0.544486	0.804551	0.863325	0.809593	0.668211	0.737454	0.804441
205	0.536843	0.80218	0.863683	0.807841	0.665327	0.734235	0.802727
206	0.536447	0.802825	0.864438	0.808546	0.666442	0.73457	0.803318
207	0.539318	0.803556	0.864722	0.809271	0.667697	0.735865	0.804066
208	0.539596	0.803842	0.863872	0.809089	0.667287	0.73577	0.803864
209	0.548387	0.804153	0.8636	0.809694	0.668532	0.738714	0.80475
210	0.532522	0.803143	0.86447	0.808546	0.666423	0.733378	0.8031
211	0.539722	0.803977	0.864086	0.809291	0.66759	0.735928	0.804032
212	0.532704	0.803685	0.864313	0.808727	0.666704	0.733568	0.803308
213	0.533433	0.802756	0.863805	0.808143	0.665626	0.733331	0.802721
214	0.5333	0.803717	0.865	0.80911	0.667318	0.734006	0.803676
215	0.533284	0.802663	0.863628	0.808042	0.66544	0.733192	0.802586
216	0.541651	0.803959	0.863579	0.80919	0.667578	0.736396	0.803993
217	0.525333	0.801249	0.863128	0.806472	0.662571	0.729903	0.800928
218	0.524165	0.801743	0.864266	0.807156	0.663806	0.730058	0.801536
219	0.541682	0.802462	0.863591	0.808445	0.666341	0.735912	0.803292
220	0.530414	0.802235	0.862977	0.807277	0.664028	0.731876	0.801825
221	0.531835	0.80277	0.863576	0.808002	0.665222	0.732727	0.802473
222	0.538452	0.802967	0.864476	0.808828	0.66708	0.735298	0.803596
223	0.532133	0.803651	0.864748	0.808989	0.666892	0.733511	0.803423
224	0.528171	0.801149	0.863469	0.806774	0.663268	0.73093	0.801303
225	0.523685	0.801939	0.864655	0.807338	0.664169	0.730093	0.801749
226	0.518313	0.801324	0.863561	0.806411	0.662217	0.727733	0.800466
227	0.525515	0.801434	0.862497	0.806331	0.662234	0.729816	0.800763
228	0.52199	0.801647	0.863844	0.806955	0.663232	0.729161	0.801098
229	0.528934	0.802343	0.863005	0.807317	0.663949	0.731427	0.801744
230	0.516888	0.800688	0.863563	0.805848	0.661379	0.727046	0.800027
231	0.524115	0.803791	0.864651	0.808526	0.665882	0.730852	0.802667
232	0.524274	0.80164	0.863612	0.806935	0.663312	0.729842	0.801218
233	0.531857	0.803305	0.864601	0.808626	0.666372	0.733254	0.803169
234	0.52532	0.801928	0.864149	0.807237	0.663929	0.730466	0.801687
235	0.52646	0.802279	0.864767	0.807821	0.665004	0.731169	0.802229
236	0.527168	0.802577	0.864133	0.80776	0.664883	0.731293	0.802167
237	0.522736	0.802658	0.863705	0.807499	0.664149	0.7297	0.80159
238	0.533434	0.802937	0.862215	0.80766	0.664517	0.732862	0.802125
239	0.518881	0.801519	0.864036	0.806673	0.662738	0.728145	0.800818
240	0.52546	0.801579	0.863618	0.806975	0.663331	0.730219	0.801307
241	0.515521	0.800008	0.8626	0.805062	0.65981	0.726043	0.799159
242	0.52469	0.801907	0.863067	0.807096	0.663233	0.729888	0.801151
243	0.519546	0.80213	0.863516	0.806915	0.66305	0.728397	0.800949
244	0.523527	0.803481	0.865047	0.808586	0.666022	0.730685	0.802633
245	0.529786	0.801964	0.863384	0.807398	0.664196	0.731711	0.80181
246	0.521772	0.802041	0.862321	0.806572	0.662283	0.728711	0.800611
247	0.5207	0.80179	0.862944	0.806532	0.662414	0.728478	0.800655
248	0.513736	0.801857	0.864465	0.806834	0.662803	0.726686	0.800661
249	0.514994	0.803	0.864716	0.807559	0.664054	0.72757	0.801433
250	0.518537	0.802714	0.864365	0.807579	0.664151	0.728539	0.801492
251	0.512087	0.801746	0.863995	0.806431	0.662094	0.725943	0.800247
252	0.512	0.8026	0.864232	0.806995	0.662965	0.726277	0.800744

## Sheet: RF Result for Memory T Cell
Number of features	Acute	Convalescent	Unexposed	ACC	MCC	Macro F1	Weighted F1
1	0.319376	0.492591	0.6444	0.525988	0.276881	0.485456	0.548194
2	0.418795	0.563529	0.755564	0.633319	0.412221	0.579296	0.64241
3	0.438231	0.583535	0.770514	0.651219	0.439014	0.597427	0.659836
4	0.551713	0.643861	0.805457	0.708176	0.534101	0.66701	0.713645
5	0.608375	0.683996	0.834991	0.747179	0.594465	0.709121	0.750406
6	0.624041	0.686555	0.839796	0.752935	0.60446	0.716797	0.755588
7	0.661016	0.701805	0.846068	0.767649	0.624277	0.736296	0.768869
8	0.680788	0.714481	0.847369	0.77557	0.63531	0.747546	0.776702
9	0.676879	0.718126	0.850146	0.777488	0.638434	0.748384	0.779048
10	0.688562	0.729035	0.856239	0.786412	0.652567	0.757945	0.78765
11	0.704479	0.739787	0.860141	0.794808	0.665527	0.768136	0.795589
12	0.744316	0.752268	0.86336	0.806829	0.681983	0.786648	0.806606
13	0.750159	0.751285	0.863176	0.807322	0.682409	0.788207	0.806805
14	0.753994	0.755335	0.865624	0.810543	0.687575	0.791651	0.810033
15	0.749247	0.757061	0.867606	0.811458	0.688924	0.791305	0.811143
16	0.753684	0.754854	0.866379	0.810561	0.687374	0.791639	0.810186
17	0.755513	0.763283	0.872211	0.816879	0.69753	0.797002	0.816566
18	0.756272	0.764449	0.871767	0.817231	0.69811	0.797496	0.816885
19	0.764775	0.765861	0.873542	0.819819	0.701978	0.801393	0.819291
20	0.765247	0.768488	0.876165	0.822248	0.706292	0.8033	0.821669
21	0.768711	0.769815	0.877547	0.824096	0.709249	0.805358	0.823269
22	0.765551	0.77212	0.879191	0.825275	0.711168	0.805621	0.824617
23	0.774096	0.775858	0.879574	0.828056	0.715123	0.809843	0.827239
24	0.775787	0.777542	0.881408	0.829851	0.71804	0.811579	0.828998
25	0.77322	0.777496	0.881758	0.82971	0.717547	0.810825	0.828859
26	0.774087	0.778812	0.883003	0.830872	0.719579	0.811967	0.830089
27	0.775185	0.77857	0.882903	0.830925	0.719256	0.812219	0.830071
28	0.777822	0.779775	0.883164	0.831858	0.720623	0.813587	0.830971
29	0.777246	0.77962	0.88364	0.832016	0.721096	0.813502	0.831082
30	0.776333	0.781488	0.884772	0.833213	0.722715	0.814198	0.832264
31	0.771165	0.780635	0.885539	0.832615	0.721833	0.812447	0.831721
32	0.775845	0.782047	0.885613	0.833847	0.723679	0.814501	0.832843
33	0.775444	0.783075	0.886025	0.834375	0.724441	0.814848	0.8334
34	0.77296	0.779261	0.885541	0.832509	0.72134	0.812587	0.831396
35	0.772281	0.782649	0.886755	0.834252	0.723962	0.813895	0.833235
36	0.766331	0.778702	0.8858	0.831611	0.71965	0.810278	0.830546
37	0.768813	0.780878	0.885665	0.832579	0.720903	0.811785	0.831608
38	0.770627	0.78064	0.886245	0.83309	0.721969	0.812504	0.832013
39	0.768543	0.77994	0.885863	0.832403	0.720839	0.811449	0.831312
40	0.766458	0.778656	0.885294	0.831435	0.719003	0.810136	0.830291
41	0.765781	0.778944	0.885791	0.831735	0.719587	0.810172	0.830572
42	0.771728	0.78168	0.88585	0.833495	0.722063	0.813086	0.832346
43	0.769252	0.777732	0.884834	0.831295	0.718534	0.810606	0.830025
44	0.771134	0.781224	0.886058	0.833389	0.721702	0.812806	0.832204
45	0.770819	0.782196	0.886561	0.83404	0.722791	0.813192	0.832795
46	0.776031	0.782545	0.885721	0.834392	0.723264	0.814766	0.833112
47	0.774715	0.782262	0.886414	0.834463	0.723266	0.814464	0.833195
48	0.77358	0.780491	0.885178	0.833125	0.720763	0.813083	0.831763
49	0.771944	0.781041	0.885706	0.833336	0.721087	0.812897	0.832051
50	0.768493	0.778285	0.884978	0.831576	0.718082	0.810585	0.830224
51	0.775701	0.78087	0.884534	0.833107	0.720425	0.813702	0.831834
52	0.776668	0.779896	0.884028	0.832615	0.719502	0.813531	0.831315
53	0.772791	0.77904	0.884075	0.831981	0.718494	0.811969	0.830562
54	0.773134	0.77933	0.883928	0.832034	0.718582	0.812131	0.83064
55	0.773664	0.779979	0.884902	0.832808	0.719697	0.812848	0.831437
56	0.778515	0.781091	0.883814	0.833336	0.720294	0.814473	0.831884
57	0.773083	0.780402	0.884715	0.832808	0.719385	0.812733	0.831441
58	0.774576	0.781596	0.885473	0.833882	0.721192	0.813882	0.832453
59	0.772898	0.781573	0.885136	0.833442	0.720327	0.813202	0.832084
60	0.771485	0.779365	0.8846	0.832227	0.718248	0.811817	0.830799
61	0.77156	0.778208	0.883889	0.831488	0.717056	0.811219	0.830005
62	0.766259	0.777732	0.884165	0.830855	0.716011	0.809385	0.829348
63	0.773547	0.77998	0.88479	0.832896	0.719275	0.812773	0.831369
64	0.774996	0.781275	0.885306	0.833811	0.72077	0.813859	0.832293
65	0.770919	0.780581	0.885431	0.833107	0.719445	0.81231	0.831618
66	0.768311	0.779873	0.885835	0.832738	0.718891	0.81134	0.831245
67	0.769308	0.780857	0.885637	0.833055	0.719139	0.811934	0.831642
68	0.768526	0.779619	0.884516	0.831963	0.717293	0.810887	0.830515
69	0.773544	0.781129	0.886026	0.834023	0.720629	0.813566	0.832428
70	0.775709	0.781047	0.885645	0.834058	0.720883	0.814134	0.832456
71	0.770805	0.780017	0.885156	0.832808	0.718782	0.811993	0.83125
72	0.77116	0.779353	0.884343	0.832192	0.717652	0.811619	0.830629
73	0.77064	0.779356	0.885208	0.832615	0.718498	0.811735	0.831
74	0.765847	0.778973	0.885415	0.832016	0.717261	0.810078	0.830404
75	0.769385	0.77959	0.885731	0.832826	0.718875	0.811569	0.831207
76	0.77276	0.780549	0.886006	0.833741	0.720329	0.813105	0.832103
77	0.771008	0.779211	0.885211	0.832597	0.718298	0.81181	0.830988
78	0.771043	0.779667	0.88534	0.832879	0.718775	0.812016	0.831233
79	0.770127	0.777845	0.884453	0.831699	0.71677	0.810808	0.82998
80	0.766231	0.777676	0.885008	0.831506	0.71625	0.809638	0.829743
81	0.771346	0.779695	0.885935	0.833248	0.719293	0.812325	0.831574
82	0.771128	0.778638	0.884454	0.832034	0.71711	0.811407	0.830403
83	0.765715	0.776945	0.884306	0.830731	0.714951	0.808989	0.829051
84	0.769353	0.779284	0.885631	0.83272	0.718305	0.811423	0.831035
85	0.769586	0.778328	0.885267	0.832227	0.717482	0.81106	0.83051
86	0.764668	0.777692	0.884203	0.830784	0.714953	0.808854	0.829169
87	0.766034	0.778033	0.885035	0.831576	0.716204	0.809701	0.829872
88	0.763798	0.776726	0.884294	0.83052	0.714172	0.808273	0.82874
89	0.76702	0.780139	0.885668	0.832826	0.718231	0.810942	0.831117
90	0.765193	0.775785	0.884638	0.830538	0.714296	0.808539	0.828706
91	0.765207	0.775472	0.884016	0.83008	0.713388	0.808232	0.828277
92	0.763876	0.776685	0.884575	0.830661	0.714199	0.808379	0.828873
93	0.762177	0.77646	0.884219	0.830203	0.713349	0.807619	0.828413
94	0.760662	0.776339	0.884177	0.829992	0.713255	0.807059	0.828171
95	0.760035	0.77674	0.884834	0.830415	0.713747	0.807203	0.828582
96	0.759117	0.776285	0.884036	0.829675	0.712359	0.806479	0.827903
97	0.761947	0.777272	0.884731	0.830731	0.714137	0.807983	0.828956
98	0.763295	0.778612	0.885234	0.831717	0.71592	0.809047	0.829881
99	0.758239	0.774293	0.883439	0.828619	0.710387	0.805324	0.826733
100	0.759033	0.776588	0.88567	0.830767	0.714105	0.807097	0.828823
101	0.754186	0.774566	0.884158	0.828654	0.710033	0.804303	0.82673
102	0.754748	0.775836	0.884964	0.829552	0.71187	0.805183	0.827689
103	0.748892	0.774071	0.885151	0.828373	0.709909	0.802704	0.826424
104	0.748964	0.774708	0.885006	0.828531	0.710099	0.802893	0.826607
105	0.749907	0.774262	0.884378	0.828126	0.70935	0.802849	0.82623
106	0.752446	0.773218	0.883507	0.827616	0.708454	0.803057	0.825684
107	0.751943	0.776586	0.885735	0.829904	0.712396	0.804755	0.82804
108	0.752675	0.774676	0.884221	0.828549	0.710259	0.803857	0.826631
109	0.754739	0.777213	0.884682	0.829992	0.712588	0.805545	0.828081
110	0.753528	0.776445	0.884655	0.829517	0.711593	0.804876	0.827631
111	0.753797	0.773685	0.883872	0.828197	0.709515	0.803785	0.826202
112	0.749721	0.772556	0.884086	0.82744	0.708115	0.802121	0.825403
113	0.747353	0.77251	0.884051	0.827211	0.707613	0.801305	0.825095
114	0.744919	0.77151	0.883805	0.826349	0.705973	0.800078	0.824305
115	0.746727	0.774121	0.884354	0.827757	0.708277	0.801734	0.825798
116	0.742063	0.772026	0.884307	0.826489	0.706248	0.799466	0.824427
117	0.74903	0.773348	0.883659	0.827405	0.70783	0.802012	0.825418
118	0.748707	0.772762	0.883439	0.827053	0.707021	0.801636	0.825044
119	0.749494	0.77441	0.883768	0.827862	0.708369	0.802557	0.825937
120	0.750771	0.777135	0.884246	0.829358	0.710853	0.80405	0.827378
121	0.745557	0.773442	0.883859	0.827264	0.70745	0.800952	0.825154
122	0.74496	0.77433	0.885144	0.828109	0.708861	0.801478	0.826069
123	0.749136	0.774043	0.883883	0.82781	0.708191	0.802354	0.825811
124	0.746302	0.774091	0.884338	0.827774	0.708213	0.801577	0.82573
125	0.746881	0.773475	0.8832	0.827018	0.706862	0.801185	0.824992
126	0.746206	0.774057	0.883227	0.827211	0.707245	0.801163	0.825153
127	0.744099	0.77259	0.883191	0.826384	0.705781	0.79996	0.824324
128	0.744631	0.772372	0.882589	0.826102	0.705226	0.799864	0.824002
129	0.744169	0.772602	0.883984	0.826789	0.706417	0.800251	0.824731
130	0.7449	0.772284	0.883266	0.826437	0.705837	0.80015	0.824335
131	0.745594	0.774689	0.884169	0.82781	0.708116	0.801484	0.825796
132	0.747241	0.775952	0.885025	0.828971	0.709987	0.802739	0.826901
133	0.739826	0.771987	0.882743	0.825451	0.703818	0.798185	0.823377
134	0.740249	0.771471	0.883341	0.82568	0.70447	0.798354	0.823523
135	0.745039	0.773038	0.883372	0.826806	0.706194	0.800483	0.824696
136	0.740802	0.771615	0.88357	0.825926	0.705032	0.798662	0.823756
137	0.744771	0.772874	0.88334	0.826736	0.706418	0.800328	0.824586
138	0.739834	0.772153	0.883992	0.826278	0.705456	0.79866	0.824064
139	0.747624	0.774838	0.884108	0.828162	0.708723	0.80219	0.826057
140	0.742931	0.773383	0.883696	0.826842	0.706327	0.800003	0.824749
141	0.739587	0.771269	0.883505	0.825592	0.704209	0.79812	0.82345
142	0.745247	0.774678	0.883603	0.827598	0.707585	0.801176	0.825471
143	0.736619	0.771884	0.883962	0.82575	0.704511	0.797489	0.823575
144	0.739649	0.771381	0.883075	0.825451	0.70376	0.798035	0.823287
145	0.739844	0.771318	0.883205	0.825592	0.704262	0.798122	0.823349
146	0.744822	0.774681	0.885034	0.82825	0.708769	0.801513	0.826135
147	0.742857	0.772994	0.883823	0.826859	0.706459	0.799891	0.824653
148	0.741673	0.773127	0.884462	0.827053	0.706893	0.799754	0.824886
149	0.739823	0.771811	0.883109	0.825592	0.704235	0.798248	0.823491
150	0.738735	0.771709	0.883476	0.825715	0.704313	0.797973	0.823509
151	0.741285	0.771743	0.883275	0.825909	0.704686	0.798768	0.823715
152	0.743493	0.772984	0.883213	0.82656	0.70585	0.799896	0.824418
153	0.74425	0.773692	0.8833	0.826965	0.706401	0.800414	0.824823
154	0.742788	0.772626	0.882793	0.826102	0.704888	0.799402	0.82399
155	0.741901	0.773221	0.883409	0.826577	0.705658	0.79951	0.824425
156	0.740028	0.771687	0.882992	0.825662	0.70393	0.798235	0.823407
157	0.738355	0.769227	0.882463	0.824254	0.701975	0.796682	0.821998
158	0.73953	0.770713	0.883353	0.825433	0.703788	0.797865	0.823152
159	0.741073	0.770433	0.882307	0.82487	0.702761	0.797938	0.822701
160	0.737187	0.770836	0.882895	0.824976	0.702847	0.796973	0.822703
161	0.737669	0.770738	0.882607	0.82487	0.702704	0.797004	0.822577
162	0.737889	0.771739	0.883063	0.825504	0.703617	0.797564	0.823217
163	0.739273	0.771258	0.882077	0.824941	0.70265	0.797536	0.8227
164	0.733333	0.7696	0.882444	0.823832	0.700868	0.795126	0.821557
165	0.735869	0.772242	0.88384	0.825891	0.704398	0.797317	0.823567
166	0.730828	0.769997	0.883002	0.824025	0.700989	0.794609	0.8217
167	0.732319	0.769496	0.881662	0.823339	0.699714	0.794492	0.821011
168	0.729117	0.769998	0.882904	0.823867	0.700692	0.794006	0.821456
169	0.729186	0.770019	0.882286	0.823497	0.70003	0.79383	0.821164
170	0.731476	0.768792	0.882557	0.823392	0.699959	0.794275	0.821086
171	0.731206	0.769415	0.882996	0.823867	0.700715	0.794539	0.821515
172	0.730763	0.769755	0.88224	0.823533	0.700263	0.794253	0.82122
173	0.732588	0.770364	0.882839	0.824307	0.701588	0.795264	0.821964
174	0.731183	0.769316	0.882425	0.823533	0.700085	0.794308	0.82119
175	0.727217	0.768929	0.883019	0.823216	0.699537	0.793055	0.82088
176	0.728812	0.770066	0.882835	0.823744	0.70034	0.793904	0.821412
177	0.731155	0.769507	0.881876	0.823286	0.699479	0.794179	0.820988
178	0.726237	0.769257	0.882278	0.822881	0.698881	0.792591	0.820526
179	0.728467	0.767608	0.881336	0.822072	0.697345	0.79247	0.819674
180	0.727217	0.769131	0.882073	0.822828	0.698816	0.792807	0.820488
181	0.724774	0.768829	0.882154	0.822582	0.698296	0.791919	0.82013
182	0.725404	0.767921	0.882318	0.822318	0.698087	0.791881	0.819932
183	0.726638	0.768386	0.881029	0.822142	0.697411	0.792018	0.819613
184	0.723097	0.769815	0.882981	0.82318	0.699095	0.791965	0.820731
185	0.72534	0.770301	0.88212	0.823163	0.699048	0.792587	0.820749
186	0.725948	0.77053	0.8827	0.823638	0.69993	0.793059	0.821196
187	0.722448	0.769547	0.88262	0.822916	0.698322	0.791538	0.820373
188	0.726088	0.769198	0.883028	0.823374	0.699481	0.792771	0.820859
189	0.724692	0.769941	0.881983	0.822899	0.698626	0.792205	0.820467
190	0.718863	0.766508	0.881692	0.820857	0.695358	0.789021	0.818321
191	0.721764	0.768546	0.881786	0.822036	0.697023	0.790699	0.819492
192	0.720336	0.767948	0.88202	0.821737	0.6965	0.790101	0.819212
193	0.722659	0.770058	0.882579	0.82304	0.698728	0.791765	0.820575
194	0.722339	0.768999	0.882417	0.822494	0.697812	0.791252	0.820047
195	0.722686	0.770121	0.882285	0.823004	0.698593	0.791697	0.820456
196	0.721794	0.768528	0.882095	0.82216	0.697226	0.790806	0.819642
197	0.716548	0.76865	0.883028	0.822124	0.697096	0.789409	0.819551
198	0.714375	0.76839	0.882038	0.821262	0.695449	0.788268	0.818708
199	0.722466	0.771053	0.883435	0.823902	0.70005	0.792318	0.821365
200	0.720888	0.768769	0.881181	0.821596	0.696009	0.79028	0.819177
201	0.716217	0.766753	0.881753	0.820752	0.694676	0.788241	0.818143
202	0.716804	0.766955	0.881191	0.820505	0.694263	0.788317	0.818009
203	0.716665	0.767935	0.882136	0.821403	0.695743	0.788912	0.818843
204	0.717646	0.769934	0.882058	0.822248	0.696962	0.789879	0.819692
205	0.715498	0.768343	0.882303	0.821579	0.69588	0.788715	0.81895
206	0.709004	0.766504	0.882528	0.820276	0.69368	0.786012	0.817603
207	0.71516	0.767568	0.881182	0.820646	0.694323	0.78797	0.818053
208	0.718515	0.768988	0.883422	0.822793	0.69817	0.790308	0.820103
209	0.711557	0.764442	0.880473	0.81871	0.691082	0.785491	0.816075
210	0.715262	0.767726	0.881974	0.821139	0.695135	0.788321	0.81852
211	0.71477	0.767672	0.88137	0.820787	0.694432	0.787937	0.818142
212	0.709988	0.766612	0.882401	0.820505	0.693925	0.786334	0.817695
213	0.711335	0.768285	0.881755	0.82084	0.694499	0.787125	0.818177
214	0.708238	0.76589	0.881666	0.819519	0.692192	0.785265	0.816848
215	0.708116	0.76582	0.881676	0.819555	0.692153	0.785204	0.816812
216	0.7138	0.768488	0.881768	0.821139	0.694833	0.788019	0.818545
217	0.704835	0.765413	0.88143	0.818903	0.691221	0.783893	0.816155
218	0.708264	0.766118	0.882031	0.819942	0.692886	0.785471	0.817121
219	0.707093	0.765092	0.880963	0.818798	0.690812	0.784383	0.816058
220	0.708642	0.765775	0.881515	0.819555	0.692407	0.785311	0.816775
221	0.706078	0.764101	0.879886	0.81783	0.68909	0.783355	0.815021
222	0.71284	0.767284	0.881449	0.820523	0.693855	0.787191	0.817809
223	0.709417	0.76578	0.880612	0.819115	0.6914	0.78527	0.816417
224	0.710304	0.766352	0.881747	0.820083	0.69318	0.786135	0.817305
225	0.705668	0.766015	0.881321	0.819167	0.691449	0.784335	0.81643
226	0.710612	0.76542	0.880836	0.81922	0.69154	0.785622	0.816526
227	0.709342	0.764759	0.880671	0.818763	0.690927	0.784924	0.816042
228	0.704508	0.765187	0.88153	0.818868	0.691075	0.783742	0.816079
229	0.705238	0.764049	0.879855	0.817619	0.688663	0.783047	0.814889
230	0.705082	0.763961	0.880548	0.817935	0.68933	0.783197	0.815181
231	0.701435	0.762657	0.87991	0.816721	0.687182	0.781334	0.81394
232	0.698248	0.763123	0.880234	0.816844	0.687289	0.780535	0.813915
233	0.704337	0.765101	0.880621	0.818411	0.689979	0.783353	0.815574
234	0.706592	0.765614	0.881354	0.819203	0.691469	0.78452	0.816397
235	0.703003	0.765049	0.88035	0.818041	0.689372	0.782801	0.815266
236	0.699285	0.764225	0.880027	0.817214	0.687999	0.781179	0.814359
237	0.704212	0.762841	0.880291	0.817319	0.688442	0.782448	0.81452
238	0.708353	0.765732	0.881559	0.819537	0.692242	0.785215	0.816747
239	0.702858	0.764418	0.880833	0.818094	0.689419	0.782703	0.815245
240	0.701495	0.7643	0.880325	0.817654	0.688718	0.78204	0.81479
241	0.701344	0.764469	0.881228	0.818199	0.68967	0.782347	0.815287

## Sheet: RF Result for Naive T Cell
Number of features	Acute	Convalescent	Unexposed	ACC	MCC	Macro F1	Weighted F1
1	0.354152	0.541817	0.641538	0.533981	0.298691	0.512502	0.547763
2	0.454539	0.653742	0.669282	0.622681	0.411324	0.592521	0.631882
3	0.537682	0.662577	0.70087	0.652489	0.469209	0.63371	0.657777
4	0.585672	0.703498	0.743151	0.696182	0.535695	0.67744	0.70007
5	0.655671	0.735092	0.758804	0.729854	0.584622	0.716522	0.731841
6	0.670568	0.801098	0.836989	0.790962	0.667086	0.769552	0.794794
7	0.690374	0.818784	0.850974	0.808095	0.692098	0.786711	0.811609
8	0.714434	0.832599	0.858962	0.822058	0.712884	0.801998	0.82498
9	0.711669	0.832323	0.86011	0.821852	0.711631	0.801368	0.824815
10	0.727493	0.838107	0.862184	0.828215	0.721769	0.809261	0.830787
11	0.728589	0.840365	0.864832	0.830353	0.72521	0.811262	0.833011
12	0.733856	0.841418	0.865916	0.832208	0.728322	0.81373	0.834639
13	0.73552	0.84341	0.868903	0.834527	0.732259	0.815944	0.836897
14	0.740409	0.847372	0.872314	0.838546	0.738251	0.820032	0.840812
15	0.745005	0.847449	0.871	0.838984	0.738633	0.821151	0.841061
16	0.743171	0.852472	0.878695	0.843776	0.745586	0.824779	0.845998
17	0.743834	0.854776	0.881873	0.846172	0.749829	0.826828	0.848355
18	0.747951	0.857235	0.882746	0.84849	0.75295	0.829311	0.850541
19	0.745192	0.856005	0.88185	0.847151	0.750493	0.827682	0.849211
20	0.7473	0.85578	0.880446	0.846945	0.749965	0.827842	0.84893
21	0.75429	0.859148	0.880473	0.850088	0.753854	0.831304	0.851742
22	0.750589	0.857495	0.87986	0.848387	0.75171	0.829315	0.850139
23	0.753078	0.858291	0.87974	0.849186	0.752676	0.83037	0.850876
24	0.754414	0.857957	0.876965	0.84849	0.750344	0.829779	0.850004
25	0.753581	0.860047	0.879943	0.8505	0.75291	0.83119	0.851979
26	0.751294	0.860792	0.881004	0.850989	0.753418	0.83103	0.852417
27	0.754753	0.862708	0.882428	0.853076	0.756213	0.833296	0.854386
28	0.750476	0.860363	0.879847	0.850319	0.751997	0.830229	0.851708
29	0.75013	0.859273	0.877962	0.849134	0.749914	0.829122	0.85047
30	0.756991	0.86122	0.878537	0.851324	0.753594	0.832249	0.852648
31	0.754763	0.860688	0.879127	0.850989	0.752823	0.831526	0.852239
32	0.749978	0.859053	0.878337	0.849237	0.749531	0.829123	0.850445
33	0.755233	0.860536	0.878386	0.85086	0.752496	0.831385	0.851986
34	0.752329	0.859371	0.877806	0.849701	0.750563	0.829835	0.850771
35	0.752868	0.858594	0.875133	0.848568	0.748394	0.828865	0.849579
36	0.748563	0.859976	0.878093	0.849624	0.749013	0.828877	0.85069
37	0.747428	0.859987	0.877816	0.849418	0.748402	0.82841	0.850458
38	0.750155	0.859019	0.876383	0.848825	0.747755	0.828519	0.84984
39	0.742852	0.858638	0.87661	0.847769	0.744962	0.826033	0.848721
40	0.736472	0.857744	0.87661	0.846507	0.74223	0.823609	0.84737
41	0.736842	0.857669	0.877305	0.84679	0.743193	0.823939	0.847595
42	0.734044	0.857916	0.877392	0.846584	0.742201	0.823118	0.847384
43	0.738755	0.857943	0.875377	0.846713	0.742241	0.824025	0.847402
44	0.737414	0.856991	0.875153	0.845888	0.741247	0.823186	0.846625
45	0.733631	0.853965	0.871689	0.842719	0.735656	0.819762	0.843361
46	0.729479	0.856427	0.874203	0.84442	0.737631	0.820036	0.844952
47	0.734369	0.858023	0.874995	0.846326	0.740511	0.822462	0.846739
48	0.72909	0.856998	0.875588	0.845244	0.738683	0.820559	0.845649
49	0.729346	0.857897	0.876166	0.845966	0.739312	0.821137	0.846361
50	0.723607	0.85495	0.872374	0.842488	0.733128	0.816977	0.842776
51	0.720937	0.852593	0.87126	0.840427	0.730271	0.81493	0.840765
52	0.726408	0.856965	0.874331	0.844574	0.736771	0.819235	0.844878
53	0.726647	0.853325	0.869951	0.8412	0.731382	0.816641	0.841528
54	0.724125	0.856453	0.872909	0.843673	0.73433	0.817829	0.843845
55	0.72618	0.855457	0.871917	0.84308	0.734076	0.817851	0.843259
56	0.726134	0.85532	0.872252	0.843029	0.734008	0.817902	0.843282
57	0.720459	0.853689	0.869596	0.840633	0.729407	0.814582	0.840789
58	0.72133	0.851497	0.868961	0.839345	0.727863	0.813929	0.839493
59	0.723674	0.851698	0.867084	0.839319	0.727614	0.814152	0.839333
60	0.71755	0.850992	0.867831	0.838366	0.725712	0.812124	0.838354
61	0.711694	0.84922	0.866992	0.836382	0.72226	0.809302	0.836326
62	0.717842	0.850292	0.867047	0.837825	0.725038	0.811727	0.837761
63	0.714122	0.851277	0.868194	0.838288	0.725124	0.811198	0.838166
64	0.712792	0.851655	0.869214	0.838546	0.725302	0.81122	0.838515
65	0.71528	0.852047	0.86815	0.838804	0.725554	0.811826	0.838734
66	0.71123	0.850356	0.867082	0.837052	0.722915	0.809556	0.836921
67	0.712734	0.85017	0.867277	0.837181	0.723222	0.81006	0.83708
68	0.706752	0.849822	0.867215	0.836305	0.72101	0.80793	0.836066
69	0.706378	0.847712	0.864978	0.834347	0.718231	0.806356	0.834149
70	0.708684	0.850074	0.867046	0.836562	0.721722	0.808601	0.836412
71	0.709833	0.849772	0.86568	0.836227	0.720923	0.808428	0.835973
72	0.712043	0.849302	0.865347	0.836073	0.721076	0.808897	0.835905
73	0.705086	0.848897	0.865839	0.835274	0.719114	0.806607	0.834901
74	0.708285	0.849021	0.864609	0.835377	0.719079	0.807305	0.835015
75	0.704664	0.847203	0.863903	0.833703	0.716768	0.805257	0.833302
76	0.710552	0.848178	0.862571	0.834579	0.718139	0.8071	0.834216
77	0.712107	0.848862	0.863266	0.835326	0.7194	0.808078	0.835021
78	0.707886	0.84846	0.864329	0.834939	0.718704	0.806892	0.834564
79	0.706385	0.847543	0.863046	0.833909	0.716668	0.805658	0.833454
80	0.701734	0.844647	0.860669	0.830894	0.711877	0.80235	0.830485
81	0.701561	0.848029	0.863733	0.833677	0.715784	0.804441	0.833291
82	0.701928	0.84807	0.86521	0.834244	0.717378	0.805069	0.833823
83	0.704979	0.848339	0.863349	0.834244	0.716775	0.805556	0.833801
84	0.701033	0.845854	0.86103	0.831667	0.712402	0.802639	0.831172
85	0.699305	0.84703	0.862637	0.832698	0.71397	0.802991	0.832093
86	0.700764	0.846953	0.861529	0.832492	0.713396	0.803082	0.8319
87	0.698677	0.847247	0.863047	0.832878	0.71414	0.80299	0.832257
88	0.700871	0.844745	0.859966	0.830817	0.71135	0.801861	0.830204
89	0.699343	0.845458	0.860574	0.831204	0.711423	0.801792	0.830584
90	0.695866	0.844857	0.859906	0.830225	0.709322	0.80021	0.829576
91	0.700461	0.843279	0.857535	0.829194	0.708336	0.800425	0.828579
92	0.700344	0.845153	0.860121	0.831075	0.711166	0.801873	0.830408
93	0.697875	0.843254	0.85877	0.82922	0.708365	0.799966	0.828603
94	0.694414	0.840592	0.856249	0.826566	0.704222	0.797085	0.825878
95	0.695275	0.842995	0.857356	0.828421	0.706712	0.798542	0.82767
96	0.692095	0.844367	0.859685	0.829529	0.70807	0.798716	0.828731
97	0.697776	0.839546	0.853807	0.825793	0.70311	0.797043	0.824987
98	0.6991	0.845359	0.859446	0.83092	0.710557	0.801302	0.830145
99	0.698177	0.841239	0.853919	0.826824	0.704298	0.797778	0.826014
100	0.68652	0.843834	0.860791	0.828962	0.706685	0.797049	0.828033
101	0.690406	0.84149	0.856065	0.826592	0.703198	0.795987	0.825781
102	0.689778	0.842688	0.857098	0.82752	0.704546	0.796521	0.826682
103	0.688264	0.843786	0.859644	0.828808	0.706316	0.797231	0.827882
104	0.689089	0.842888	0.859324	0.828241	0.705851	0.7971	0.827395
105	0.692652	0.842746	0.856684	0.82788	0.705361	0.79736	0.826971
106	0.688902	0.841913	0.857681	0.827236	0.704335	0.796165	0.826317
107	0.689607	0.840715	0.856046	0.826128	0.702642	0.795456	0.825238
108	0.69071	0.839642	0.853488	0.824892	0.700562	0.794613	0.823994
109	0.686499	0.840248	0.855732	0.825433	0.701208	0.79416	0.824465
110	0.684819	0.839237	0.854526	0.824325	0.69926	0.792861	0.823304
111	0.684089	0.839283	0.854796	0.824428	0.699337	0.792723	0.823316
112	0.681042	0.837642	0.85379	0.822754	0.696612	0.790825	0.821684
113	0.692553	0.838894	0.852349	0.824402	0.699937	0.794599	0.823471
114	0.685115	0.840546	0.855709	0.825484	0.700923	0.79379	0.824437
115	0.686496	0.840372	0.855418	0.825459	0.701023	0.794096	0.824436
116	0.688325	0.839556	0.853326	0.824608	0.699905	0.793735	0.823576
117	0.685253	0.838935	0.853837	0.823964	0.698933	0.792675	0.82298
118	0.684627	0.838326	0.852855	0.823346	0.697543	0.791936	0.822252
119	0.683863	0.837544	0.852249	0.822599	0.69659	0.791219	0.821527
120	0.685583	0.838532	0.852397	0.823372	0.697434	0.792171	0.822351
121	0.677793	0.840003	0.856053	0.824351	0.698562	0.791283	0.823262
122	0.682028	0.837526	0.851846	0.822238	0.695247	0.790467	0.821146
123	0.678783	0.834791	0.849365	0.819585	0.690999	0.787647	0.818422
124	0.682051	0.838227	0.851477	0.822522	0.695395	0.790585	0.821421
125	0.680928	0.837255	0.852264	0.822058	0.695474	0.790149	0.820978
126	0.677004	0.837408	0.852509	0.821852	0.694343	0.788974	0.820613
127	0.679956	0.837631	0.851304	0.821955	0.694602	0.78963	0.820757
128	0.678147	0.838659	0.852905	0.822805	0.695776	0.789904	0.821583
129	0.676156	0.836627	0.85112	0.820924	0.692808	0.787968	0.819634
130	0.672511	0.834355	0.849645	0.818709	0.689278	0.785503	0.817426
131	0.679108	0.83567	0.850146	0.820461	0.692432	0.788308	0.819196
132	0.671593	0.834939	0.850617	0.819327	0.690093	0.785716	0.81793
133	0.674005	0.835244	0.850131	0.819585	0.690566	0.78646	0.81827
134	0.675951	0.835444	0.85078	0.820151	0.691848	0.787392	0.818845
135	0.675583	0.833936	0.84774	0.818374	0.68889	0.785753	0.817012
136	0.679835	0.835711	0.850559	0.820692	0.692913	0.788702	0.819445
137	0.677308	0.83492	0.848308	0.819379	0.690263	0.786845	0.817965
138	0.675722	0.836111	0.85109	0.820667	0.692193	0.787641	0.819281
139	0.67668	0.833179	0.846498	0.81773	0.687857	0.785452	0.816352
140	0.678004	0.835228	0.848993	0.819765	0.690937	0.787409	0.818443
141	0.673488	0.834783	0.85022	0.819379	0.690445	0.786164	0.817974
142	0.674475	0.833405	0.848159	0.818013	0.688438	0.785346	0.8167
143	0.670871	0.833226	0.848513	0.81773	0.687646	0.784203	0.816228
144	0.674061	0.836252	0.849353	0.820023	0.690375	0.786555	0.818594
145	0.672946	0.833902	0.848125	0.818116	0.687744	0.784991	0.81676
146	0.669377	0.836238	0.85161	0.820151	0.691021	0.785742	0.818662
147	0.671681	0.832934	0.847122	0.817189	0.686413	0.783912	0.815741
148	0.674904	0.834645	0.847954	0.818709	0.688726	0.785834	0.81738
149	0.67164	0.833891	0.849488	0.818297	0.688331	0.785006	0.817003
150	0.675544	0.832993	0.845776	0.817266	0.686562	0.784771	0.815872
151	0.670662	0.832677	0.846742	0.816777	0.685578	0.783361	0.815343
152	0.676721	0.834149	0.84814	0.818735	0.689238	0.786336	0.817407
153	0.677771	0.833591	0.847314	0.818245	0.688686	0.786225	0.816981
