# Supplementary material for: Identification of COVID-19 severity biomarkers based on feature selection on single-cell RNA-Seq data of CD8+ T cells
Source: Front Genet. 2022 Nov 9;13:1053772. doi: 10.3389/fgene.2022.1053772 (PMC9682094; doi:10.3389/fgene.2022.1053772)
Supplement: Supplementary file 5 [file Table11.XLSX]

## Sheet: mRMR.GO
ONTOLOGY	ID	Description	GeneRatio	BgRatio	pvalue	p.adjust	qvalue	geneID	Count
BP	GO:0002237	response to molecule of bacterial origin	2022-06-25	346/18862	4.81251e-06	0.00218859	0.0014364	7538/2353/567/7128/9516/3725	6
BP	GO:0051591	response to cAMP	2022-04-25	93/18862	6.47102e-06	0.00218859	0.0014364	1843/2353/7430/3725	4
BP	GO:0032703	negative regulation of interleukin-2 production	2022-03-25	28/18862	6.59215e-06	0.00218859	0.0014364	7538/7128/7430	3
BP	GO:0046683	response to organophosphorus	2022-04-25	130/18862	2.43575e-05	0.00604223	0.00396557	1843/2353/7430/3725	4
BP	GO:0014074	response to purine-containing compound	2022-04-25	144/18862	3.63805e-05	0.00604223	0.00396557	1843/2353/7430/3725	4
BP	GO:0038066	p38MAPK cascade	2022-03-25	49/18862	3.6399e-05	0.00604223	0.00396557	7538/1843/7430	3
BP	GO:0032496	response to lipopolysaccharide	2022-05-25	326/18862	5.97973e-05	0.00700791	0.00459936	7538/2353/7128/9516/3725	5
BP	GO:0032663	regulation of interleukin-2 production	2022-03-25	59/18862	6.36664e-05	0.00700791	0.00459936	7538/7128/7430	3
BP	GO:0032623	interleukin-2 production	2022-03-25	61/18862	7.03605e-05	0.00700791	0.00459936	7538/7128/7430	3
BP	GO:0046686	response to cadmium ion	2022-03-25	61/18862	7.03605e-05	0.00700791	0.00459936	2353/567/3725	3
BP	GO:0000302	response to reactive oxygen species	2022-04-25	224/18862	0.000201355	0.0182318	0.0119657	1843/2353/7128/3725	4
BP	GO:0006979	response to oxidative stress	2022-05-25	444/18862	0.000254354	0.0211114	0.0138556	1843/2353/7128/4929/3725	5
BP	GO:0070262	peptidyl-serine dephosphorylation	2022-02-25	19/18862	0.000284442	0.0214481	0.0140766	1843/23645	2
BP	GO:0048872	homeostasis of number of cells	2022-04-25	249/18862	0.00030148	0.0214481	0.0140766	7538/1831/567/7128	4
BP	GO:0045637	regulation of myeloid cell differentiation	2022-04-25	258/18862	0.000345	0.0217095	0.0142482	7538/2353/567/3725	4
BP	GO:1900118	negative regulation of execution phase of apoptosis	2022-02-25	21/18862	0.000348747	0.0217095	0.0142482	100463486/100463498	2
BP	GO:0006275	regulation of DNA replication	2022-03-25	107/18862	0.000372745	0.0218385	0.0143328	3399/64061/3725	3
BP	GO:0034599	cellular response to oxidative stress	2022-04-25	299/18862	0.000601906	0.0332689	0.0218347	2353/7128/4929/3725	4
BP	GO:0007568	aging	2022-04-25	304/18862	0.000640537	0.0332689	0.0218347	2353/567/9516/3725	4
BP	GO:1900117	regulation of execution phase of apoptosis	2022-02-25	29/18862	0.000669877	0.0332689	0.0218347	100463486/100463498	2
BP	GO:0042542	response to hydrogen peroxide	2022-03-25	135/18862	0.000734854	0.0332689	0.0218347	1843/7128/3725	3
BP	GO:0051384	response to glucocorticoid	2022-03-25	135/18862	0.000734854	0.0332689	0.0218347	7538/1843/2353	3
BP	GO:0031960	response to corticosteroid	2022-03-25	152/18862	0.00103604	0.0419629	0.0275407	7538/1843/2353	3
BP	GO:0062197	cellular response to chemical stress	2022-04-25	347/18862	0.00104898	0.0419629	0.0275407	2353/7128/4929/3725	4
BP	GO:0010038	response to metal ion	2022-04-25	352/18862	0.00110608	0.0419629	0.0275407	1843/2353/567/3725	4
BP	GO:0071276	cellular response to cadmium ion	2022-02-25	38/18862	0.00115147	0.0419629	0.0275407	2353/3725	2
BP	GO:0034614	cellular response to reactive oxygen species	2022-03-25	159/18862	0.00117968	0.0419629	0.0275407	2353/7128/3725	3
BP	GO:0051100	negative regulation of binding	2022-03-25	159/18862	0.00117968	0.0419629	0.0275407	567/60/3725	3
BP	GO:1902895	positive regulation of pri-miRNA transcription by RNA polymerase II	2022-02-25	40/18862	0.00127552	0.0438074	0.0287512	2353/3725	2
BP	GO:0032535	regulation of cellular component size	2022-04-25	370/18862	0.00132986	0.0441515	0.028977	23645/91663/7430/5216	4
BP	GO:1900744	regulation of p38MAPK cascade	2022-02-25	43/18862	0.00147307	0.0473282	0.0310619	1843/7430	2
MF	GO:0001228	DNA-binding transcription activator activity, RNA polymerase II-specific	2022-05-26	443/18337	0.000347912	0.0194338	0.0122171	2353/4929/9516/1316/3725	5
MF	GO:0001216	DNA-binding transcription activator activity	2022-05-26	447/18337	0.000362581	0.0194338	0.0122171	2353/4929/9516/1316/3725	5
MF	GO:0070412	R-SMAD binding	2022-02-26	22/18337	0.000438848	0.0194338	0.0122171	2353/3725	2
MF	GO:0061629	RNA polymerase II-specific DNA-binding transcription factor binding	2022-04-26	271/18337	0.000539827	0.0194338	0.0122171	2353/60/4929/3725	4
MF	GO:0048019	receptor antagonist activity	2022-02-26	32/18337	0.000934112	0.0269024	0.0169123	100463486/100463498	2
MF	GO:0030547	receptor inhibitor activity	2022-02-26	43/18337	0.0016844	0.0374331	0.0235325	100463486/100463498	2
MF	GO:0140297	DNA-binding transcription factor binding	2022-04-26	376/18337	0.00181966	0.0374331	0.0235325	2353/60/4929/3725	4
MF	GO:0001102	RNA polymerase II activating transcription factor binding	2022-02-26	48/18337	0.00209496	0.0377093	0.0237061	2353/3725	2

## Sheet: mRMR.KEGG
ID	Description	GeneRatio	BgRatio	pvalue	p.adjust	qvalue	geneID	Count
hsa05418	Fluid shear stress and atherosclerosis	2022-04-18	139/8113	0.000209506	0.0203678	0.0123441	1843/2353/60/3725	4
hsa04662	B cell receptor signaling pathway	2022-03-18	82/8113	0.000727881	0.0203678	0.0123441	2353/8519/3725	3
hsa05130	Pathogenic Escherichia coli infection	2022-04-18	197/8113	0.000789848	0.0203678	0.0123441	2353/60/7430/3725	4
hsa05323	Rheumatoid arthritis	2022-03-18	93/8113	0.00105039	0.0203678	0.0123441	2353/4050/3725	3
hsa04657	IL-17 signaling pathway	2022-03-18	94/8113	0.00108351	0.0203678	0.0123441	2353/7128/3725	3
hsa05166	Human T-cell leukemia virus 1 infection	2022-04-18	222/8113	0.00123441	0.0203678	0.0123441	7538/2353/567/3725	4
hsa04668	TNF signaling pathway	2022-03-18	112/8113	0.00179686	0.0233514	0.0141524	2353/7128/3725	3
hsa05132	Salmonella infection	2022-04-18	249/8113	0.00188698	0.0233514	0.0141524	2353/60/3725/5216	4
hsa04210	Apoptosis	2022-03-18	136/8113	0.00312669	0.0299333	0.0181414	2353/60/3725	3
hsa05135	Yersinia infection	2022-03-18	137/8113	0.00319225	0.0299333	0.0181414	2353/60/3725	3
hsa05162	Measles	2022-03-18	139/8113	0.00332592	0.0299333	0.0181414	2353/7128/3725	3
hsa04921	Oxytocin signaling pathway	2022-03-18	154/8113	0.00443923	0.0366237	0.0221962	2353/60/3725	3
hsa04530	Tight junction	2022-03-18	169/8113	0.00575598	0.043834	0.0265661	60/7430/3725	3
hsa05167	Kaposi sarcoma-associated herpesvirus infection	2022-03-18	194/8113	0.00842933	0.0581242	0.0352268	7538/2353/3725	3
hsa05169	Epstein-Barr virus infection	2022-03-18	202/8113	0.00941644	0.0581242	0.0352268	567/7128/3725	3
hsa05031	Amphetamine addiction	2022-02-18	69/8113	0.00998948	0.0581242	0.0352268	2353/3725	2
hsa05170	Human immunodeficiency virus 1 infection	2022-03-18	212/8113	0.0107428	0.0581242	0.0352268	2353/567/3725	3
hsa04810	Regulation of actin cytoskeleton	2022-03-18	218/8113	0.0115887	0.0581242	0.0352268	60/7430/5216	3
hsa04971	Gastric acid secretion	2022-02-18	76/8113	0.0120249	0.0581242	0.0352268	60/7430	2
hsa05133	Pertussis	2022-02-18	76/8113	0.0120249	0.0581242	0.0352268	2353/3725	2
hsa05140	Leishmaniasis	2022-02-18	77/8113	0.0123294	0.0581242	0.0352268	2353/3725	2
hsa05210	Colorectal cancer	2022-02-18	86/8113	0.015221	0.0670066	0.0406101	2353/3725	2
hsa05131	Shigellosis	2022-03-18	247/8113	0.0162174	0.0670066	0.0406101	60/3725/5216	3
hsa05235	PD-L1 expression and PD-1 checkpoint pathway in cancer	2022-02-18	89/8113	0.016244	0.0670066	0.0406101	2353/3725	2
hsa04658	Th1 and Th2 cell differentiation	2022-02-18	92/8113	0.0172961	0.0684924	0.0415105	2353/3725	2
hsa01522	Endocrine resistance	2022-02-18	98/8113	0.0194855	0.0695752	0.0421668	2353/3725	2
hsa05231	Choline metabolism in cancer	2022-02-18	98/8113	0.0194855	0.0695752	0.0421668	2353/3725	2
hsa05142	Chagas disease	2022-02-18	102/8113	0.0210071	0.0695752	0.0421668	2353/3725	2
hsa04064	NF-kappa B signaling pathway	2022-02-18	104/8113	0.0217862	0.0695752	0.0421668	4050/7128	2
hsa04620	Toll-like receptor signaling pathway	2022-02-18	104/8113	0.0217862	0.0695752	0.0421668	2353/3725	2
hsa04660	T cell receptor signaling pathway	2022-02-18	104/8113	0.0217862	0.0695752	0.0421668	2353/3725	2
hsa04928	Parathyroid hormone synthesis, secretion and action	2022-02-18	106/8113	0.0225773	0.0698484	0.0423324	2353/4929	2
hsa04659	Th17 cell differentiation	2022-02-18	108/8113	0.0233803	0.0701409	0.0425096	2353/3725	2
hsa04010	MAPK signaling pathway	2022-03-18	294/8113	0.0256719	0.0731464	0.0443311	1843/2353/3725	3
hsa04670	Leukocyte transendothelial migration	2022-02-18	114/8113	0.0258598	0.0731464	0.0443311	60/7430	2
hsa04380	Osteoclast differentiation	2022-02-18	128/8113	0.0320427	0.0869726	0.0527107	2353/3725	2
hsa04926	Relaxin signaling pathway	2022-02-18	129/8113	0.0325049	0.0869726	0.0527107	2353/3725	2
hsa04915	Estrogen signaling pathway	2022-02-18	138/8113	0.036784	0.0958319	0.0580799	2353/3725	2
hsa05224	Breast cancer	2022-02-18	147/8113	0.0412708	0.104764	0.0634935	2353/3725	2
hsa04932	Non-alcoholic fatty liver disease	2022-02-18	155/8113	0.0454262	0.11243	0.0681393	2353/3725	2
hsa04217	Necroptosis	2022-02-18	159/8113	0.0475609	0.114842	0.0696014	2495/7128	2
hsa05161	Hepatitis B	2022-02-18	162/8113	0.0491863	0.115939	0.0702662	2353/3725	2

## Sheet: MCFS.GO
ONTOLOGY	ID	Description	GeneRatio	BgRatio	pvalue	p.adjust	qvalue	geneID	Count
BP	GO:0051591	response to cAMP	2022-05-31	93/18862	4.01325e-07	0.000481992	0.000331622	2353/1843/3725/7430/3309	5
BP	GO:0046683	response to organophosphorus	2022-05-31	130/18862	2.11823e-06	0.00127199	0.000875161	2353/1843/3725/7430/3309	5
BP	GO:0014074	response to purine-containing compound	2022-05-31	144/18862	3.50258e-06	0.0014022	0.000964745	2353/1843/3725/7430/3309	5
BP	GO:0032703	negative regulation of interleukin-2 production	2022-03-31	28/18862	1.28067e-05	0.00316419	0.00217704	7538/7128/7430	3
BP	GO:0071248	cellular response to metal ion	2022-05-31	189/18862	1.31731e-05	0.00316419	0.00217704	2353/567/3725/3309/3726	5
BP	GO:0002237	response to molecule of bacterial origin	6/31	346/18862	1.82333e-05	0.00344706	0.00237166	7538/2353/567/7128/3725/9516	6
BP	GO:0010038	response to metal ion	6/31	352/18862	2.00911e-05	0.00344706	0.00237166	2353/1843/567/3725/3309/3726	6
BP	GO:0071241	cellular response to inorganic substance	2022-05-31	216/18862	2.50642e-05	0.00376276	0.00258887	2353/567/3725/3309/3726	5
BP	GO:0038066	p38MAPK cascade	2022-03-31	49/18862	7.03605e-05	0.00914404	0.00629131	7538/1843/7430	3
BP	GO:0031333	negative regulation of protein-containing complex assembly	4/31	139/18862	7.61369e-05	0.00914404	0.00629131	91663/7114/3309/5216	4
BP	GO:0051592	response to calcium ion	4/31	145/18862	8.97041e-05	0.00979406	0.00673854	2353/1843/3309/3726	4
BP	GO:0032663	regulation of interleukin-2 production	2022-03-31	59/18862	0.000122777	0.0106932	0.00735719	7538/7128/7430	3
BP	GO:0051100	negative regulation of binding	4/31	159/18862	0.000128107	0.0106932	0.00735719	567/3725/60/7114	4
BP	GO:0032623	interleukin-2 production	2022-03-31	61/18862	0.000135622	0.0106932	0.00735719	7538/7128/7430	3
BP	GO:0046686	response to cadmium ion	2022-03-31	61/18862	0.000135622	0.0106932	0.00735719	2353/567/3725	3
BP	GO:1903897	regulation of PERK-mediated unfolded protein response	2/31	11/18862	0.000142458	0.0106932	0.00735719	23645/3309	2
BP	GO:0030837	negative regulation of actin filament polymerization	2022-03-31	64/18862	0.000156481	0.0110549	0.00760603	91663/7114/5216	3
BP	GO:0032496	response to lipopolysaccharide	2022-05-31	326/18862	0.000175652	0.0117199	0.00806358	7538/2353/7128/3725/9516	5
BP	GO:1900102	negative regulation of endoplasmic reticulum unfolded protein response	2/31	14/18862	0.000234979	0.0148532	0.0102193	23645/3309	2
BP	GO:0032272	negative regulation of protein polymerization	2022-03-31	78/18862	0.000281312	0.0168928	0.0116226	91663/7114/5216	3
BP	GO:0032535	regulation of cellular component size	2022-05-31	370/18862	0.000315591	0.0177979	0.0122453	23645/91663/7114/7430/5216	5
BP	GO:0071277	cellular response to calcium ion	2022-03-31	82/18862	0.000326023	0.0177979	0.0122453	2353/3309/3726	3
BP	GO:0030901	midbrain development	2022-03-31	86/18862	0.000375081	0.0195858	0.0134755	4929/60/3309	3
BP	GO:0070262	peptidyl-serine dephosphorylation	2/31	19/18862	0.000439299	0.0219832	0.015125	1843/23645	2
BP	GO:0000302	response to reactive oxygen species	4/31	224/18862	0.000473667	0.022755	0.0156559	2353/1843/7128/3725	4
BP	GO:0071216	cellular response to biotic stimulus	4/31	233/18862	0.000549395	0.0243343	0.0167426	7538/7128/9516/3309	4
BP	GO:0030099	myeloid cell differentiation	2022-05-31	419/18862	0.000557194	0.0243343	0.0167426	7538/2353/567/3725/3726	5
BP	GO:0031668	cellular response to extracellular stimulus	4/31	235/18862	0.000567328	0.0243343	0.0167426	2353/4929/3725/3309	4
BP	GO:0036499	PERK-mediated unfolded protein response	2/31	23/18862	0.0006473	0.0255839	0.0176023	23645/3309	2
BP	GO:0042026	protein refolding	2/31	23/18862	0.0006473	0.0255839	0.0176023	567/3309	2
BP	GO:0048872	homeostasis of number of cells	4/31	249/18862	0.000704744	0.0255839	0.0176023	1831/7538/567/7128	4
BP	GO:0006275	regulation of DNA replication	2022-03-31	107/18862	0.000710686	0.0255839	0.0176023	3399/3725/64061	3
BP	GO:0006979	response to oxidative stress	2022-05-31	444/18862	0.000724275	0.0255839	0.0176023	2353/1843/7128/4929/3725	5
BP	GO:0051090	regulation of DNA-binding transcription factor activity	2022-05-31	444/18862	0.000724275	0.0255839	0.0176023	2353/3399/7128/3725/7114	5
BP	GO:0045637	regulation of myeloid cell differentiation	4/31	258/18862	0.000804653	0.0276111	0.0189971	7538/2353/567/3725	4
BP	GO:0140467	integrated stress response signaling	2/31	27/18862	0.000894363	0.029837	0.0205285	23645/3309	2
BP	GO:0009991	response to extracellular stimulus	2022-05-31	477/18862	0.000999335	0.0324379	0.022318	7538/2353/4929/3725/3309	5
BP	GO:1900101	regulation of endoplasmic reticulum unfolded protein response	2/31	29/18862	0.00103239	0.032629	0.0224495	23645/3309	2
BP	GO:0090066	regulation of anatomical structure size	2022-05-31	493/18862	0.00115778	0.035053	0.0241173	23645/91663/7114/7430/5216	5
BP	GO:0030968	endoplasmic reticulum unfolded protein response	2022-03-31	127/18862	0.00116746	0.035053	0.0241173	23645/64061/3309	3
BP	GO:0034976	response to endoplasmic reticulum stress	4/31	296/18862	0.00133882	0.0371471	0.0255581	23645/3725/64061/3309	4
BP	GO:0071356	cellular response to tumor necrosis factor	4/31	296/18862	0.00133882	0.0371471	0.0255581	7538/7128/7114/4050	4
BP	GO:0034599	cellular response to oxidative stress	4/31	299/18862	0.00138944	0.0371471	0.0255581	2353/7128/4929/3725	4
BP	GO:0042542	response to hydrogen peroxide	2022-03-31	135/18862	0.00139186	0.0371471	0.0255581	1843/7128/3725	3
BP	GO:0051384	response to glucocorticoid	2022-03-31	135/18862	0.00139186	0.0371471	0.0255581	7538/2353/1843	3
BP	GO:0071496	cellular response to external stimulus	4/31	303/18862	0.001459	0.0377359	0.0259632	2353/4929/3725/3309	4
BP	GO:0007568	aging	4/31	304/18862	0.00147676	0.0377359	0.0259632	2353/567/3725/9516	4
BP	GO:0010837	regulation of keratinocyte proliferation	2/31	37/18862	0.00167973	0.0411704	0.0283262	7538/374	2
BP	GO:1901223	negative regulation of NIK/NF-kappaB signaling	2/31	37/18862	0.00167973	0.0411704	0.0283262	7114/9516	2
BP	GO:0071276	cellular response to cadmium ion	2/31	38/18862	0.00177123	0.0419635	0.0288719	2353/3725	2
BP	GO:0034612	response to tumor necrosis factor	4/31	320/18862	0.00178197	0.0419635	0.0288719	7538/7128/7114/4050	4
BP	GO:0034620	cellular response to unfolded protein	2022-03-31	149/18862	0.00184641	0.0426449	0.0293407	23645/64061/3309	3
BP	GO:0031960	response to corticosteroid	2022-03-31	152/18862	0.00195447	0.0436191	0.0300109	7538/2353/1843	3
BP	GO:1902895	positive regulation of pri-miRNA transcription by RNA polymerase II	2/31	40/18862	0.00196122	0.0436191	0.0300109	2353/3725	2
BP	GO:0051494	negative regulation of cytoskeleton organization	2022-03-31	158/18862	0.00218228	0.0456089	0.03138	91663/7114/5216	3
BP	GO:0034614	cellular response to reactive oxygen species	2022-03-31	159/18862	0.00222179	0.0456089	0.03138	2353/7128/3725	3
BP	GO:0021762	substantia nigra development	2/31	43/18862	0.00226354	0.0456089	0.03138	60/3309	2
BP	GO:1900744	regulation of p38MAPK cascade	2/31	43/18862	0.00226354	0.0456089	0.03138	1843/7430	2
BP	GO:0070997	neuron death	4/31	342/18862	0.00226989	0.0456089	0.03138	2353/4929/3725/3309	4
BP	GO:1902904	negative regulation of supramolecular fiber organization	2022-03-31	161/18862	0.00230212	0.0456089	0.03138	91663/7114/5216	3
BP	GO:0010639	negative regulation of organelle organization	4/31	346/18862	0.0023676	0.0456089	0.03138	1843/91663/7114/5216	4
BP	GO:1903573	negative regulation of response to endoplasmic reticulum stress	2/31	44/18862	0.00236891	0.0456089	0.03138	23645/3309	2
BP	GO:0062197	cellular response to chemical stress	4/31	347/18862	0.00239247	0.0456089	0.03138	2353/7128/4929/3725	4
BP	GO:0035967	cellular response to topologically incorrect protein	2022-03-31	168/18862	0.00259747	0.0475507	0.032716	23645/64061/3309	3
BP	GO:0030833	regulation of actin filament polymerization	2022-03-31	169/18862	0.00264149	0.0475507	0.032716	91663/7114/5216	3
BP	GO:0051098	regulation of binding	4/31	357/18862	0.00265124	0.0475507	0.032716	567/3725/60/7114	4
BP	GO:0045646	regulation of erythrocyte differentiation	2/31	47/18862	0.00269868	0.0475507	0.032716	7538/567	2
BP	GO:0042493	response to drug	4/31	359/18862	0.00270521	0.0475507	0.032716	2353/567/3725/3309	4
BP	GO:0043616	keratinocyte proliferation	2/31	48/18862	0.00281314	0.0475507	0.032716	7538/374	2
BP	GO:0061028	establishment of endothelial barrier	2/31	48/18862	0.00281314	0.0475507	0.032716	91663/7430	2
BP	GO:0033209	tumor necrosis factor-mediated signaling pathway	2022-03-31	174/18862	0.0028685	0.0475507	0.032716	7128/7114/4050	3
BP	GO:0001818	negative regulation of cytokine production	4/31	367/18862	0.0029287	0.0475507	0.032716	7538/7128/7114/7430	4
BP	GO:0032873	negative regulation of stress-activated MAPK cascade	2/31	49/18862	0.00292985	0.0475507	0.032716	1843/7430	2
BP	GO:0070303	negative regulation of stress-activated protein kinase signaling cascade	2/31	49/18862	0.00292985	0.0475507	0.032716	1843/7430	2
BP	GO:0043433	negative regulation of DNA-binding transcription factor activity	2022-03-31	177/18862	0.00301031	0.0482052	0.0331663	3399/7128/7114	3
BP	GO:0050678	regulation of epithelial cell proliferation	4/31	374/18862	0.00313441	0.0488852	0.0336342	7538/567/7128/374	4
BP	GO:1902893	regulation of pri-miRNA transcription by RNA polymerase II	2/31	51/18862	0.00317002	0.0488852	0.0336342	2353/3725	2
BP	GO:0043392	negative regulation of DNA binding	2/31	52/18862	0.00329345	0.0488852	0.0336342	3725/7114	2
BP	GO:0048255	mRNA stabilization	2/31	52/18862	0.00329345	0.0488852	0.0336342	7538/54855	2
BP	GO:0061614	pri-miRNA transcription by RNA polymerase II	2/31	52/18862	0.00329345	0.0488852	0.0336342	2353/3725	2
BP	GO:0006986	response to unfolded protein	2022-03-31	185/18862	0.00340943	0.0488852	0.0336342	23645/64061/3309	3
BP	GO:0008064	regulation of actin polymerization or depolymerization	2022-03-31	185/18862	0.00340943	0.0488852	0.0336342	91663/7114/5216	3
BP	GO:0006984	ER-nucleus signaling pathway	2/31	53/18862	0.00341912	0.0488852	0.0336342	23645/3309	2
BP	GO:0071320	cellular response to cAMP	2/31	53/18862	0.00341912	0.0488852	0.0336342	7430/3309	2
BP	GO:0030832	regulation of actin filament length	2022-03-31	186/18862	0.00346149	0.0489088	0.0336504	91663/7114/5216	3
BP	GO:0030041	actin filament polymerization	2022-03-31	188/18862	0.00356706	0.0498145	0.0342735	91663/7114/5216	3
CC	GO:0005925	focal adhesion	2022-05-31	416/19520	0.000461652	0.0328759	0.0241195	567/60/7430/3309/5216	5
CC	GO:0030055	cell-substrate junction	2022-05-31	423/19520	0.000498119	0.0328759	0.0241195	567/60/7430/3309/5216	5
MF	GO:0001228	DNA-binding transcription activator activity, RNA polymerase II-specific	6/31	443/18337	8.47266e-05	0.00667706	0.0043108	2353/4929/3725/1316/9516/3726	6
MF	GO:0001216	DNA-binding transcription activator activity	6/31	447/18337	8.90275e-05	0.00667706	0.0043108	2353/4929/3725/1316/9516/3726	6
MF	GO:0070412	R-SMAD binding	2/31	22/18337	0.000625614	0.0312807	0.0201953	2353/3725	2
MF	GO:0003785	actin monomer binding	2/31	28/18337	0.00101729	0.032166	0.0207668	7114/5216	2
MF	GO:0061629	RNA polymerase II-specific DNA-binding transcription factor binding	4/31	271/18337	0.0010722	0.032166	0.0207668	2353/4929/3725/60	4

## Sheet: MCFS.KEGG
ID	Description	GeneRatio	BgRatio	pvalue	p.adjust	qvalue	geneID	Count
hsa04668	TNF signaling pathway	2022-04-23	112/8113	0.000248906	0.0258862	0.0167684	2353/7128/3725/3726	4
hsa05418	Fluid shear stress and atherosclerosis	2022-04-23	139/8113	0.000567246	0.0294968	0.0191072	2353/1843/3725/60	4
hsa04662	B cell receptor signaling pathway	2022-03-23	82/8113	0.00152326	0.0335039	0.021703	2353/3725/8519	3
hsa05210	Colorectal cancer	2022-03-23	86/8113	0.00174733	0.0335039	0.021703	2353/3725/374	3
hsa05130	Pathogenic Escherichia coli infection	2022-04-23	197/8113	0.00207856	0.0335039	0.021703	2353/3725/60/7430	4
hsa05323	Rheumatoid arthritis	2022-03-23	93/8113	0.00218714	0.0335039	0.021703	2353/3725/4050	3
hsa04657	IL-17 signaling pathway	2022-03-23	94/8113	0.00225507	0.0335039	0.021703	2353/7128/3725	3
hsa04810	Regulation of actin cytoskeleton	2022-04-23	218/8113	0.00300493	0.0370814	0.0240203	60/7114/7430/5216	4
hsa05166	Human T-cell leukemia virus 1 infection	2022-04-23	222/8113	0.00320897	0.0370814	0.0240203	7538/2353/567/3725	4
hsa05132	Salmonella infection	2022-04-23	249/8113	0.0048411	0.0503474	0.0326137	2353/3725/60/5216	4
hsa04380	Osteoclast differentiation	2022-03-23	128/8113	0.00539384	0.0503762	0.0326324	2353/3725/3726	3
hsa04210	Apoptosis	2022-03-23	136/8113	0.00638389	0.0503762	0.0326324	2353/3725/60	3
hsa05135	Yersinia infection	2022-03-23	137/8113	0.00651479	0.0503762	0.0326324	2353/3725/60	3
hsa05162	Measles	2022-03-23	139/8113	0.00678141	0.0503762	0.0326324	2353/7128/3725	3
hsa04010	MAPK signaling pathway	2022-04-23	294/8113	0.00867595	0.0584345	0.0378523	2353/1843/3725/374	4
hsa04921	Oxytocin signaling pathway	2022-03-23	154/8113	0.00898993	0.0584345	0.0378523	2353/3725/60	3
hsa04530	Tight junction	2022-03-23	169/8113	0.0115775	0.070827	0.0458799	3725/60/7430	3
hsa05031	Amphetamine addiction	2022-02-23	69/8113	0.0160736	0.0877953	0.0568715	2353/3725	2
hsa05167	Kaposi sarcoma-associated herpesvirus infection	2022-03-23	194/8113	0.0167642	0.0877953	0.0568715	7538/2353/3725	3
hsa05169	Epstein-Barr virus infection	2022-03-23	202/8113	0.0186599	0.0877953	0.0568715	567/7128/3725	3
hsa04971	Gastric acid secretion	2022-02-23	76/8113	0.0192941	0.0877953	0.0568715	60/7430	2
hsa05133	Pertussis	2022-02-23	76/8113	0.0192941	0.0877953	0.0568715	2353/3725	2
hsa05140	Leishmaniasis	2022-02-23	77/8113	0.0197748	0.0877953	0.0568715	2353/3725	2
hsa04612	Antigen processing and presentation	2022-02-23	78/8113	0.0202605	0.0877953	0.0568715	567/3309	2
hsa05170	Human immunodeficiency virus 1 infection	2022-03-23	212/8113	0.0211927	0.0879522	0.0569731	2353/567/3725	3
hsa05417	Lipid and atherosclerosis	2022-03-23	215/8113	0.0219881	0.0879522	0.0569731	2353/3725/3309	3
hsa04012	ErbB signaling pathway	2022-02-23	85/8113	0.0237993	0.0916714	0.0593823	3725/374	2
hsa05235	PD-L1 expression and PD-1 checkpoint pathway in cancer	2022-02-23	89/8113	0.0259281	0.0963044	0.0623834	2353/3725	2
hsa04658	Th1 and Th2 cell differentiation	2022-02-23	92/8113	0.0275742	0.0988867	0.0640561	2353/3725	2
hsa01522	Endocrine resistance	2022-02-23	98/8113	0.0309902	0.0998583	0.0646855	2353/3725	2
hsa05231	Choline metabolism in cancer	2022-02-23	98/8113	0.0309902	0.0998583	0.0646855	2353/3725	2
hsa05131	Shigellosis	2022-03-23	247/8113	0.0314946	0.0998583	0.0646855	3725/60/5216	3
hsa05142	Chagas disease	2022-02-23	102/8113	0.0333568	0.0998583	0.0646855	2353/3725	2
hsa04064	NF-kappa B signaling pathway	2022-02-23	104/8113	0.0345663	0.0998583	0.0646855	7128/4050	2
hsa04620	Toll-like receptor signaling pathway	2022-02-23	104/8113	0.0345663	0.0998583	0.0646855	2353/3725	2
hsa04660	T cell receptor signaling pathway	2022-02-23	104/8113	0.0345663	0.0998583	0.0646855	2353/3725	2
hsa04928	Parathyroid hormone synthesis, secretion and action	2022-02-23	106/8113	0.035793	0.100607	0.0651707	2353/4929	2
hsa04659	Th17 cell differentiation	2022-02-23	108/8113	0.0370365	0.101363	0.0656603	2353/3725	2
hsa04670	Leukocyte transendothelial migration	2022-02-23	114/8113	0.0408666	0.108978	0.0705928	60/7430	2
hsa04935	Growth hormone synthesis, secretion and action	2022-02-23	119/8113	0.0441692	0.11484	0.0743903	2353/3726	2

## Sheet: LightGBM.GO
ONTOLOGY	ID	Description	GeneRatio	BgRatio	pvalue	p.adjust	qvalue	geneID	Count
BP	GO:0051100	negative regulation of binding	2022-05-19	159/18862	4.22403e-07	0.000327309	0.000196756	60/567/7114/4792/3725	5
BP	GO:0002237	response to molecule of bacterial origin	2022-06-19	346/18862	8.0917e-07	0.000327309	0.000196756	2353/567/7538/4792/7431/3725	6
BP	GO:1903706	regulation of hemopoiesis	2022-06-19	415/18862	2.32859e-06	0.000497838	0.000299266	2353/678/567/7538/4792/3725	6
BP	GO:0030099	myeloid cell differentiation	2022-06-19	419/18862	2.4615e-06	0.000497838	0.000299266	2353/567/7538/4792/3726/3725	6
BP	GO:0045637	regulation of myeloid cell differentiation	2022-05-19	258/18862	4.57853e-06	0.000740806	0.000445322	2353/567/7538/4792/3725	5
BP	GO:0051384	response to glucocorticoid	2022-04-19	135/18862	8.94911e-06	0.00120664	0.000725349	2353/1843/678/7538	4
BP	GO:0032496	response to lipopolysaccharide	2022-05-19	326/18862	1.42509e-05	0.00144598	0.000869223	2353/7538/4792/7431/3725	5
BP	GO:0031960	response to corticosteroid	2022-04-19	152/18862	1.42989e-05	0.00144598	0.000869223	2353/1843/678/7538	4
BP	GO:0043392	negative regulation of DNA binding	2022-03-19	52/18862	1.85621e-05	0.00162334	0.000975844	7114/4792/3725	3
BP	GO:0010038	response to metal ion	2022-05-19	352/18862	2.06257e-05	0.00162334	0.000975844	2353/1843/567/3726/3725	5
BP	GO:0051098	regulation of binding	2022-05-19	357/18862	2.20727e-05	0.00162334	0.000975844	60/567/7114/4792/3725	5
BP	GO:0046686	response to cadmium ion	2022-03-19	61/18862	3.00559e-05	0.00202627	0.00121806	2353/567/3725	3
BP	GO:0071248	cellular response to metal ion	2022-04-19	189/18862	3.36451e-05	0.00209376	0.00125863	2353/567/3726/3725	4
BP	GO:0071241	cellular response to inorganic substance	2022-04-19	216/18862	5.66427e-05	0.00313628	0.00188532	2353/567/3726/3725	4
BP	GO:0060395	SMAD protein signal transduction	2022-03-19	76/18862	5.8151e-05	0.00313628	0.00188532	2353/7431/3725	3
BP	GO:0042994	cytoplasmic sequestering of transcription factor	2022-02-19	15/18862	0.000100154	0.00476617	0.0028651	7114/4792	2
BP	GO:1900153	positive regulation of nuclear-transcribed mRNA catabolic process, deadenylation-dependent decay	2022-02-19	15/18862	0.000100154	0.00476617	0.0028651	678/7538	2
BP	GO:0051591	response to cAMP	2022-03-19	93/18862	0.000106185	0.00477243	0.00286886	2353/1843/3725	3
BP	GO:0061158	3'-UTR-mediated mRNA destabilization	2022-02-19	17/18862	0.000129568	0.00524103	0.00315055	678/7538	2
BP	GO:1900151	regulation of nuclear-transcribed mRNA catabolic process, deadenylation-dependent decay	2022-02-19	17/18862	0.000129568	0.00524103	0.00315055	678/7538	2
BP	GO:0032495	response to muramyl dipeptide	2022-02-19	20/18862	0.000180688	0.00682718	0.00410404	4792/7431	2
BP	GO:0071356	cellular response to tumor necrosis factor	2022-04-19	296/18862	0.000191239	0.00682718	0.00410404	678/7114/7538/4792	4
BP	GO:1900118	negative regulation of execution phase of apoptosis	2022-02-19	21/18862	0.000199588	0.00682718	0.00410404	100463486/100463498	2
BP	GO:0051101	regulation of DNA binding	2022-03-19	118/18862	0.000214965	0.00682718	0.00410404	7114/4792/3725	3
BP	GO:0035994	response to muscle stretch	2022-02-19	22/18862	0.000219415	0.00682718	0.00410404	2353/4792	2
BP	GO:0051220	cytoplasmic sequestering of protein	2022-02-19	22/18862	0.000219415	0.00682718	0.00410404	7114/4792	2
BP	GO:0034612	response to tumor necrosis factor	2022-04-19	320/18862	0.000257636	0.00771954	0.00464047	678/7114/7538/4792	4
BP	GO:0046683	response to organophosphorus	2022-03-19	130/18862	0.000285935	0.00808133	0.00485794	2353/1843/3725	3
BP	GO:0048545	response to steroid hormone	2022-04-19	330/18862	0.000289689	0.00808133	0.00485794	2353/1843/678/7538	4
BP	GO:1900117	regulation of execution phase of apoptosis	2022-02-19	29/18862	0.000384021	0.00995963	0.00598705	100463486/100463498	2
BP	GO:0014074	response to purine-containing compound	2022-03-19	144/18862	0.000386048	0.00995963	0.00598705	2353/1843/3725	3
BP	GO:0051592	response to calcium ion	2022-03-19	145/18862	0.000393953	0.00995963	0.00598705	2353/1843/3726	3
BP	GO:0061157	mRNA destabilization	2022-02-19	33/18862	0.000498218	0.0122139	0.00734216	678/7538	2
BP	GO:0050779	RNA destabilization	2022-02-19	36/18862	0.000593395	0.0141193	0.00848756	678/7538	2
BP	GO:0071276	cellular response to cadmium ion	2022-02-19	38/18862	0.000661358	0.0149255	0.00897218	2353/3725	2
BP	GO:1903131	mononuclear cell differentiation	2022-04-19	411/18862	0.000664174	0.0149255	0.00897218	678/567/1316/3725	4
BP	GO:1902895	positive regulation of pri-miRNA transcription by RNA polymerase II	2022-02-19	40/18862	0.000732917	0.0160251	0.00963322	2353/3725	2
BP	GO:0071364	cellular response to epidermal growth factor stimulus	2022-02-19	42/18862	0.000808057	0.0172031	0.0103413	678/7538	2
BP	GO:0043488	regulation of mRNA stability	2022-03-19	188/18862	0.000839471	0.0174137	0.0104679	678/7538/7431	3
BP	GO:0051090	regulation of DNA-binding transcription factor activity	2022-04-19	444/18862	0.000886614	0.0179318	0.0107794	2353/7114/4792/3725	4
BP	GO:0071222	cellular response to lipopolysaccharide	2022-03-19	197/18862	0.000961088	0.0181716	0.0109235	7538/4792/7431	3
BP	GO:0070849	response to epidermal growth factor	2022-02-19	46/18862	0.000969028	0.0181716	0.0109235	678/7538	2
BP	GO:0043487	regulation of RNA stability	2022-03-19	198/18862	0.000975253	0.0181716	0.0109235	678/7538/7431	3
BP	GO:0009409	response to cold	2022-02-19	47/18862	0.00101149	0.0181716	0.0109235	2353/4792	2
BP	GO:0045646	regulation of erythrocyte differentiation	2022-02-19	47/18862	0.00101149	0.0181716	0.0109235	567/7538	2
BP	GO:0009612	response to mechanical stimulus	2022-03-19	202/18862	0.00103324	0.0181716	0.0109235	2353/4792/3725	3
BP	GO:0002573	myeloid leukocyte differentiation	2022-03-19	204/18862	0.00106304	0.0182978	0.0109994	2353/3726/3725	3
BP	GO:0038066	p38MAPK cascade	2022-02-19	49/18862	0.00109906	0.0185237	0.0111352	1843/7538	2
BP	GO:0071219	cellular response to molecule of bacterial origin	2022-03-19	209/18862	0.00113991	0.0186991	0.0112406	7538/4792/7431	3
BP	GO:0061013	regulation of mRNA catabolic process	2022-03-19	210/18862	0.00115569	0.0186991	0.0112406	678/7538/7431	3
BP	GO:1902893	regulation of pri-miRNA transcription by RNA polymerase II	2022-02-19	51/18862	0.00119015	0.0188791	0.0113488	2353/3725	2
BP	GO:0061014	positive regulation of mRNA catabolic process	2022-02-19	52/18862	0.00123702	0.018882	0.0113506	678/7538	2
BP	GO:0061614	pri-miRNA transcription by RNA polymerase II	2022-02-19	52/18862	0.00123702	0.018882	0.0113506	2353/3725	2
BP	GO:0071385	cellular response to glucocorticoid stimulus	2022-02-19	55/18862	0.00138286	0.0204661	0.0123029	678/7538	2
BP	GO:0000302	response to reactive oxygen species	2022-03-19	224/18862	0.00139139	0.0204661	0.0123029	2353/1843/3725	3
BP	GO:0002763	positive regulation of myeloid leukocyte differentiation	2022-02-19	58/18862	0.00153653	0.0221099	0.013291	2353/3725	2
BP	GO:0071216	cellular response to biotic stimulus	2022-03-19	233/18862	0.00155781	0.0221099	0.013291	7538/4792/7431	3
BP	GO:0007611	learning or memory	2022-03-19	235/18862	0.00159641	0.0222672	0.0133855	2353/567/3725	3
BP	GO:0071384	cellular response to corticosteroid stimulus	2022-02-19	60/18862	0.00164332	0.0225329	0.0135453	678/7538	2
BP	GO:0038093	Fc receptor signaling pathway	2022-03-19	239/18862	0.00167542	0.0225902	0.0135797	2353/60/3725	3
BP	GO:0030837	negative regulation of actin filament polymerization	2022-02-19	64/18862	0.00186722	0.0245777	0.0147744	5216/7114	2
BP	GO:0048872	homeostasis of number of cells	2022-03-19	249/18862	0.00188358	0.0245777	0.0147744	567/1831/7538	3
BP	GO:0071560	cellular response to transforming growth factor beta stimulus	2022-03-19	251/18862	0.00192706	0.024746	0.0148756	2353/678/3725	3
BP	GO:2000272	negative regulation of signaling receptor activity	2022-02-19	66/18862	0.00198432	0.0250831	0.0150782	100463486/100463498	2
BP	GO:0071559	response to transforming growth factor beta	2022-03-19	257/18862	0.00206129	0.0256551	0.0154221	2353/678/3725	3
BP	GO:0033077	T cell differentiation in thymus	2022-02-19	73/18862	0.00242096	0.0296751	0.0178386	678/567	2
BP	GO:0050890	cognition	2022-03-19	276/18862	0.00252445	0.0304819	0.0183236	2353/567/3725	3
BP	GO:1902105	regulation of leukocyte differentiation	2022-03-19	279/18862	0.00260301	0.0309681	0.0186159	2353/678/3725	3
BP	GO:0000288	nuclear-transcribed mRNA catabolic process, deadenylation-dependent decay	2022-02-19	77/18862	0.00268903	0.0315278	0.0189524	678/7538	2
BP	GO:0032272	negative regulation of protein polymerization	2022-02-19	78/18862	0.00275814	0.0318762	0.0191618	5216/7114	2
BP	GO:0006826	iron ion transport	2022-02-19	79/18862	0.00282808	0.0322242	0.019371	2495/567	2
BP	GO:0001895	retina homeostasis	2022-02-19	80/18862	0.00289886	0.0325719	0.01958	60/567	2
BP	GO:0071277	cellular response to calcium ion	2022-02-19	82/18862	0.0030429	0.033722	0.0202714	2353/3726	2
BP	GO:1903313	positive regulation of mRNA metabolic process	2022-02-19	84/18862	0.00319026	0.0348773	0.0209658	678/7538	2
BP	GO:0007568	aging	2022-03-19	304/18862	0.00331713	0.0355631	0.0213781	2353/567/3725	3
BP	GO:0055072	iron ion homeostasis	2022-02-19	86/18862	0.00334091	0.0355631	0.0213781	2495/567	2
BP	GO:0051235	maintenance of location	2022-03-19	319/18862	0.00379815	0.0376141	0.022611	2495/7114/4792	3
BP	GO:0030316	osteoclast differentiation	2022-02-19	92/18862	0.00381255	0.0376141	0.022611	2353/3726	2
BP	GO:0032088	negative regulation of NF-kappaB transcription factor activity	2022-02-19	92/18862	0.00381255	0.0376141	0.022611	7114/4792	2
BP	GO:0045185	maintenance of protein location	2022-02-19	92/18862	0.00381255	0.0376141	0.022611	7114/4792	2
BP	GO:0045638	negative regulation of myeloid cell differentiation	2022-02-19	92/18862	0.00381255	0.0376141	0.022611	7538/4792	2
BP	GO:1901216	positive regulation of neuron death	2022-02-19	92/18862	0.00381255	0.0376141	0.022611	2353/3725	2
BP	GO:0097194	execution phase of apoptosis	2022-02-19	94/18862	0.00397628	0.0387567	0.0232979	100463486/100463498	2
BP	GO:0032091	negative regulation of protein binding	2022-02-19	96/18862	0.00414324	0.0399034	0.0239872	60/567	2
BP	GO:1903311	regulation of mRNA metabolic process	2022-03-19	334/18862	0.00431996	0.0411159	0.0247161	678/7538/7431	3
BP	GO:0045639	positive regulation of myeloid cell differentiation	2022-02-19	102/18862	0.00466344	0.0438689	0.026371	2353/3725	2
BP	GO:0010639	negative regulation of organelle organization	2022-03-19	346/18862	0.00476749	0.0443322	0.0266495	1843/5216/7114	3
BP	GO:1901222	regulation of NIK/NF-kappaB signaling	2022-02-19	106/18862	0.0050262	0.0462068	0.0277764	7114/4792	2
BP	GO:0007178	transmembrane receptor protein serine/threonine kinase signaling pathway	2022-03-19	358/18862	0.00524231	0.0469675	0.0282337	2353/7431/3725	3
BP	GO:0030098	lymphocyte differentiation	2022-03-19	358/18862	0.00524231	0.0469675	0.0282337	678/567/1316	3
BP	GO:0042493	response to drug	2022-03-19	359/18862	0.00528312	0.0469675	0.0282337	2353/567/3725	3
CC	GO:0090575	RNA polymerase II transcription regulator complex	2022-03-19	170/19520	0.000567533	0.0177897	0.0132453	2353/3726/3725	3
CC	GO:0005925	focal adhesion	2022-04-19	416/19520	0.000611318	0.0177897	0.0132453	60/5216/567/7431	4
CC	GO:0030055	cell-substrate junction	2022-04-19	423/19520	0.000650844	0.0177897	0.0132453	60/5216/567/7431	4
CC	GO:1904724	tertiary granule lumen	2022-02-19	55/19520	0.00129258	0.0264979	0.0197289	2495/567	2
MF	GO:0061629	RNA polymerase II-specific DNA-binding transcription factor binding	2022-04-19	271/18337	0.00015182	0.00713216	0.003244	2353/60/4792/3725	4
MF	GO:0070412	R-SMAD binding	2022-02-19	22/18337	0.000232079	0.00713216	0.003244	2353/3725	2
MF	GO:0035925	mRNA 3'-UTR AU-rich region binding	2022-02-19	24/18337	0.000276947	0.00713216	0.003244	678/7538	2
MF	GO:0003785	actin monomer binding	2022-02-19	28/18337	0.000378361	0.00713216	0.003244	5216/7114	2
MF	GO:0048019	receptor antagonist activity	2022-02-19	32/18337	0.000495249	0.00713216	0.003244	100463486/100463498	2
MF	GO:0140297	DNA-binding transcription factor binding	2022-04-19	376/18337	0.000528308	0.00713216	0.003244	2353/60/4792/3725	4
MF	GO:0030547	receptor inhibitor activity	2022-02-19	43/18337	0.000895528	0.00903327	0.0041087	100463486/100463498	2
MF	GO:0001228	DNA-binding transcription activator activity, RNA polymerase II-specific	2022-04-19	443/18337	0.000976389	0.00903327	0.0041087	2353/1316/3726/3725	4
MF	GO:0001216	DNA-binding transcription activator activity	2022-04-19	447/18337	0.00100959	0.00903327	0.0041087	2353/1316/3726/3725	4
MF	GO:0001102	RNA polymerase II activating transcription factor binding	2022-02-19	48/18337	0.00111522	0.00903327	0.0041087	2353/3725	2
MF	GO:0046332	SMAD binding	2022-02-19	77/18337	0.00284155	0.0196731	0.00894812	2353/3725	2
MF	GO:0033613	activating transcription factor binding	2022-02-19	78/18337	0.00291453	0.0196731	0.00894812	2353/3725	2
MF	GO:0005200	structural constituent of cytoskeleton	2022-02-19	103/18337	0.0050203	0.0312803	0.0142276	60/7431	2
MF	GO:0008199	ferric iron binding	2022-01-19	10/18337	0.0103159	0.0491523	0.0223564	2495	1
MF	GO:0008330	protein tyrosine/threonine phosphatase activity	2022-01-19	10/18337	0.0103159	0.0491523	0.0223564	1843	1
MF	GO:0030957	Tat protein binding	2022-01-19	10/18337	0.0103159	0.0491523	0.0223564	60	1
MF	GO:0099186	structural constituent of postsynapse	2022-01-19	10/18337	0.0103159	0.0491523	0.0223564	60	1

## Sheet: LightGBM.KEGG
ID	Description	GeneRatio	BgRatio	pvalue	p.adjust	qvalue	geneID	Count
hsa05166	Human T-cell leukemia virus 1 infection	2022-05-14	222/8113	2.39992e-05	0.00109467	0.000608754	2353/567/7538/4792/3725	5
hsa04668	TNF signaling pathway	2022-04-14	112/8113	3.097e-05	0.00109467	0.000608754	2353/4792/3726/3725	4
hsa05132	Salmonella infection	2022-05-14	249/8113	4.17375e-05	0.00109467	0.000608754	2353/60/5216/4792/3725	5
hsa04380	Osteoclast differentiation	2022-04-14	128/8113	5.23562e-05	0.00109467	0.000608754	2353/4792/3726/3725	4
hsa04210	Apoptosis	2022-04-14	136/8113	6.63815e-05	0.00109467	0.000608754	2353/60/4792/3725	4
hsa05135	Yersinia infection	2022-04-14	137/8113	6.831e-05	0.00109467	0.000608754	2353/60/4792/3725	4
hsa05418	Fluid shear stress and atherosclerosis	2022-04-14	139/8113	7.22895e-05	0.00109467	0.000608754	2353/60/1843/3725	4
hsa05167	Kaposi sarcoma-associated herpesvirus infection	2022-04-14	194/8113	0.000262909	0.00295305	0.00164221	2353/7538/4792/3725	4
hsa05140	Leishmaniasis	2022-03-14	77/8113	0.000277548	0.00295305	0.00164221	2353/4792/3725	3
hsa05130	Pathogenic Escherichia coli infection	2022-04-14	197/8113	0.00027885	0.00295305	0.00164221	2353/60/4792/3725	4
hsa05169	Epstein-Barr virus infection	2022-04-14	202/8113	0.000306954	0.00295305	0.00164221	567/4792/7431/3725	4
hsa04662	B cell receptor signaling pathway	2022-03-14	82/8113	0.000334308	0.00295305	0.00164221	2353/4792/3725	3
hsa05170	Human immunodeficiency virus 1 infection	2022-04-14	212/8113	0.000369222	0.00301058	0.0016742	2353/567/4792/3725	4
hsa05235	PD-L1 expression and PD-1 checkpoint pathway in cancer	2022-03-14	89/8113	0.000425645	0.00322274	0.00179219	2353/4792/3725	3
hsa04658	Th1 and Th2 cell differentiation	2022-03-14	92/8113	0.000469243	0.0033115	0.00184155	2353/4792/3725	3
hsa04657	IL-17 signaling pathway	2022-03-14	94/8113	0.000499849	0.0033115	0.00184155	2353/4792/3725	3
hsa05142	Chagas disease	2022-03-14	102/8113	0.000635061	0.00356249	0.00198113	2353/4792/3725	3
hsa05131	Shigellosis	2022-04-14	247/8113	0.000659605	0.00356249	0.00198113	60/5216/4792/3725	4
hsa04620	Toll-like receptor signaling pathway	2022-03-14	104/8113	0.000672168	0.00356249	0.00198113	2353/4792/3725	3
hsa04660	T cell receptor signaling pathway	2022-03-14	104/8113	0.000672168	0.00356249	0.00198113	2353/4792/3725	3
hsa04659	Th17 cell differentiation	2022-03-14	108/8113	0.000750494	0.00378821	0.00210665	2353/4792/3725	3
hsa04926	Relaxin signaling pathway	2022-03-14	129/8113	0.00125755	0.00605909	0.0033695	2353/4792/3725	3
hsa05162	Measles	2022-03-14	139/8113	0.00155991	0.00718913	0.00399793	2353/4792/3725	3
hsa04921	Oxytocin signaling pathway	2022-03-14	154/8113	0.00209354	0.00924649	0.00514204	2353/60/3725	3
hsa05161	Hepatitis B	2022-03-14	162/8113	0.00241956	0.0102589	0.00570506	2353/4792/3725	3
hsa05417	Lipid and atherosclerosis	2022-03-14	215/8113	0.00538218	0.0213556	0.011876	2353/4792/3725	3
hsa04810	Regulation of actin cytoskeleton	2022-03-14	218/8113	0.00559452	0.0213556	0.011876	60/5216/7114	3
hsa04024	cAMP signaling pathway	2022-03-14	221/8113	0.0058119	0.0213556	0.011876	2353/4792/3725	3
hsa05208	Chemical carcinogenesis - reactive oxygen species	2022-03-14	223/8113	0.00595964	0.0213556	0.011876	2353/4792/3725	3
hsa05031	Amphetamine addiction	2022-02-14	69/8113	0.00607305	0.0213556	0.011876	2353/3725	2
hsa05120	Epithelial cell signaling in Helicobacter pylori infection	2022-02-14	70/8113	0.00624552	0.0213556	0.011876	4792/3725	2
hsa05171	Coronavirus disease - COVID-19	2022-03-14	232/8113	0.00665265	0.0220369	0.0122549	2353/4792/3725	3
hsa05133	Pertussis	2022-02-14	76/8113	0.00732708	0.0235355	0.0130882	2353/3725	2
hsa05210	Colorectal cancer	2022-02-14	86/8113	0.00930463	0.0290085	0.0161319	2353/3725	2
hsa05323	Rheumatoid arthritis	2022-02-14	93/8113	0.0108159	0.0327566	0.0182162	2353/3725	2
hsa01522	Endocrine resistance	2022-02-14	98/8113	0.0119578	0.0342575	0.0190509	2353/3725	2
hsa05231	Choline metabolism in cancer	2022-02-14	98/8113	0.0119578	0.0342575	0.0190509	2353/3725	2
hsa04010	MAPK signaling pathway	2022-03-14	294/8113	0.01274	0.0355379	0.0197629	2353/1843/3725	3
hsa04625	C-type lectin receptor signaling pathway	2022-02-14	104/8113	0.0133956	0.0364085	0.0202471	4792/3725	2
hsa04722	Neurotrophin signaling pathway	2022-02-14	119/8113	0.0173028	0.044734	0.0248769	4792/3725	2
hsa04935	Growth hormone synthesis, secretion and action	2022-02-14	119/8113	0.0173028	0.044734	0.0248769	2353/3726	2
hsa04915	Estrogen signaling pathway	2022-02-14	138/8113	0.0228655	0.0577081	0.0320919	2353/3725	2
hsa05224	Breast cancer	2022-02-14	147/8113	0.0257284	0.0634235	0.0352702	2353/3725	2
hsa04932	Non-alcoholic fatty liver disease	2022-02-14	155/8113	0.0283912	0.0683971	0.0380361	2353/3725	2
hsa04530	Tight junction	2022-02-14	169/8113	0.0333091	0.0784346	0.043618	60/3725	2
hsa05164	Influenza A	2022-02-14	171/8113	0.0340376	0.0784346	0.043618	60/4792	2
hsa04621	NOD-like receptor signaling pathway	2022-02-14	184/8113	0.0389267	0.0877921	0.0488218	4792/3725	2
hsa04510	Focal adhesion	2022-02-14	201/8113	0.0457057	0.100933	0.0561298	60/3725	2
hsa05203	Viral carcinogenesis	2022-02-14	204/8113	0.0469455	0.101556	0.0564758	4792/3725	2
hsa04015	Rap1 signaling pathway	2022-02-14	210/8113	0.0494632	0.104573	0.0581539	60/5216	2
