# Supplementary material for: Identification of COVID-19 severity biomarkers based on feature selection on single-cell RNA-Seq data of CD8+ T cells
Source: Front Genet. 2022 Nov 9;13:1053772. doi: 10.3389/fgene.2022.1053772 (PMC9682094; doi:10.3389/fgene.2022.1053772)
Supplement: Supplementary file 6 [file Table4.XLSX]

## Sheet: DT Result for Effector T Cell
Number of features	Acute	Convalescent	Unexposed	ACC	MCC	Macro F1	Weighted F1
1	0.318063	0.558925	0.675703	0.574987	0.314747	0.517563	0.585547
2	0.361325	0.59239	0.703663	0.603399	0.369738	0.55246	0.617606
3	0.405452	0.604606	0.714187	0.620676	0.396496	0.574748	0.632202
4	0.410807	0.609898	0.720451	0.626052	0.406575	0.580385	0.637916
5	0.42987	0.622283	0.726456	0.63761	0.422152	0.592869	0.648216
6	0.42861	0.63133	0.739585	0.646631	0.437584	0.599842	0.65801
7	0.439114	0.637048	0.747292	0.654162	0.449538	0.607818	0.665046
8	0.452427	0.646473	0.749099	0.66125	0.45946	0.615999	0.671584
9	0.465297	0.651767	0.757302	0.668821	0.472614	0.624789	0.678862
10	0.451259	0.639515	0.756388	0.660666	0.462195	0.61572	0.671296
11	0.460814	0.646751	0.765957	0.668801	0.4765	0.624507	0.679758
12	0.452169	0.649188	0.769958	0.670432	0.478089	0.623772	0.681788
13	0.455018	0.658087	0.77401	0.676634	0.486816	0.629038	0.68802
14	0.454172	0.656526	0.778512	0.677943	0.489719	0.629737	0.689128
15	0.440983	0.649004	0.77334	0.670251	0.477191	0.621109	0.682062
16	0.446773	0.655901	0.776227	0.675688	0.485453	0.6263	0.687132
17	0.459959	0.65677	0.77731	0.678406	0.489975	0.631346	0.689291
18	0.453506	0.653876	0.775703	0.675325	0.485272	0.627695	0.686602
19	0.457744	0.656507	0.775085	0.676916	0.487719	0.629778	0.687997
20	0.451019	0.65595	0.773772	0.675225	0.484247	0.626914	0.686516
21	0.45764	0.659927	0.773841	0.678728	0.487583	0.630469	0.689075
22	0.454718	0.661328	0.771775	0.678507	0.484504	0.629273	0.688569
23	0.454946	0.668068	0.772751	0.682091	0.488969	0.631922	0.692205
24	0.444586	0.663445	0.770034	0.677299	0.481678	0.626022	0.687841
25	0.453624	0.664225	0.773381	0.68054	0.487017	0.63041	0.690524
26	0.444364	0.668181	0.773287	0.681628	0.485326	0.62861	0.691459
27	0.445652	0.664903	0.768002	0.678104	0.480103	0.626186	0.687764
28	0.440383	0.669075	0.774511	0.68199	0.486419	0.62799	0.69202
29	0.433167	0.671365	0.776408	0.683682	0.486412	0.62698	0.693216
30	0.432096	0.669448	0.772402	0.680943	0.482295	0.624649	0.690486
31	0.43589	0.675493	0.77293	0.684306	0.486922	0.628104	0.693947
32	0.429348	0.669188	0.772368	0.680681	0.481329	0.623635	0.690081
33	0.459605	0.679819	0.768719	0.688192	0.491495	0.636048	0.6965
34	0.458428	0.679326	0.76852	0.68785	0.49113	0.635425	0.696067
35	0.460279	0.679701	0.766901	0.687769	0.489569	0.635627	0.695731
36	0.445977	0.680813	0.770876	0.688192	0.490286	0.632556	0.696571
37	0.458694	0.683994	0.769267	0.690649	0.494299	0.637319	0.698626
38	0.456835	0.684221	0.767104	0.689622	0.491988	0.636053	0.697625
39	0.45441	0.686604	0.767149	0.690951	0.49229	0.636054	0.698538
40	0.465415	0.686925	0.769191	0.692985	0.497271	0.64051	0.700636
41	0.463523	0.691349	0.768732	0.69526	0.498625	0.641201	0.702353
42	0.45644	0.687932	0.769253	0.692683	0.495256	0.637875	0.700267
43	0.456256	0.689859	0.771506	0.694535	0.498342	0.639207	0.702129
44	0.456474	0.689672	0.770891	0.694273	0.497652	0.639012	0.701797
45	0.460035	0.688911	0.771381	0.694736	0.498148	0.640109	0.701993
46	0.460785	0.693979	0.769092	0.696589	0.499189	0.641285	0.703487
47	0.458913	0.691598	0.770958	0.695602	0.499182	0.64049	0.702977
48	0.456596	0.69124	0.770203	0.6952	0.497797	0.639346	0.702258
49	0.46202	0.693169	0.771627	0.697475	0.500828	0.642272	0.70431
50	0.466603	0.692551	0.768217	0.696206	0.499106	0.642457	0.703001
51	0.465064	0.698239	0.774279	0.701301	0.507442	0.645861	0.708147
52	0.461588	0.694372	0.768551	0.69673	0.499106	0.641504	0.70352
53	0.46684	0.698221	0.771034	0.700455	0.504801	0.645365	0.70692
54	0.463505	0.697134	0.771761	0.69977	0.503789	0.644134	0.706392
55	0.462879	0.69657	0.772281	0.699589	0.503782	0.64391	0.706287
56	0.460452	0.695828	0.774346	0.69969	0.504621	0.643542	0.706584
57	0.46078	0.693651	0.770768	0.697415	0.500074	0.641733	0.70405
58	0.4578	0.699336	0.773668	0.700838	0.505371	0.643601	0.707698
59	0.453667	0.699247	0.772064	0.69977	0.503485	0.64166	0.706566
60	0.466543	0.693729	0.771354	0.698482	0.501728	0.643875	0.704899
61	0.459497	0.698001	0.770284	0.699227	0.502296	0.642594	0.70578
62	0.462786	0.695125	0.769901	0.698079	0.500843	0.642604	0.704572
63	0.455175	0.699212	0.775057	0.701281	0.505725	0.643148	0.707979
64	0.453791	0.697333	0.770753	0.698643	0.500349	0.640626	0.705109
65	0.465326	0.699889	0.770783	0.70124	0.504865	0.645333	0.707456
66	0.44942	0.694336	0.769227	0.695763	0.496862	0.637661	0.702609
67	0.462705	0.697041	0.768832	0.6982	0.501359	0.642859	0.705014
68	0.448595	0.697945	0.770275	0.698099	0.499913	0.638938	0.704689
69	0.452861	0.694284	0.770026	0.696287	0.498382	0.639057	0.703261
70	0.455041	0.698224	0.770515	0.698824	0.501604	0.64126	0.705551
71	0.446722	0.696075	0.770846	0.696972	0.498588	0.637881	0.703865
72	0.458122	0.701612	0.774223	0.702449	0.507424	0.644652	0.709046
73	0.455661	0.700584	0.770368	0.700012	0.502965	0.642204	0.706667
74	0.455942	0.701381	0.772777	0.701603	0.505354	0.643366	0.708105
75	0.450154	0.699524	0.772463	0.699408	0.502787	0.640714	0.706527
76	0.45332	0.702429	0.774174	0.702187	0.506863	0.643308	0.708945
77	0.452107	0.69934	0.770232	0.698844	0.501355	0.64056	0.705673
78	0.454293	0.698614	0.771952	0.69971	0.502696	0.64162	0.706279
79	0.448534	0.699722	0.768399	0.698099	0.499474	0.638885	0.704721
80	0.450688	0.701576	0.772621	0.70114	0.504371	0.641628	0.707619
81	0.462123	0.702187	0.771233	0.702247	0.505864	0.645181	0.708426
82	0.440234	0.698899	0.770678	0.697858	0.498972	0.636604	0.7045
83	0.451125	0.700583	0.768552	0.699187	0.500206	0.640087	0.705447
84	0.465461	0.705773	0.771278	0.7041	0.509266	0.647504	0.71047
85	0.453192	0.702675	0.772755	0.702147	0.505761	0.642874	0.708441
86	0.456857	0.701385	0.769504	0.700838	0.502749	0.642582	0.706792
87	0.463861	0.702277	0.772739	0.703173	0.507666	0.646292	0.709284
88	0.458445	0.703051	0.771583	0.701865	0.506601	0.644359	0.708628
89	0.453735	0.699617	0.768046	0.698965	0.499625	0.640466	0.705026
90	0.449283	0.702935	0.771384	0.701422	0.503627	0.641201	0.707596
91	0.457228	0.702887	0.771599	0.702086	0.505892	0.643904	0.708439
92	0.440452	0.696604	0.770387	0.69675	0.497095	0.635814	0.703308
93	0.446755	0.702799	0.772193	0.701381	0.503939	0.640583	0.707633
94	0.447759	0.701915	0.771437	0.700737	0.502547	0.64037	0.706987
95	0.45703	0.698422	0.768456	0.698623	0.500569	0.641303	0.704956
96	0.45603	0.700877	0.770211	0.700596	0.502824	0.642373	0.706774
97	0.444444	0.697198	0.765833	0.695421	0.494924	0.635825	0.702027
98	0.452161	0.700675	0.76867	0.699549	0.500684	0.640502	0.705641
99	0.449229	0.698449	0.769351	0.69816	0.499215	0.639009	0.704593
100	0.467001	0.705414	0.773194	0.705006	0.511001	0.648536	0.711271
101	0.448617	0.70219	0.774873	0.702388	0.505682	0.641893	0.708674
102	0.456033	0.70058	0.770522	0.700495	0.502911	0.642378	0.706767
103	0.456757	0.70387	0.772085	0.702992	0.50633	0.644237	0.709067
104	0.451613	0.702098	0.768986	0.700254	0.50169	0.640899	0.706399
105	0.455952	0.701284	0.771068	0.701079	0.50383	0.642768	0.707327
106	0.470093	0.707312	0.779048	0.709436	0.51629	0.652151	0.714981
107	0.461435	0.707048	0.778088	0.707926	0.513564	0.648857	0.713602
108	0.467484	0.707066	0.774547	0.7071	0.512567	0.649699	0.712682
109	0.467302	0.705365	0.776394	0.706657	0.513018	0.649687	0.712649
110	0.467229	0.70743	0.777392	0.708288	0.515188	0.650684	0.714049
111	0.467941	0.706496	0.774186	0.706878	0.511471	0.649541	0.712301
112	0.48386	0.710195	0.775079	0.710543	0.518691	0.656378	0.715986
113	0.470114	0.708726	0.778446	0.709758	0.517009	0.652429	0.715396
114	0.465462	0.70713	0.777264	0.707825	0.514064	0.649952	0.71368
115	0.47147	0.709147	0.777407	0.709476	0.517313	0.652675	0.715282
116	0.471844	0.706864	0.775099	0.707724	0.513485	0.651269	0.713247
117	0.468755	0.705734	0.775091	0.706556	0.512279	0.64986	0.712407
118	0.475547	0.7073	0.778009	0.709436	0.517057	0.653618	0.715061
119	0.462796	0.70694	0.777438	0.707422	0.513631	0.649058	0.713405
120	0.465804	0.706711	0.77588	0.707281	0.512826	0.649465	0.712921
121	0.464249	0.71197	0.777704	0.710584	0.517062	0.651308	0.716045
122	0.465049	0.708988	0.777925	0.709234	0.515484	0.650654	0.714804
123	0.463626	0.707487	0.775258	0.707442	0.512393	0.64879	0.71281
124	0.461837	0.709422	0.778195	0.709214	0.515706	0.649818	0.714812
125	0.476553	0.711056	0.778232	0.711711	0.519749	0.65528	0.717035
126	0.467596	0.710109	0.77606	0.709214	0.515421	0.651255	0.714783
127	0.464195	0.71219	0.781466	0.712335	0.520229	0.652617	0.717756
128	0.465659	0.707611	0.77652	0.707885	0.513825	0.64993	0.713608
129	0.4703	0.711643	0.77888	0.71153	0.519276	0.653608	0.716983
130	0.470087	0.712824	0.779293	0.712356	0.519898	0.654068	0.717699
131	0.468615	0.715572	0.780891	0.713987	0.523257	0.655026	0.719543
132	0.460317	0.710975	0.778784	0.709879	0.51661	0.650025	0.715653
133	0.466644	0.713957	0.783768	0.714067	0.523892	0.65479	0.719819
134	0.464485	0.707234	0.777841	0.708328	0.514238	0.649853	0.713881
135	0.460029	0.710981	0.782883	0.711429	0.519863	0.651297	0.717385
136	0.460152	0.709054	0.779011	0.709134	0.515781	0.649405	0.714824
137	0.462855	0.710694	0.780961	0.711188	0.518709	0.651503	0.7167
138	0.460578	0.71137	0.781244	0.711147	0.518942	0.651064	0.71692
139	0.465303	0.71314	0.781695	0.713101	0.521364	0.653379	0.718412
140	0.459515	0.708555	0.780153	0.709536	0.515773	0.649408	0.715015
141	0.46116	0.711793	0.780883	0.71147	0.518892	0.651279	0.717023
142	0.461836	0.712542	0.781414	0.711933	0.520615	0.651931	0.717672
143	0.466712	0.712498	0.779358	0.711933	0.519514	0.652856	0.717244
144	0.466036	0.716751	0.782192	0.715275	0.52422	0.654993	0.720409
145	0.464837	0.712713	0.77878	0.711188	0.518777	0.65211	0.716915
146	0.470698	0.714238	0.782086	0.714268	0.523397	0.655674	0.719626
147	0.465837	0.715735	0.779515	0.713262	0.521435	0.653696	0.71876
148	0.466288	0.713387	0.781198	0.713	0.521727	0.653624	0.718412
149	0.455696	0.70808	0.774837	0.706536	0.510479	0.646204	0.712139
150	0.465065	0.713709	0.782763	0.713725	0.52237	0.653845	0.719117
151	0.465053	0.716363	0.780862	0.713987	0.523028	0.654093	0.719559
152	0.470239	0.710562	0.77896	0.711208	0.518715	0.653254	0.716499
153	0.462853	0.710058	0.777914	0.709536	0.51598	0.650275	0.715093
154	0.471628	0.714147	0.778162	0.712637	0.520787	0.654645	0.717991
155	0.462831	0.708453	0.776479	0.708268	0.513576	0.649254	0.713715
156	0.462888	0.713175	0.780784	0.712033	0.520361	0.652282	0.717803
157	0.463926	0.710527	0.777496	0.709396	0.516434	0.65065	0.71524
158	0.464525	0.71188	0.777339	0.710362	0.517184	0.651248	0.715872
159	0.469965	0.715727	0.780014	0.714168	0.522926	0.655235	0.719372
160	0.474968	0.715843	0.780762	0.715175	0.524485	0.657191	0.720235
161	0.469049	0.718458	0.782967	0.716745	0.52652	0.656824	0.721843
162	0.478653	0.717934	0.781939	0.716866	0.527832	0.659508	0.722089
163	0.46302	0.711119	0.781268	0.711772	0.519289	0.651802	0.71705
164	0.469989	0.714782	0.779541	0.713362	0.522175	0.654771	0.718724
165	0.472218	0.715055	0.778904	0.713423	0.522051	0.655392	0.718797
166	0.47139	0.715937	0.782164	0.715195	0.524861	0.656497	0.720532
167	0.467212	0.715366	0.779985	0.713503	0.521978	0.654188	0.718921
168	0.467588	0.713998	0.784628	0.715074	0.524719	0.655405	0.720299
169	0.46895	0.716496	0.781579	0.714993	0.524223	0.655675	0.720309
170	0.470211	0.715133	0.78384	0.715175	0.525695	0.656395	0.720755
171	0.467517	0.71392	0.78119	0.713584	0.521753	0.654209	0.718782
172	0.473232	0.715484	0.780541	0.714591	0.524058	0.656419	0.7198
173	0.474956	0.71296	0.777715	0.712174	0.520099	0.65521	0.71756
174	0.468407	0.715504	0.782619	0.714832	0.524425	0.65551	0.720231
175	0.466871	0.714261	0.782942	0.714128	0.523229	0.654691	0.719631
176	0.478967	0.715552	0.780434	0.715376	0.524966	0.658318	0.720345
177	0.474443	0.718835	0.779886	0.716121	0.525795	0.657721	0.721226
178	0.465947	0.713785	0.778719	0.711731	0.519826	0.652817	0.717505
179	0.469227	0.717097	0.779373	0.71449	0.523119	0.655232	0.719675
180	0.464105	0.716417	0.781538	0.71443	0.523144	0.65402	0.719782
181	0.474725	0.720538	0.78292	0.718255	0.529101	0.659394	0.723361
182	0.471584	0.719188	0.782674	0.71739	0.527416	0.657815	0.722311
183	0.46216	0.71495	0.782192	0.713987	0.522167	0.653101	0.719178
184	0.466991	0.718003	0.784551	0.716705	0.527103	0.656515	0.722106
185	0.461128	0.713911	0.782348	0.713483	0.521209	0.652462	0.718652
186	0.461119	0.714169	0.781437	0.71298	0.521165	0.652241	0.718383
187	0.465236	0.714425	0.783103	0.714389	0.523281	0.654254	0.719619
188	0.474026	0.719015	0.782633	0.717188	0.527866	0.658558	0.722449
189	0.472222	0.717433	0.783586	0.716846	0.52716	0.657747	0.721931
190	0.472799	0.716978	0.782123	0.715899	0.52577	0.6573	0.721145
191	0.457079	0.715922	0.783165	0.714208	0.52228	0.652055	0.719561
192	0.470989	0.718431	0.783434	0.716866	0.527869	0.657618	0.722219
193	0.46036	0.715082	0.780489	0.713141	0.520508	0.651977	0.718335
194	0.477107	0.719573	0.783866	0.718598	0.529984	0.660182	0.723541
195	0.471361	0.720885	0.783604	0.718457	0.529023	0.658617	0.723492
196	0.471319	0.718791	0.783522	0.71745	0.527532	0.657877	0.72246
197	0.469246	0.717221	0.783456	0.716302	0.526082	0.656641	0.721486
198	0.478993	0.71978	0.783807	0.718457	0.530335	0.66086	0.723797
199	0.476958	0.718722	0.782097	0.717027	0.528283	0.659259	0.722365
200	0.467071	0.716865	0.784294	0.716141	0.526235	0.656077	0.721464
201	0.459213	0.717289	0.783575	0.715195	0.524067	0.653359	0.720593
202	0.475224	0.717382	0.78409	0.71751	0.528021	0.658898	0.722415
203	0.467797	0.720879	0.783336	0.718175	0.528168	0.657337	0.723027
204	0.478557	0.719921	0.783406	0.718799	0.529821	0.660628	0.72365
205	0.471482	0.716825	0.780275	0.714893	0.524125	0.656194	0.720152
206	0.46821	0.716331	0.785171	0.716765	0.526362	0.656571	0.721698
207	0.473037	0.719201	0.784559	0.718255	0.529253	0.658932	0.723266
208	0.473432	0.720004	0.783644	0.718114	0.529201	0.659026	0.723292
209	0.471788	0.718899	0.783169	0.71751	0.527594	0.657952	0.722405
210	0.469558	0.720067	0.784326	0.718054	0.528962	0.657984	0.723238
211	0.474955	0.722596	0.784016	0.719745	0.531799	0.660522	0.724829
212	0.476867	0.717904	0.781022	0.716383	0.526481	0.658597	0.721507
213	0.473766	0.723907	0.784939	0.720752	0.533165	0.66087	0.72573
214	0.477335	0.720987	0.78603	0.720108	0.532441	0.661451	0.725162
215	0.479371	0.722302	0.785178	0.720491	0.533623	0.662284	0.725618
216	0.478628	0.718767	0.781166	0.716926	0.527505	0.65952	0.72215
217	0.475971	0.718448	0.781268	0.716604	0.527072	0.658562	0.721784
218	0.481605	0.721667	0.783307	0.719745	0.531962	0.662193	0.724732
219	0.472796	0.720106	0.785645	0.71892	0.530557	0.659515	0.724137
220	0.475928	0.721393	0.784034	0.719302	0.530938	0.660452	0.724362
221	0.48214	0.723363	0.784484	0.721215	0.533826	0.663329	0.726092
222	0.474388	0.718141	0.783064	0.717188	0.527834	0.658531	0.722254
223	0.477806	0.716559	0.780436	0.715738	0.525331	0.658267	0.72071
224	0.482528	0.720421	0.784143	0.719645	0.531984	0.662364	0.72459
225	0.47786	0.72052	0.785003	0.719041	0.531714	0.661128	0.724551
226	0.484074	0.723954	0.786801	0.722685	0.536216	0.664943	0.727554
227	0.467659	0.719166	0.784734	0.71747	0.528275	0.657186	0.722801
228	0.478646	0.72133	0.784923	0.720007	0.532255	0.661633	0.724977
229	0.478734	0.722156	0.783719	0.720027	0.531732	0.661536	0.724861
230	0.469269	0.717961	0.780824	0.71596	0.524459	0.656018	0.720711
231	0.477015	0.718297	0.783465	0.717812	0.528856	0.659593	0.722756
232	0.473092	0.722271	0.787622	0.720853	0.533687	0.660995	0.72604
233	0.473206	0.721139	0.789259	0.721397	0.534048	0.661201	0.726216
234	0.470467	0.717972	0.787153	0.718356	0.52982	0.658531	0.723546
235	0.472878	0.719949	0.786011	0.719262	0.530911	0.659612	0.724227
236	0.468555	0.723669	0.79088	0.722262	0.536337	0.661035	0.727658
237	0.47564	0.723381	0.787728	0.721779	0.534738	0.66225	0.726859
238	0.472536	0.725065	0.789247	0.722887	0.536694	0.662283	0.728007
239	0.476584	0.723981	0.786396	0.721598	0.534659	0.66232	0.726664
240	0.474034	0.723896	0.788815	0.722504	0.536067	0.662248	0.727413
241	0.474284	0.727744	0.789029	0.724538	0.538781	0.663686	0.729353
242	0.479458	0.717816	0.783574	0.717873	0.528839	0.660283	0.722812
243	0.46785	0.725464	0.791949	0.723672	0.538074	0.661754	0.728898
244	0.478313	0.72599	0.791218	0.724397	0.540369	0.665173	0.729852
245	0.476806	0.72262	0.788307	0.72188	0.535039	0.662578	0.72686
246	0.476826	0.72467	0.792816	0.724598	0.540497	0.664771	0.729767
247	0.471949	0.726568	0.792398	0.725202	0.540042	0.663638	0.730013
248	0.473401	0.722815	0.788758	0.72192	0.534725	0.661658	0.726815
249	0.477312	0.728782	0.79083	0.725726	0.541761	0.665641	0.730912
250	0.488788	0.728787	0.786812	0.725847	0.540819	0.668129	0.730309
251	0.476082	0.725917	0.789863	0.724518	0.538052	0.663954	0.729019
252	0.474402	0.72665	0.790228	0.724498	0.538763	0.66376	0.72936

## Sheet: DT Result for Memory T Cell
Number of features	Acute	Convalescent	Unexposed	ACC	MCC	Macro F1	Weighted F1
1	0.390955	0.511161	0.721721	0.596286	0.345478	0.541279	0.602074
2	0.393339	0.543013	0.746393	0.619924	0.383371	0.560915	0.626969
3	0.42228	0.554554	0.758626	0.634762	0.407935	0.578486	0.640853
4	0.465513	0.571016	0.752547	0.640253	0.422916	0.596359	0.64918
5	0.496698	0.598446	0.768519	0.663346	0.458649	0.621221	0.671343
6	0.508861	0.61396	0.776813	0.675156	0.476937	0.633211	0.682881
7	0.56018	0.626215	0.78147	0.690311	0.499385	0.655955	0.695845
8	0.566336	0.629496	0.785529	0.694429	0.505499	0.660453	0.699843
9	0.562475	0.635292	0.792939	0.699674	0.514133	0.663568	0.705332
10	0.557232	0.637435	0.790868	0.698601	0.512018	0.661845	0.704531
11	0.573164	0.641262	0.79869	0.70631	0.524314	0.671039	0.711736
12	0.567273	0.647381	0.803365	0.710094	0.529991	0.672673	0.715757
13	0.578356	0.64695	0.804114	0.712365	0.532225	0.676473	0.717236
14	0.585553	0.653166	0.803803	0.715621	0.536824	0.680841	0.720318
15	0.577717	0.650304	0.80253	0.712682	0.53235	0.676851	0.717675
16	0.570201	0.645276	0.803056	0.709989	0.528044	0.672844	0.715123
17	0.572624	0.649334	0.80407	0.712312	0.531809	0.675343	0.71748
18	0.571446	0.648253	0.802333	0.710939	0.528961	0.674011	0.716061
19	0.573212	0.651074	0.805635	0.714107	0.534056	0.67664	0.719
20	0.57231	0.651102	0.804176	0.713315	0.532165	0.675863	0.718182
21	0.571411	0.657102	0.807383	0.716888	0.538383	0.678632	0.722
22	0.56753	0.64814	0.804002	0.711185	0.529395	0.673224	0.716398
23	0.567112	0.651639	0.805688	0.713509	0.532519	0.674813	0.718545
24	0.564862	0.650223	0.804481	0.712206	0.530166	0.673189	0.717137
25	0.564303	0.652522	0.808749	0.71541	0.534461	0.675191	0.720087
26	0.562591	0.648544	0.806077	0.711995	0.52964	0.672404	0.717019
27	0.574314	0.656882	0.808291	0.717768	0.539503	0.679829	0.7227
28	0.573162	0.649829	0.80412	0.712928	0.531322	0.675704	0.717758
29	0.57084	0.653474	0.807186	0.71548	0.535611	0.677167	0.72043
30	0.569646	0.649843	0.805931	0.713421	0.532081	0.67514	0.71826
31	0.57065	0.652666	0.805379	0.714301	0.53365	0.676232	0.719196
32	0.573423	0.649973	0.805457	0.713896	0.532604	0.676284	0.718509
33	0.570115	0.650227	0.805091	0.71321	0.531863	0.675144	0.718045
34	0.568172	0.652088	0.808318	0.715674	0.534466	0.676193	0.720149
35	0.569414	0.653812	0.807109	0.715603	0.535263	0.676778	0.720359
36	0.57155	0.654175	0.806724	0.715762	0.535689	0.677483	0.720553
37	0.562609	0.652201	0.807975	0.71423	0.533669	0.674262	0.719383
38	0.56721	0.654647	0.806728	0.715533	0.534454	0.676195	0.72024
39	0.567069	0.652066	0.805654	0.713914	0.532186	0.67493	0.718689
40	0.562197	0.656895	0.808275	0.716325	0.535804	0.675789	0.721305
41	0.559292	0.657976	0.808844	0.716853	0.53571	0.67537	0.721673
42	0.566969	0.659864	0.80986	0.719071	0.539705	0.678897	0.723792
43	0.560251	0.658846	0.809623	0.717786	0.537484	0.67624	0.722508
44	0.569078	0.66071	0.811067	0.720514	0.541628	0.680285	0.724964
45	0.562196	0.654787	0.810169	0.716853	0.535964	0.675717	0.721429
46	0.565813	0.662064	0.808718	0.719282	0.53961	0.678865	0.723945
47	0.567434	0.65634	0.811556	0.719	0.539325	0.678443	0.723323
48	0.562246	0.656952	0.809138	0.717047	0.536395	0.676112	0.721762
49	0.562975	0.66017	0.809755	0.718824	0.538374	0.677633	0.723401
50	0.560441	0.657456	0.809135	0.717082	0.535947	0.675677	0.721748
51	0.564048	0.658795	0.809817	0.71856	0.537906	0.677554	0.723021
52	0.557623	0.654644	0.807196	0.714688	0.531884	0.673154	0.71937
53	0.560664	0.655739	0.808083	0.716167	0.533724	0.674829	0.720585
54	0.559127	0.657808	0.81082	0.717856	0.537471	0.675918	0.722572
55	0.564697	0.659	0.811321	0.719687	0.539083	0.678339	0.723923
56	0.565223	0.657127	0.807626	0.717082	0.535046	0.676659	0.72142
57	0.565463	0.656736	0.810606	0.718525	0.537796	0.677602	0.722778
58	0.558599	0.659129	0.809184	0.717627	0.536038	0.675637	0.72221
59	0.553581	0.65656	0.811993	0.717152	0.536087	0.674045	0.722034
60	0.566362	0.662985	0.811872	0.72164	0.542359	0.680406	0.725934
61	0.559386	0.656529	0.809032	0.716659	0.534565	0.674982	0.721216
62	0.568151	0.658913	0.809057	0.71856	0.538807	0.678707	0.72316
63	0.561458	0.66247	0.811115	0.720356	0.540287	0.678348	0.724794
64	0.557805	0.664222	0.81439	0.722045	0.543288	0.678806	0.726683
65	0.549029	0.660081	0.8112	0.717909	0.535699	0.673437	0.722482
66	0.560468	0.659971	0.810968	0.719018	0.53877	0.677135	0.723638
67	0.558522	0.663134	0.810395	0.719845	0.539264	0.67735	0.724356
68	0.555723	0.66062	0.81206	0.719493	0.538631	0.676134	0.723888
69	0.549521	0.660807	0.812785	0.718736	0.537756	0.674371	0.723609
70	0.552676	0.658939	0.810622	0.71761	0.535885	0.674079	0.722171
71	0.558546	0.66504	0.813494	0.722133	0.54292	0.679026	0.726639
72	0.554235	0.664706	0.815298	0.722432	0.543252	0.67808	0.726912
73	0.552331	0.663726	0.813056	0.720514	0.540348	0.676371	0.725198
74	0.55487	0.668172	0.815311	0.723841	0.545526	0.679451	0.728336
75	0.56436	0.66966	0.815377	0.725653	0.548778	0.683133	0.730036
76	0.544953	0.664185	0.817393	0.721887	0.542645	0.675511	0.726686
77	0.558663	0.667529	0.815946	0.724633	0.546283	0.680713	0.728838
78	0.561907	0.664936	0.811393	0.721552	0.541615	0.679412	0.725941
79	0.554595	0.66712	0.81502	0.723172	0.544376	0.678912	0.727751
80	0.556094	0.669673	0.816986	0.725337	0.547998	0.680918	0.729891
81	0.559713	0.669688	0.817183	0.725935	0.549003	0.682195	0.730411
82	0.563923	0.668377	0.814189	0.724545	0.54702	0.682163	0.728897
83	0.558727	0.670044	0.814186	0.724492	0.546442	0.680986	0.728945
84	0.561054	0.669907	0.815185	0.725266	0.547809	0.682049	0.729656
85	0.561607	0.667215	0.812364	0.722996	0.544087	0.680395	0.727273
86	0.557858	0.669437	0.816374	0.725284	0.547651	0.681223	0.729698
87	0.560526	0.669438	0.815413	0.725213	0.547492	0.681792	0.729527
88	0.56172	0.668437	0.816119	0.725301	0.54782	0.682092	0.729627
89	0.557088	0.666042	0.81327	0.722133	0.542908	0.6788	0.726749
90	0.559612	0.666134	0.813335	0.722802	0.54366	0.679694	0.727107
91	0.555942	0.668214	0.813708	0.723189	0.544251	0.679288	0.727678
92	0.555492	0.669313	0.813046	0.723277	0.543875	0.679284	0.727723
93	0.55796	0.669749	0.813806	0.72421	0.545717	0.680505	0.728554
94	0.554229	0.667325	0.814259	0.722837	0.544042	0.678604	0.72741
95	0.555949	0.661135	0.811262	0.719511	0.537925	0.676115	0.723717
96	0.551812	0.666807	0.81317	0.72194	0.541787	0.677263	0.72639
97	0.553873	0.666996	0.814907	0.722996	0.544297	0.678592	0.727564
98	0.555669	0.667793	0.814209	0.723471	0.544103	0.679223	0.727732
99	0.552277	0.666916	0.811675	0.721236	0.540592	0.676956	0.725742
100	0.556322	0.669125	0.81376	0.723453	0.545301	0.679736	0.7281
101	0.556084	0.669227	0.813765	0.723682	0.544778	0.679692	0.728115
102	0.553238	0.66626	0.813578	0.722274	0.54204	0.677692	0.726544
103	0.555935	0.668183	0.813301	0.723048	0.543844	0.67914	0.727462
104	0.556557	0.67283	0.815395	0.726164	0.548102	0.681594	0.730377
105	0.554484	0.665743	0.812767	0.721816	0.541493	0.677665	0.726084
106	0.545188	0.665217	0.812244	0.720039	0.538307	0.674216	0.724552
107	0.552474	0.665698	0.812426	0.721359	0.540565	0.676866	0.725666
108	0.551803	0.666916	0.815201	0.722837	0.543505	0.677973	0.727441
109	0.54908	0.670109	0.813385	0.722908	0.543178	0.677525	0.727464
110	0.554606	0.666511	0.811827	0.721746	0.540946	0.677648	0.725928
111	0.54318	0.663947	0.81231	0.719123	0.537519	0.673146	0.723862
112	0.546634	0.666433	0.813432	0.721236	0.540478	0.675499	0.72578
113	0.548131	0.666573	0.814838	0.722256	0.542194	0.676514	0.726706
114	0.544933	0.672183	0.815064	0.723841	0.544768	0.677393	0.728626
115	0.550064	0.665385	0.813723	0.721517	0.540918	0.676391	0.725913
116	0.544957	0.665762	0.811628	0.719828	0.538188	0.674116	0.724431
117	0.538602	0.662882	0.813263	0.71856	0.536615	0.671582	0.723396
118	0.548157	0.667947	0.816657	0.723735	0.544267	0.677587	0.728146
119	0.548511	0.665216	0.811239	0.720127	0.538156	0.674989	0.724434
120	0.550317	0.669772	0.814291	0.723647	0.54386	0.678127	0.727925
121	0.55699	0.672897	0.817856	0.72773	0.549582	0.682581	0.731677
122	0.553509	0.671137	0.81781	0.726269	0.548474	0.680819	0.730572
123	0.550601	0.670024	0.816929	0.725055	0.546285	0.679185	0.729368
124	0.548722	0.666073	0.815457	0.722538	0.542313	0.676751	0.726888
125	0.558579	0.671803	0.816273	0.726569	0.54833	0.682219	0.730648
126	0.552296	0.670612	0.815935	0.724879	0.546263	0.679614	0.729296
127	0.548927	0.665591	0.812138	0.720708	0.53922	0.675552	0.725074
128	0.55897	0.674967	0.816062	0.727836	0.549988	0.683333	0.731815
129	0.560425	0.672317	0.815113	0.726463	0.548367	0.682619	0.730483
130	0.55332	0.67078	0.815108	0.724914	0.54561	0.679736	0.729068
131	0.556469	0.671038	0.815238	0.725601	0.546674	0.680915	0.729594
132	0.562423	0.671353	0.814019	0.72597	0.546953	0.682598	0.729794
133	0.553186	0.667865	0.81212	0.72238	0.541229	0.677724	0.726436
134	0.552238	0.668839	0.816936	0.725073	0.545768	0.679338	0.7291
135	0.560679	0.672232	0.81679	0.727343	0.549552	0.683234	0.731313
136	0.558507	0.67486	0.817027	0.728417	0.550239	0.683465	0.7322
137	0.555813	0.674326	0.819667	0.729086	0.552088	0.683269	0.732996
138	0.551945	0.672424	0.816687	0.726445	0.546962	0.680352	0.730333
139	0.559341	0.675104	0.816475	0.728487	0.550093	0.68364	0.732116
140	0.550145	0.671195	0.816266	0.725442	0.546027	0.679202	0.72944
141	0.550099	0.669726	0.814705	0.723841	0.544094	0.678177	0.728089
142	0.557895	0.669907	0.815722	0.72546	0.546659	0.681175	0.72956
143	0.558116	0.671049	0.814729	0.725495	0.546347	0.681298	0.729535
144	0.560262	0.674411	0.817019	0.728223	0.551127	0.683897	0.732224
145	0.55453	0.675442	0.817802	0.728241	0.550784	0.682591	0.732354
146	0.559479	0.674946	0.815869	0.72773	0.550112	0.683432	0.73177
147	0.563543	0.676733	0.81724	0.729878	0.552968	0.685839	0.733611
148	0.562948	0.67368	0.815468	0.727537	0.54971	0.684032	0.731477
149	0.550611	0.673155	0.815284	0.725917	0.545942	0.679683	0.729765
150	0.556432	0.671434	0.813099	0.724932	0.544484	0.680322	0.72868
151	0.554729	0.670435	0.814468	0.724844	0.544966	0.679878	0.728778
152	0.555649	0.672845	0.817795	0.727396	0.549439	0.682096	0.731473
153	0.568619	0.678238	0.81504	0.72993	0.553059	0.687299	0.733683
154	0.560649	0.676751	0.816674	0.729226	0.551876	0.684691	0.733004
155	0.564262	0.678076	0.820856	0.732254	0.557153	0.687731	0.736012
156	0.561479	0.676661	0.816349	0.729244	0.551662	0.684829	0.732902
157	0.564274	0.679183	0.81816	0.731374	0.554943	0.687206	0.735103
158	0.55753	0.676108	0.817516	0.729191	0.551059	0.683718	0.732815
159	0.565365	0.677097	0.815244	0.72935	0.551723	0.685902	0.732969
160	0.559783	0.674928	0.816287	0.728135	0.550459	0.683666	0.732005
161	0.565192	0.677312	0.815804	0.729772	0.552271	0.686102	0.73331
162	0.556985	0.673939	0.81683	0.727625	0.549593	0.682585	0.73157
163	0.555323	0.673348	0.816084	0.726974	0.547712	0.681585	0.730779
164	0.555268	0.674915	0.817154	0.727959	0.549978	0.682445	0.731912
165	0.558983	0.676073	0.816774	0.728804	0.550939	0.683943	0.7326
166	0.558302	0.676667	0.819495	0.730177	0.553731	0.684821	0.734105
167	0.559086	0.679834	0.818842	0.731409	0.555048	0.685921	0.735098
168	0.561468	0.678667	0.818229	0.731004	0.554138	0.686121	0.734614
169	0.555141	0.671163	0.8151	0.725407	0.546321	0.680468	0.729421
170	0.554576	0.676389	0.817568	0.728804	0.550746	0.682844	0.73261
171	0.555512	0.67572	0.81454	0.727132	0.547881	0.681924	0.730953
172	0.558637	0.67667	0.817028	0.729086	0.551393	0.684112	0.732917
173	0.56055	0.677517	0.816514	0.729174	0.552151	0.68486	0.73321
174	0.555374	0.676348	0.815531	0.727942	0.549251	0.682418	0.731673
175	0.554503	0.6728	0.813614	0.725495	0.545264	0.680306	0.729244
176	0.558554	0.675322	0.814567	0.727502	0.548406	0.682814	0.731161
177	0.558216	0.677576	0.816146	0.72898	0.551054	0.683979	0.732782
178	0.559794	0.671036	0.815193	0.726058	0.54733	0.682008	0.729953
179	0.556269	0.669546	0.814513	0.724492	0.545032	0.68011	0.728632
180	0.55773	0.673209	0.816383	0.727326	0.548866	0.682441	0.73115
181	0.563004	0.678106	0.817507	0.730564	0.553507	0.686206	0.734214
182	0.555635	0.676165	0.819947	0.729913	0.552949	0.683916	0.733828
183	0.548079	0.675232	0.817718	0.727713	0.548756	0.680343	0.73149
184	0.550493	0.67353	0.816232	0.726657	0.546982	0.680085	0.730369
185	0.554873	0.674391	0.815912	0.727326	0.54823	0.681726	0.731046
186	0.555882	0.675989	0.814692	0.727537	0.548506	0.682188	0.731175
187	0.559412	0.679516	0.818486	0.731462	0.554025	0.685805	0.734835
188	0.557475	0.676062	0.816184	0.728417	0.550173	0.683241	0.732129
189	0.549466	0.672398	0.816298	0.725865	0.546186	0.679387	0.729844
190	0.549744	0.673388	0.814828	0.725865	0.545334	0.67932	0.729529
191	0.553848	0.674249	0.816309	0.727343	0.54819	0.681469	0.731071
192	0.551227	0.677629	0.817827	0.729015	0.550905	0.682228	0.732836
193	0.550102	0.674519	0.815331	0.726463	0.546482	0.679984	0.730259
194	0.560382	0.677266	0.815395	0.728945	0.550798	0.684348	0.732537
195	0.556236	0.676012	0.817051	0.72861	0.550576	0.6831	0.732398
196	0.55181	0.673676	0.814851	0.726023	0.545987	0.680112	0.729889
197	0.552457	0.671945	0.815217	0.725741	0.54572	0.679873	0.729474
198	0.564295	0.677965	0.817736	0.730969	0.553701	0.686665	0.734422
199	0.561325	0.67677	0.817052	0.72986	0.551882	0.685049	0.733277
200	0.566702	0.680022	0.817321	0.73206	0.55506	0.688015	0.735289
201	0.560686	0.676108	0.816107	0.728892	0.55065	0.6843	0.732477
202	0.558718	0.673169	0.81539	0.727097	0.547806	0.682426	0.730754
203	0.552064	0.67266	0.81556	0.726217	0.546045	0.680094	0.729877
204	0.558943	0.675656	0.816218	0.728734	0.549995	0.683606	0.732156
205	0.557668	0.674135	0.815144	0.727185	0.548033	0.682316	0.730886
206	0.557903	0.6763	0.814524	0.727959	0.548524	0.682909	0.731444
207	0.557706	0.673671	0.815418	0.727308	0.547838	0.682265	0.730847
208	0.559168	0.673886	0.814173	0.72685	0.547385	0.682409	0.730479
209	0.56189	0.679036	0.815812	0.729913	0.552122	0.685579	0.733604
210	0.565257	0.676809	0.81781	0.730775	0.553465	0.686626	0.734121
211	0.553545	0.674109	0.813758	0.725865	0.54594	0.680471	0.729713
212	0.554957	0.674178	0.81438	0.726498	0.546605	0.681172	0.730211
213	0.556288	0.673554	0.813492	0.725988	0.545591	0.681112	0.729681
214	0.551195	0.672934	0.814832	0.725953	0.545468	0.679654	0.729522
215	0.554435	0.675089	0.811402	0.725354	0.54445	0.680308	0.729023
216	0.559085	0.674796	0.814079	0.727079	0.547572	0.682653	0.730776
217	0.545869	0.669217	0.814638	0.723489	0.542	0.676575	0.727372
218	0.552021	0.67304	0.815842	0.72678	0.546141	0.680301	0.73016
219	0.557461	0.67432	0.815281	0.727449	0.548211	0.682354	0.731002
220	0.556329	0.675062	0.814705	0.727273	0.547782	0.682032	0.730873
221	0.549325	0.67618	0.816203	0.727625	0.548018	0.680569	0.731247
222	0.551905	0.673757	0.815764	0.726533	0.546812	0.680475	0.730386
223	0.559506	0.678065	0.815973	0.729385	0.551334	0.684515	0.733034
224	0.549652	0.676899	0.816694	0.727801	0.549006	0.681082	0.731808
225	0.547902	0.672649	0.813844	0.724756	0.543647	0.678132	0.728541
226	0.552824	0.674937	0.816291	0.72766	0.548076	0.681351	0.731211
227	0.55521	0.679099	0.81489	0.728804	0.549823	0.683066	0.732402
228	0.553208	0.678039	0.816012	0.728698	0.549638	0.68242	0.732319
229	0.558164	0.677446	0.815191	0.728558	0.549827	0.6836	0.73225
230	0.556724	0.677378	0.815571	0.72861	0.549967	0.683225	0.732248
231	0.549497	0.675947	0.816795	0.727695	0.548411	0.680746	0.731471
232	0.55573	0.675482	0.814544	0.726886	0.547924	0.681918	0.730887
233	0.560575	0.676751	0.815805	0.728786	0.550796	0.684377	0.732563
234	0.549518	0.671698	0.814811	0.725125	0.544307	0.678676	0.728839
235	0.551574	0.676412	0.816811	0.728294	0.549175	0.681599	0.731898
236	0.551434	0.671816	0.813398	0.724721	0.543572	0.678883	0.728402
237	0.556082	0.673203	0.81478	0.726569	0.546481	0.681355	0.730162
238	0.554976	0.677075	0.816279	0.728804	0.549819	0.682776	0.732281
239	0.565464	0.676922	0.814306	0.728786	0.550903	0.685564	0.732446
240	0.554341	0.672568	0.814125	0.725565	0.545371	0.680345	0.729389
241	0.554384	0.676309	0.815002	0.727484	0.548439	0.681898	0.731281

## Sheet: DT Result for Naive T Cell
Number of features	Acute	Convalescent	Unexposed	ACC	MCC	Macro F1	Weighted F1
1	0.047955	0.795759	0.676021	0.707646	0.472422	0.506578	0.658152
2	0.351541	0.629625	0.751446	0.609233	0.403508	0.577537	0.630343
3	0.432348	0.669496	0.762636	0.654241	0.460258	0.621493	0.666756
4	0.45012	0.693129	0.789226	0.678329	0.498491	0.644159	0.690525
5	0.503854	0.715057	0.790019	0.700381	0.531571	0.669643	0.710124
6	0.550077	0.747815	0.808069	0.732378	0.576733	0.701987	0.7401
7	0.569831	0.768183	0.829862	0.753298	0.609439	0.722625	0.76083
8	0.592868	0.778495	0.838441	0.765586	0.628108	0.736601	0.772307
9	0.607119	0.786502	0.84343	0.773779	0.640337	0.745684	0.78021
10	0.609592	0.783689	0.839578	0.771692	0.637822	0.744286	0.777782
11	0.595719	0.775763	0.836609	0.764066	0.626602	0.73603	0.770605
12	0.592106	0.776901	0.836657	0.764298	0.626131	0.735221	0.770766
13	0.600962	0.78204	0.838733	0.76927	0.632971	0.740578	0.775447
14	0.600358	0.780418	0.835701	0.767055	0.629656	0.738826	0.773522
15	0.601489	0.783146	0.835633	0.769245	0.631008	0.74009	0.775164
16	0.596422	0.782083	0.837526	0.768446	0.630581	0.738677	0.774486
17	0.597876	0.784092	0.840515	0.77061	0.633099	0.740828	0.776727
18	0.591577	0.778612	0.837494	0.765561	0.625838	0.735895	0.771904
19	0.599078	0.783602	0.837715	0.769528	0.631592	0.740132	0.775743
20	0.592183	0.780708	0.836988	0.766797	0.627646	0.736626	0.772989
21	0.591814	0.78413	0.841249	0.76976	0.632256	0.739064	0.776164
22	0.594371	0.785968	0.838191	0.77043	0.631137	0.73951	0.776571
23	0.592735	0.783555	0.836984	0.768832	0.628544	0.737758	0.774638
24	0.600062	0.788289	0.836402	0.772362	0.633254	0.741584	0.778062
25	0.593869	0.790935	0.841184	0.774346	0.635725	0.741996	0.780189
26	0.595247	0.786791	0.838863	0.771409	0.632108	0.7403	0.777354
27	0.591867	0.786547	0.839104	0.771151	0.630132	0.739173	0.776841
28	0.597101	0.790138	0.840569	0.774268	0.636027	0.742603	0.779989
29	0.604648	0.792398	0.837039	0.775814	0.637119	0.744695	0.781152
30	0.602627	0.796273	0.83953	0.778596	0.639839	0.746143	0.783805
31	0.590599	0.791464	0.839723	0.774011	0.634042	0.740595	0.779588
32	0.591607	0.793626	0.837943	0.774938	0.633572	0.741059	0.780366
33	0.591467	0.792183	0.838053	0.774088	0.633769	0.740568	0.779582
34	0.590765	0.790411	0.836326	0.772723	0.629998	0.739167	0.777967
35	0.590349	0.796631	0.843353	0.778133	0.638134	0.743444	0.783549
36	0.591504	0.793588	0.836095	0.774603	0.63211	0.740396	0.779754
37	0.588683	0.79165	0.835853	0.772903	0.630513	0.738729	0.778227
38	0.590786	0.792349	0.837164	0.77414	0.631668	0.7401	0.779305
39	0.590253	0.79848	0.840768	0.778571	0.638318	0.743167	0.783755
40	0.595322	0.794368	0.836918	0.775994	0.634073	0.742203	0.780955
41	0.586069	0.79633	0.839828	0.776407	0.634444	0.740742	0.781709
42	0.580388	0.793128	0.835433	0.77298	0.627568	0.736316	0.777803
43	0.58977	0.794961	0.83871	0.776175	0.633769	0.741147	0.781098
44	0.582151	0.796298	0.840436	0.776355	0.632578	0.739628	0.781356
45	0.586193	0.796296	0.837948	0.776304	0.633249	0.740146	0.781121
46	0.575463	0.794417	0.839858	0.774191	0.629127	0.736579	0.779237
47	0.577067	0.793462	0.836523	0.773109	0.627313	0.735684	0.777883
48	0.580593	0.793097	0.834872	0.772568	0.626848	0.736187	0.777638
49	0.580472	0.795968	0.836582	0.774758	0.630069	0.737674	0.779746
50	0.582702	0.800217	0.840119	0.778596	0.635786	0.741013	0.783502
51	0.579798	0.795922	0.836933	0.774887	0.629246	0.737551	0.779739
52	0.579995	0.797373	0.841753	0.777102	0.633784	0.739707	0.782073
53	0.589744	0.798089	0.836676	0.77754	0.633647	0.741503	0.782193
54	0.580101	0.798021	0.839384	0.776922	0.632454	0.739169	0.781707
55	0.575027	0.797619	0.837966	0.775685	0.629846	0.736871	0.780362
56	0.580115	0.799882	0.838928	0.777927	0.633951	0.739642	0.782598
57	0.584545	0.799321	0.837369	0.777798	0.633664	0.740411	0.782394
58	0.574632	0.795105	0.836448	0.77365	0.627495	0.735395	0.778443
59	0.58222	0.802756	0.839338	0.779962	0.63623	0.741438	0.784601
60	0.584633	0.803154	0.840302	0.780915	0.638179	0.742696	0.785445
61	0.578757	0.802484	0.844349	0.780761	0.637895	0.741863	0.785548
62	0.574137	0.797267	0.836847	0.775041	0.628506	0.736084	0.779699
63	0.572318	0.79687	0.834282	0.773495	0.626546	0.73449	0.778435
64	0.5737	0.797696	0.836469	0.775222	0.628017	0.735955	0.77976
65	0.582043	0.801649	0.839481	0.779369	0.635502	0.741058	0.784008
66	0.577572	0.796525	0.834671	0.774603	0.627298	0.736256	0.779069
67	0.571429	0.797772	0.834328	0.774268	0.626592	0.734509	0.778829
68	0.57812	0.801997	0.835772	0.778313	0.632327	0.738629	0.782517
69	0.570859	0.798072	0.837033	0.775273	0.627483	0.735321	0.779763
70	0.573455	0.797125	0.836297	0.774681	0.627413	0.735626	0.779357
71	0.573293	0.798598	0.839832	0.776587	0.630377	0.737241	0.781254
72	0.575284	0.799039	0.834989	0.775685	0.628819	0.736437	0.780254
73	0.58057	0.802579	0.840378	0.780039	0.63616	0.741176	0.784606
74	0.569495	0.79692	0.834593	0.773856	0.624594	0.73367	0.778181
75	0.572284	0.797297	0.833603	0.774011	0.625493	0.734394	0.778455
76	0.570124	0.798082	0.838331	0.775531	0.62789	0.735512	0.780075
77	0.563975	0.796031	0.835479	0.772645	0.623395	0.731828	0.777225
78	0.578643	0.797819	0.833703	0.775067	0.62833	0.736722	0.779628
79	0.577074	0.800244	0.836009	0.777154	0.630247	0.737776	0.781481
80	0.564729	0.793062	0.833212	0.770507	0.61975	0.730335	0.774974
81	0.570994	0.799238	0.830016	0.774268	0.624803	0.733416	0.778238
82	0.568456	0.797458	0.833737	0.773882	0.624415	0.733217	0.778073
83	0.563948	0.797363	0.837709	0.774346	0.626028	0.733007	0.778654
84	0.567718	0.796524	0.834827	0.773392	0.625005	0.733023	0.777797
85	0.569771	0.796349	0.835134	0.773521	0.62534	0.733751	0.77807
86	0.564536	0.798828	0.836534	0.774809	0.625808	0.7333	0.779179
87	0.567922	0.793719	0.831386	0.770687	0.620526	0.731009	0.775196
88	0.564222	0.794918	0.834872	0.772104	0.622064	0.731337	0.776452
89	0.564042	0.797216	0.835029	0.773495	0.623566	0.732096	0.77775
90	0.558578	0.792005	0.832628	0.768961	0.616971	0.727737	0.773381
91	0.562381	0.790928	0.827692	0.767261	0.614526	0.727	0.771755
92	0.570545	0.798955	0.836671	0.775763	0.627555	0.73539	0.780097
93	0.566167	0.795006	0.83213	0.771486	0.621135	0.731101	0.775906
94	0.572766	0.799414	0.833327	0.775273	0.62656	0.735169	0.779606
95	0.575303	0.7988	0.831394	0.775015	0.625651	0.735166	0.779003
96	0.570695	0.795105	0.832167	0.772053	0.6233	0.732656	0.776579
97	0.577834	0.801273	0.835206	0.777721	0.631465	0.738104	0.781902
98	0.571692	0.79954	0.836846	0.776484	0.628925	0.736026	0.78063
99	0.574379	0.800362	0.837001	0.777102	0.630501	0.737248	0.781494
100	0.570833	0.800059	0.833448	0.775299	0.627702	0.73478	0.779742
101	0.577659	0.80138	0.83699	0.778262	0.632264	0.738676	0.782494
102	0.571022	0.798134	0.833104	0.774371	0.625091	0.734087	0.778594
103	0.567538	0.799376	0.834989	0.774938	0.6259	0.733968	0.779403
104	0.568178	0.797518	0.83132	0.77298	0.622984	0.732338	0.777314
105	0.563991	0.79671	0.832869	0.772542	0.621818	0.73119	0.776789
106	0.560971	0.797437	0.832841	0.772594	0.621264	0.730417	0.776778
107	0.561878	0.79422	0.826835	0.768781	0.615748	0.727644	0.773244
108	0.571114	0.800624	0.834013	0.776355	0.627402	0.73525	0.780269
109	0.57071	0.798275	0.832381	0.774165	0.624192	0.733788	0.778404
110	0.561144	0.794263	0.831589	0.770455	0.618079	0.728999	0.774652
111	0.562288	0.798276	0.835629	0.774268	0.623858	0.732064	0.778289
112	0.574555	0.79741	0.831501	0.773908	0.624618	0.734489	0.778166
113	0.561956	0.796506	0.833549	0.772207	0.621313	0.73067	0.776615
114	0.563414	0.797281	0.832795	0.772954	0.621856	0.731163	0.777004
115	0.565294	0.795658	0.829806	0.771306	0.619484	0.730253	0.775425
116	0.575965	0.798872	0.835665	0.776304	0.629426	0.736834	0.780464
117	0.5638	0.799903	0.834735	0.774887	0.625258	0.732813	0.779114
118	0.558804	0.794447	0.825517	0.76842	0.614096	0.726256	0.772547
119	0.572321	0.799942	0.833414	0.775891	0.62685	0.735226	0.779866
120	0.571236	0.801403	0.836608	0.777514	0.629458	0.736415	0.781526
121	0.56925	0.798073	0.832261	0.774165	0.623396	0.733195	0.77806
122	0.572699	0.802262	0.833495	0.777643	0.628325	0.736152	0.781228
123	0.567102	0.793442	0.832239	0.770996	0.620015	0.730927	0.775199
124	0.570025	0.79964	0.834148	0.775711	0.626207	0.734604	0.77962
125	0.57155	0.801165	0.831437	0.776072	0.625852	0.734717	0.779824
126	0.571501	0.799776	0.834249	0.775814	0.627169	0.735175	0.779924
127	0.573708	0.802067	0.83191	0.776948	0.628436	0.735895	0.78076
128	0.569485	0.799766	0.834141	0.775402	0.626652	0.734464	0.779615
129	0.570175	0.797532	0.831348	0.773599	0.62318	0.733019	0.777599
130	0.572171	0.800156	0.830109	0.774655	0.624955	0.734145	0.778934
131	0.566499	0.798993	0.836806	0.775299	0.626846	0.734099	0.779618
132	0.56907	0.802116	0.836264	0.77736	0.629507	0.735817	0.781524
133	0.572533	0.802166	0.835564	0.777592	0.630162	0.736754	0.781797
134	0.568103	0.801884	0.835413	0.777102	0.627762	0.735133	0.781
135	0.57138	0.798897	0.829565	0.774165	0.624011	0.733281	0.777961
136	0.562653	0.796619	0.829503	0.771486	0.619216	0.729592	0.775509
137	0.57187	0.802024	0.832138	0.777025	0.626567	0.735344	0.780561
138	0.566667	0.796841	0.825799	0.770842	0.618556	0.729769	0.775015
139	0.578524	0.800925	0.829804	0.776329	0.627127	0.736418	0.780116
140	0.572667	0.800633	0.833656	0.776638	0.627733	0.735652	0.780371
141	0.570678	0.799786	0.83185	0.77517	0.625001	0.734105	0.779072
142	0.57672	0.801328	0.834399	0.777334	0.62993	0.737482	0.781531
143	0.570411	0.80146	0.832754	0.776329	0.627055	0.734875	0.780245
144	0.571261	0.800829	0.835216	0.776561	0.628286	0.735768	0.780777
145	0.567063	0.799698	0.83158	0.774346	0.624032	0.73278	0.778454
146	0.573751	0.80112	0.833784	0.776948	0.628323	0.736219	0.780826
147	0.571843	0.800836	0.832727	0.776432	0.626577	0.735135	0.780083
148	0.577658	0.801488	0.830265	0.77651	0.627266	0.73647	0.780456
149	0.571744	0.801584	0.833826	0.776948	0.627712	0.735718	0.780827
150	0.572705	0.797548	0.829298	0.773341	0.623132	0.733184	0.777308
151	0.572178	0.800321	0.83177	0.775608	0.625976	0.734756	0.779544
152	0.579718	0.803105	0.833414	0.778957	0.631317	0.738745	0.78261
153	0.574276	0.798509	0.829122	0.774062	0.623643	0.733969	0.777996

## Sheet: KNN Result for Effector T Cell
Number of features	Acute	Convalescent	Unexposed	ACC	MCC	Macro F1	Weighted F1
1	0.293615	0.497185	0.334461	0.415831	0.025679	0.375087	0.407625
2	0.3904	0.603641	0.705742	0.615138	0.384482	0.566594	0.62666
3	0.477952	0.634602	0.726293	0.650618	0.441493	0.612949	0.658664
4	0.48828	0.640413	0.730064	0.656236	0.450379	0.619586	0.664041
5	0.536575	0.662124	0.739644	0.677017	0.482942	0.646114	0.683138
6	0.550927	0.675797	0.757137	0.692642	0.508163	0.661287	0.698514
7	0.574988	0.685465	0.764621	0.703475	0.525396	0.675025	0.708647
8	0.610937	0.695473	0.772837	0.716121	0.548402	0.693082	0.720411
9	0.624592	0.698136	0.779409	0.72188	0.560752	0.700712	0.725818
10	0.631536	0.703111	0.785422	0.72778	0.570119	0.706689	0.73143
11	0.637806	0.712896	0.79831	0.738271	0.587165	0.716337	0.742203
12	0.636042	0.7117	0.798127	0.737284	0.58622	0.71529	0.741386
13	0.638107	0.714566	0.804493	0.741613	0.59345	0.719055	0.745675
14	0.640022	0.714769	0.805414	0.742419	0.594673	0.720068	0.746352
15	0.632361	0.710039	0.803182	0.73819	0.588752	0.715194	0.742407
16	0.63412	0.712446	0.803329	0.739479	0.590499	0.716632	0.743783
17	0.631607	0.709788	0.803457	0.738009	0.589162	0.714951	0.742333
18	0.631713	0.711965	0.8044	0.739338	0.591605	0.716026	0.74378
19	0.629813	0.707985	0.802604	0.736599	0.587624	0.713467	0.740938
20	0.630229	0.707387	0.800349	0.735411	0.585652	0.712655	0.739729
21	0.631867	0.707954	0.799518	0.735472	0.585516	0.713113	0.7398
22	0.637339	0.712965	0.795867	0.736901	0.586355	0.71539	0.741144
23	0.637611	0.711079	0.794785	0.735633	0.584678	0.714491	0.739812
24	0.638269	0.710329	0.794399	0.735291	0.583885	0.714332	0.739355
25	0.633875	0.709099	0.795993	0.734807	0.584344	0.712989	0.739028
26	0.629637	0.706215	0.794375	0.732169	0.579988	0.710075	0.736554
27	0.633986	0.708359	0.792293	0.732774	0.580679	0.711546	0.737101
28	0.630272	0.712643	0.796556	0.735834	0.58602	0.713157	0.740598
29	0.632703	0.713271	0.795324	0.735895	0.585898	0.713766	0.740605
30	0.626057	0.70777	0.793389	0.731565	0.580199	0.709072	0.736521
31	0.622543	0.704404	0.79084	0.728424	0.57624	0.705929	0.733491
32	0.621724	0.705071	0.79265	0.72931	0.577638	0.706482	0.734503
33	0.640145	0.715478	0.791181	0.736257	0.585279	0.715601	0.740599
34	0.63861	0.715792	0.792199	0.736559	0.585621	0.715534	0.741035
35	0.628281	0.70871	0.790297	0.731002	0.579192	0.709096	0.735857
36	0.626079	0.708865	0.791025	0.730941	0.579406	0.708656	0.736028
37	0.625649	0.709171	0.791593	0.731203	0.580138	0.708804	0.736375
38	0.614966	0.703701	0.790695	0.726612	0.574748	0.703121	0.732358
39	0.620195	0.705148	0.79336	0.729471	0.579086	0.706234	0.734695
40	0.615504	0.700022	0.792637	0.726209	0.57511	0.702721	0.731499
41	0.611766	0.701722	0.7958	0.727458	0.578053	0.703096	0.733297
42	0.60904	0.702303	0.795881	0.727216	0.578151	0.702408	0.733342
43	0.609944	0.702508	0.796677	0.727901	0.5789	0.703043	0.733868
44	0.60833	0.698873	0.792523	0.724276	0.573618	0.699909	0.730207
45	0.61481	0.705417	0.795638	0.729491	0.580521	0.705288	0.735275
46	0.611428	0.708671	0.795667	0.730196	0.582206	0.705255	0.736501
47	0.614156	0.706349	0.799451	0.731525	0.584308	0.706652	0.737288
48	0.617487	0.710139	0.798919	0.733458	0.586544	0.708848	0.73918
49	0.620681	0.711318	0.797617	0.733881	0.586654	0.709872	0.739492
50	0.618989	0.711049	0.797305	0.733378	0.586003	0.709115	0.739066
51	0.616684	0.708871	0.797489	0.731988	0.584452	0.707681	0.737888
52	0.608436	0.704683	0.796834	0.728464	0.581001	0.703318	0.73482
53	0.607545	0.702773	0.794765	0.726692	0.577945	0.701694	0.73294
54	0.606986	0.702414	0.795192	0.726632	0.577814	0.70153	0.732899
55	0.596546	0.696846	0.791389	0.720591	0.570106	0.694927	0.727614
56	0.599408	0.698519	0.794983	0.723551	0.574503	0.697637	0.730226
57	0.601738	0.699204	0.797091	0.725223	0.577485	0.699344	0.731681
58	0.597441	0.695063	0.796952	0.722665	0.574852	0.696486	0.72924
59	0.591676	0.690537	0.796669	0.719605	0.571361	0.692961	0.726412
60	0.589919	0.691492	0.796274	0.719423	0.571241	0.692562	0.726525
61	0.584465	0.686222	0.795694	0.716061	0.567441	0.688794	0.723248
62	0.582804	0.688212	0.795633	0.716403	0.567889	0.688883	0.724003
63	0.584401	0.684881	0.79779	0.716443	0.568659	0.689024	0.723504
64	0.580441	0.687341	0.796545	0.716	0.567728	0.688109	0.723751
65	0.576302	0.685341	0.79709	0.714671	0.566886	0.686244	0.722634
66	0.572575	0.680674	0.797392	0.712053	0.564294	0.683547	0.720188
67	0.571874	0.685245	0.798907	0.714389	0.567628	0.685342	0.722937
68	0.568494	0.679326	0.797292	0.710523	0.563071	0.681704	0.719109
69	0.565279	0.675842	0.795588	0.707845	0.559681	0.678903	0.716415
70	0.559902	0.673675	0.792868	0.704523	0.555624	0.675481	0.713698
71	0.553169	0.6677	0.792855	0.700757	0.551757	0.671241	0.710205
72	0.552003	0.664311	0.79029	0.698119	0.548209	0.668868	0.707385
73	0.554298	0.665714	0.790906	0.699609	0.549938	0.670306	0.708538
74	0.548815	0.662439	0.791405	0.697253	0.548063	0.667553	0.706666
75	0.549083	0.662477	0.790831	0.696972	0.547601	0.667464	0.706464
76	0.541898	0.659832	0.791312	0.694595	0.545897	0.664348	0.704717
77	0.542009	0.659823	0.792494	0.695079	0.54645	0.664776	0.705231
78	0.536901	0.656635	0.791484	0.692199	0.543455	0.661673	0.702789
79	0.540908	0.661306	0.793568	0.695783	0.547914	0.665261	0.706287
80	0.53311	0.654685	0.792398	0.69087	0.542815	0.660064	0.701888
81	0.532082	0.652656	0.79381	0.690588	0.543467	0.659516	0.701431
82	0.530839	0.65119	0.792319	0.689078	0.541024	0.658116	0.699976
83	0.524384	0.649126	0.791734	0.686239	0.538479	0.655081	0.698119
84	0.524675	0.649658	0.792155	0.686863	0.539417	0.655496	0.69858
85	0.525661	0.650333	0.793066	0.68781	0.540387	0.656353	0.699386
86	0.528381	0.648235	0.793565	0.68789	0.540007	0.656727	0.698871
87	0.528433	0.650781	0.794334	0.689038	0.542226	0.657849	0.700412
88	0.520706	0.641472	0.790025	0.68189	0.53303	0.650734	0.6934
89	0.517754	0.639372	0.789879	0.680077	0.53145	0.649002	0.692055
90	0.516822	0.640109	0.789381	0.680017	0.531623	0.648771	0.6921
91	0.511531	0.634949	0.788566	0.676493	0.528035	0.645015	0.68879
92	0.507867	0.634687	0.788939	0.675647	0.528013	0.643831	0.688469
93	0.512653	0.635556	0.79004	0.67758	0.52986	0.646083	0.689819
94	0.509247	0.632825	0.790271	0.675829	0.528537	0.644115	0.688292
95	0.507385	0.635039	0.788738	0.675345	0.528099	0.643721	0.688503
96	0.507224	0.630506	0.787698	0.673332	0.525382	0.641809	0.685892
97	0.503999	0.628437	0.790895	0.673251	0.526814	0.641111	0.685969
98	0.503262	0.628619	0.789643	0.672627	0.525812	0.640508	0.685446
99	0.503621	0.631755	0.791539	0.674701	0.529894	0.642305	0.68778
100	0.498985	0.630716	0.790475	0.672526	0.527622	0.640059	0.686381
101	0.495553	0.627042	0.789768	0.669909	0.524937	0.637455	0.684003
102	0.494862	0.626562	0.789902	0.669607	0.524772	0.637109	0.683765
103	0.493173	0.622628	0.788386	0.66711	0.521324	0.634729	0.681086
104	0.489986	0.62197	0.788684	0.665982	0.520447	0.633547	0.680592
105	0.489164	0.621485	0.788924	0.66568	0.520463	0.633191	0.680384
106	0.490251	0.619816	0.793576	0.667633	0.524116	0.634548	0.681693
107	0.48514	0.61591	0.79029	0.663244	0.519168	0.630447	0.677936
108	0.488423	0.62148	0.792239	0.66713	0.523231	0.634047	0.681731
109	0.487072	0.617336	0.790658	0.664713	0.520769	0.631689	0.678957
110	0.48735	0.618794	0.79138	0.665579	0.521408	0.632508	0.679985
111	0.48751	0.61785	0.791286	0.665237	0.521675	0.632215	0.679513
112	0.487058	0.612937	0.789998	0.662801	0.51801	0.629998	0.676588
113	0.48499	0.611806	0.791611	0.662458	0.518415	0.629469	0.676542
114	0.484316	0.608636	0.790596	0.660686	0.516193	0.627849	0.674538
115	0.482307	0.60437	0.789351	0.658129	0.512636	0.625342	0.671787
116	0.483093	0.607562	0.790781	0.660364	0.516421	0.627145	0.673989
117	0.483534	0.608322	0.787665	0.659297	0.514673	0.626507	0.673057
118	0.481024	0.60739	0.79251	0.660384	0.517596	0.626975	0.674448
119	0.481478	0.60424	0.789469	0.658028	0.513863	0.625062	0.671695
120	0.482279	0.601005	0.790243	0.657827	0.513263	0.624509	0.670572
121	0.476854	0.5971	0.7882	0.653981	0.510051	0.620718	0.667317
122	0.473783	0.593188	0.786568	0.65082	0.506668	0.617846	0.664464
123	0.470993	0.591235	0.787628	0.649934	0.50621	0.616619	0.663721
124	0.471238	0.589606	0.788303	0.649712	0.505392	0.616382	0.663262
125	0.475661	0.593749	0.786155	0.651444	0.506548	0.618522	0.664736
126	0.477356	0.595313	0.78651	0.652672	0.507939	0.619726	0.665794
127	0.475652	0.597272	0.786181	0.652652	0.508157	0.619701	0.666416
128	0.472813	0.596301	0.78863	0.652531	0.509122	0.619248	0.666729
129	0.470617	0.593501	0.786576	0.649994	0.50625	0.616898	0.664308
130	0.469995	0.590633	0.785991	0.648564	0.504892	0.61554	0.662637
131	0.468744	0.588955	0.789869	0.649309	0.507031	0.615856	0.663382
132	0.468886	0.589471	0.788457	0.648846	0.505826	0.615605	0.663035
133	0.469233	0.591773	0.789077	0.650336	0.507871	0.616694	0.664426
134	0.469707	0.593869	0.78945	0.651142	0.509073	0.617675	0.665625
135	0.47298	0.596049	0.790823	0.653437	0.511721	0.61995	0.667566
136	0.467619	0.592176	0.790112	0.650377	0.508274	0.616636	0.664904
137	0.463608	0.586691	0.788888	0.646752	0.505329	0.613063	0.661389
138	0.461768	0.586794	0.789746	0.64651	0.50586	0.612769	0.661626
139	0.45918	0.579607	0.789764	0.643268	0.502301	0.609517	0.657975
140	0.454068	0.574614	0.788544	0.639261	0.499078	0.605742	0.654588
141	0.461768	0.586999	0.793762	0.648524	0.509578	0.614176	0.663445
142	0.456879	0.58104	0.78876	0.642685	0.502968	0.608893	0.658
143	0.456065	0.579626	0.789785	0.642423	0.503395	0.608492	0.65769
144	0.455655	0.578183	0.792249	0.642966	0.504442	0.608696	0.658022
145	0.455193	0.576947	0.78994	0.641617	0.502512	0.60736	0.656402
146	0.452533	0.5757	0.790763	0.64057	0.502264	0.606332	0.655905
147	0.452955	0.576794	0.789475	0.64051	0.50164	0.606408	0.655912
148	0.449195	0.573781	0.791628	0.63908	0.50208	0.604868	0.655041
149	0.449742	0.573645	0.791087	0.63912	0.501468	0.604825	0.654798
150	0.443878	0.571269	0.791555	0.636543	0.500653	0.602234	0.653302
151	0.443991	0.568095	0.792453	0.636181	0.500597	0.601513	0.652193
152	0.436629	0.561868	0.789116	0.629777	0.493091	0.595871	0.647094
153	0.440754	0.563541	0.790147	0.632435	0.496201	0.598147	0.64873
154	0.439608	0.561786	0.788092	0.630301	0.493386	0.596495	0.646906
155	0.440757	0.560497	0.787548	0.630321	0.493191	0.596268	0.646174
156	0.441148	0.560407	0.787726	0.630402	0.493507	0.596427	0.646246
157	0.442141	0.561117	0.787584	0.630905	0.493419	0.596947	0.646618
158	0.438969	0.558057	0.788526	0.629435	0.492891	0.595184	0.645262
159	0.433633	0.552504	0.781506	0.62273	0.48617	0.589214	0.639102
160	0.432435	0.549441	0.784643	0.622488	0.485865	0.58884	0.638878
161	0.433363	0.551313	0.785469	0.624079	0.488047	0.590049	0.64021
162	0.432138	0.552155	0.785177	0.623596	0.487737	0.589823	0.640364
163	0.433855	0.5562	0.785972	0.62579	0.490174	0.592009	0.64279
164	0.432593	0.552796	0.786435	0.624562	0.489645	0.590608	0.641252
165	0.433414	0.555423	0.783948	0.624381	0.488594	0.590929	0.641511
166	0.430561	0.553049	0.786102	0.623716	0.488687	0.589904	0.641031
167	0.42543	0.549289	0.785815	0.620414	0.486864	0.586845	0.638627
168	0.423153	0.553291	0.786363	0.621219	0.489143	0.587603	0.640537
169	0.421617	0.545246	0.785194	0.617494	0.484833	0.584019	0.636073
170	0.417839	0.539468	0.782749	0.612843	0.479332	0.580019	0.631918
171	0.41679	0.543883	0.781709	0.613507	0.480928	0.580794	0.633463
172	0.416688	0.541748	0.784779	0.613991	0.482404	0.581072	0.633757
173	0.416692	0.540646	0.782739	0.612984	0.48028	0.580026	0.63236
174	0.412348	0.537776	0.781546	0.609601	0.478053	0.577223	0.630066
175	0.412679	0.537111	0.782623	0.610386	0.47896	0.577471	0.630245
176	0.412153	0.533095	0.782239	0.608554	0.477108	0.575829	0.628125
177	0.406817	0.527713	0.781523	0.604386	0.473857	0.572018	0.624748
178	0.40413	0.528674	0.781307	0.603419	0.473728	0.57137	0.624849
179	0.411533	0.532615	0.781459	0.60799	0.476979	0.575202	0.627503
180	0.410784	0.534505	0.783625	0.609017	0.479086	0.576305	0.629255
181	0.411674	0.530003	0.784152	0.608675	0.478125	0.575276	0.627433
182	0.410487	0.533384	0.785297	0.60954	0.480051	0.576389	0.629411
183	0.413075	0.53711	0.789669	0.613809	0.485711	0.579951	0.633303
184	0.413617	0.539237	0.786687	0.613487	0.483562	0.579847	0.633086
185	0.413752	0.540726	0.786324	0.613568	0.484722	0.580267	0.633649
186	0.414356	0.543043	0.792205	0.617313	0.489943	0.583201	0.637327
187	0.409674	0.539343	0.787819	0.61246	0.485162	0.578945	0.633237
188	0.407065	0.539995	0.786167	0.610386	0.483546	0.577743	0.632585
189	0.407423	0.536716	0.787087	0.610225	0.483128	0.577075	0.631459
190	0.405533	0.535832	0.786419	0.608534	0.482048	0.575928	0.63057
191	0.40504	0.535583	0.786066	0.608352	0.482358	0.575563	0.630253
192	0.402229	0.536232	0.784235	0.60654	0.480708	0.574232	0.629503
193	0.400634	0.529558	0.785537	0.604426	0.4792	0.57191	0.626741
194	0.399518	0.527871	0.786177	0.603641	0.478991	0.571189	0.626107
195	0.404155	0.534823	0.787724	0.608413	0.483	0.575568	0.630518
196	0.40314	0.539102	0.789177	0.610064	0.486061	0.57714	0.63307
197	0.402378	0.539164	0.78588	0.608232	0.483673	0.575807	0.631612
198	0.400216	0.535587	0.786686	0.60658	0.483163	0.574163	0.630051
199	0.396632	0.534386	0.786008	0.604345	0.481803	0.572342	0.628842
200	0.397752	0.533536	0.789142	0.605876	0.484242	0.573477	0.629892
201	0.399017	0.537722	0.784718	0.606198	0.482028	0.573819	0.630103
202	0.400083	0.537992	0.780253	0.604506	0.479035	0.572776	0.628421
203	0.397323	0.538036	0.784865	0.605151	0.482483	0.573408	0.63015
204	0.392854	0.534796	0.782242	0.600963	0.478595	0.569964	0.627055
205	0.388426	0.535595	0.779388	0.598204	0.477162	0.567803	0.62578
206	0.401451	0.533427	0.78738	0.606822	0.483471	0.574086	0.629445
207	0.399701	0.531154	0.786983	0.605191	0.481834	0.572612	0.628027
208	0.397601	0.537085	0.788171	0.606399	0.484213	0.574285	0.631143
209	0.39626	0.535107	0.78958	0.606017	0.485434	0.573649	0.63068
210	0.397257	0.536952	0.789844	0.607003	0.48581	0.574684	0.631764
211	0.39826	0.539129	0.791043	0.608755	0.487959	0.576144	0.633408
212	0.397243	0.538872	0.790826	0.607849	0.487282	0.575647	0.633094
213	0.401822	0.539353	0.790692	0.610286	0.488071	0.577289	0.63371
214	0.399751	0.533685	0.792781	0.608634	0.487496	0.575406	0.631717
215	0.401419	0.531661	0.789146	0.607144	0.483858	0.574075	0.629362
216	0.395387	0.528355	0.789929	0.603902	0.482481	0.571224	0.627543
217	0.39428	0.527683	0.790087	0.603318	0.483438	0.570683	0.627184
218	0.393807	0.527213	0.789716	0.603057	0.482381	0.570246	0.626757
219	0.393364	0.527109	0.789651	0.602553	0.483085	0.570041	0.626636
220	0.390692	0.520159	0.791536	0.600137	0.481507	0.567462	0.62389
221	0.394377	0.523894	0.792508	0.603258	0.483572	0.57026	0.626436
222	0.391458	0.523562	0.793028	0.602151	0.484223	0.569349	0.626217
223	0.38574	0.516559	0.790931	0.596251	0.479247	0.56441	0.621442
224	0.383724	0.518081	0.790962	0.596231	0.480084	0.564256	0.621981
225	0.387222	0.516516	0.79272	0.598224	0.480841	0.565486	0.622333
226	0.383413	0.517331	0.791084	0.595667	0.479809	0.563943	0.621647
227	0.382004	0.514	0.79385	0.595244	0.480817	0.563285	0.621117
228	0.383876	0.512956	0.794126	0.596029	0.481163	0.563653	0.620923
229	0.378917	0.513788	0.788342	0.591358	0.476495	0.560349	0.618355
230	0.378812	0.511734	0.790619	0.591579	0.477657	0.560388	0.618347
231	0.379561	0.515072	0.793688	0.594297	0.480801	0.562774	0.621318
232	0.378126	0.510015	0.791418	0.591076	0.477815	0.559853	0.617808
233	0.377579	0.513101	0.792673	0.592566	0.479817	0.561118	0.619756
234	0.377214	0.508109	0.791185	0.590089	0.477074	0.558836	0.616716
235	0.37519	0.508302	0.792632	0.589727	0.477698	0.558708	0.617231
236	0.375937	0.508861	0.794043	0.590854	0.479188	0.559614	0.618173
237	0.374509	0.505348	0.796289	0.59019	0.479883	0.558715	0.617331
238	0.371266	0.503562	0.790853	0.585719	0.47445	0.555227	0.61384
239	0.376892	0.510099	0.792886	0.591076	0.479013	0.559959	0.618357
240	0.368596	0.500076	0.792342	0.583827	0.475027	0.553671	0.612565
241	0.368157	0.497309	0.793911	0.583807	0.474941	0.553126	0.611883
242	0.369171	0.498419	0.792136	0.583947	0.474613	0.553242	0.611747
243	0.366657	0.493078	0.794499	0.582135	0.474636	0.551411	0.609984
244	0.364664	0.491885	0.791946	0.579638	0.472021	0.549498	0.60813
245	0.361271	0.487484	0.792781	0.577162	0.471257	0.547179	0.606072
246	0.361299	0.48707	0.787236	0.574322	0.467357	0.545201	0.603501
247	0.361931	0.489183	0.791759	0.577303	0.470443	0.547624	0.606503
248	0.358984	0.488264	0.788356	0.573819	0.468615	0.545201	0.604322
249	0.357977	0.482944	0.793912	0.574383	0.470812	0.544944	0.604084
250	0.359064	0.486385	0.794327	0.575933	0.472443	0.546592	0.605999
251	0.357199	0.485521	0.788557	0.57251	0.468186	0.543759	0.602934
252	0.356052	0.476969	0.788264	0.569349	0.464839	0.540428	0.598643

## Sheet: KNN Result for Memory T Cell
Number of features	Acute	Convalescent	Unexposed	ACC	MCC	Macro F1	Weighted F1
1	0.365051	0.450075	0.324318	0.392766	0.053038	0.379815	0.377762
2	0.340923	0.481971	0.465808	0.456006	0.138125	0.429568	0.457729
3	0.437885	0.498755	0.504662	0.492511	0.197818	0.480434	0.4947
4	0.529468	0.607372	0.770335	0.673572	0.473607	0.635725	0.679472
5	0.607701	0.654409	0.786528	0.71064	0.532698	0.68288	0.714753
6	0.63466	0.672058	0.795284	0.725108	0.556868	0.700667	0.729048
7	0.704363	0.699215	0.807275	0.751492	0.598367	0.736951	0.75355
8	0.722229	0.709378	0.812004	0.760204	0.612437	0.74787	0.761895
9	0.727123	0.717951	0.817097	0.766558	0.622863	0.754057	0.768315
10	0.730274	0.720888	0.820232	0.769638	0.628142	0.757131	0.771375
11	0.742096	0.730362	0.828489	0.778896	0.642693	0.766982	0.780513
12	0.739009	0.731744	0.828411	0.778826	0.642573	0.766388	0.780656
13	0.756906	0.741347	0.833361	0.787415	0.655787	0.777205	0.788898
14	0.758915	0.741258	0.831647	0.786834	0.654774	0.777273	0.788241
15	0.760425	0.741515	0.830812	0.786729	0.654835	0.777584	0.788099
16	0.763259	0.742492	0.830125	0.787028	0.655319	0.778626	0.788462
17	0.761693	0.741875	0.828382	0.785673	0.653344	0.777317	0.787176
18	0.760355	0.742351	0.827292	0.785057	0.652756	0.776666	0.786665
19	0.759919	0.738985	0.825545	0.782839	0.649595	0.774816	0.784441
20	0.765009	0.74592	0.828097	0.787415	0.656956	0.779675	0.788983
21	0.764071	0.746153	0.828211	0.787362	0.656914	0.779478	0.789023
22	0.759359	0.744538	0.827395	0.785708	0.654349	0.777098	0.78745
23	0.763125	0.745437	0.825489	0.785638	0.654352	0.778017	0.787283
24	0.759762	0.745325	0.826379	0.785479	0.654641	0.777155	0.787296
25	0.763024	0.74738	0.826454	0.786694	0.656704	0.778953	0.788505
26	0.761967	0.747001	0.823509	0.784934	0.653866	0.777493	0.786772
27	0.763701	0.747094	0.82388	0.785356	0.654872	0.778225	0.787192
28	0.759374	0.743112	0.819889	0.781114	0.649108	0.774125	0.783165
29	0.758203	0.742731	0.819353	0.780551	0.648148	0.773429	0.782617
30	0.754632	0.7406	0.817037	0.778069	0.644693	0.770756	0.780228
31	0.760604	0.745486	0.817763	0.781114	0.649466	0.774617	0.78317
32	0.759848	0.742428	0.815246	0.778615	0.645367	0.772507	0.780645
33	0.755907	0.739704	0.812886	0.775763	0.641733	0.769499	0.777963
34	0.751673	0.737314	0.812471	0.774003	0.639354	0.767153	0.776343
35	0.754635	0.740578	0.813208	0.775975	0.642745	0.769474	0.778315
36	0.751207	0.738297	0.810775	0.773352	0.638869	0.76676	0.775827
37	0.750132	0.736436	0.807056	0.770624	0.635419	0.764541	0.773133
38	0.747909	0.735628	0.802656	0.767773	0.631883	0.762064	0.770375
39	0.745621	0.734444	0.803312	0.767315	0.631231	0.761126	0.76998
40	0.73774	0.733329	0.801965	0.764992	0.628574	0.757678	0.767972
41	0.741131	0.735678	0.804987	0.767913	0.632474	0.760599	0.770776
42	0.738895	0.73784	0.806208	0.768899	0.634724	0.760981	0.771964
43	0.736011	0.737208	0.803416	0.76684	0.63202	0.758879	0.769999
44	0.740381	0.739972	0.805708	0.769709	0.636136	0.762021	0.772713
45	0.736848	0.740309	0.804422	0.768617	0.635199	0.760526	0.771798
46	0.736185	0.742291	0.807786	0.770818	0.639121	0.762087	0.774164
47	0.735952	0.742141	0.805937	0.769902	0.637276	0.761344	0.773159
48	0.732525	0.739835	0.805444	0.768195	0.635094	0.759268	0.771626
49	0.734769	0.739354	0.801204	0.766312	0.632752	0.758442	0.769588
50	0.731518	0.736297	0.798635	0.763372	0.628751	0.755483	0.766752
51	0.726736	0.734491	0.795418	0.760345	0.624827	0.752215	0.763902
52	0.727572	0.729648	0.789643	0.755857	0.618262	0.748954	0.759248
53	0.722401	0.727727	0.785973	0.752477	0.614544	0.745367	0.756084
54	0.723083	0.724673	0.783548	0.750224	0.611387	0.743768	0.753772
55	0.719861	0.724209	0.779636	0.747672	0.608732	0.741236	0.751277
56	0.720625	0.723442	0.778268	0.746863	0.60747	0.740778	0.750386
57	0.719295	0.721497	0.77822	0.745877	0.605635	0.739671	0.749455
58	0.718167	0.723514	0.778905	0.746845	0.60711	0.740195	0.750448
59	0.719031	0.723991	0.78153	0.748359	0.609176	0.741517	0.752038
60	0.724482	0.727296	0.781425	0.750471	0.61257	0.744401	0.753894
61	0.716535	0.724864	0.77848	0.746845	0.60824	0.73996	0.750573
62	0.713508	0.728773	0.784836	0.750823	0.61414	0.742372	0.754902
63	0.712145	0.726452	0.779786	0.74732	0.609733	0.739461	0.751334
64	0.711934	0.727649	0.778387	0.747144	0.609733	0.739323	0.751078
65	0.707591	0.729795	0.782869	0.749309	0.613271	0.740085	0.753641
66	0.712742	0.731368	0.784479	0.751527	0.616031	0.742863	0.755643
67	0.708656	0.728787	0.781569	0.7485	0.611718	0.739671	0.752725
68	0.705876	0.724996	0.780411	0.745947	0.608535	0.737094	0.75036
69	0.709902	0.728523	0.781094	0.748341	0.61197	0.739839	0.75253
70	0.707425	0.727241	0.779382	0.746669	0.609465	0.738016	0.750897
71	0.697969	0.721797	0.775416	0.74109	0.601933	0.731727	0.745727
72	0.703468	0.72615	0.775875	0.743923	0.606569	0.735164	0.748275
73	0.7037	0.722197	0.770491	0.739928	0.601165	0.732129	0.744091
74	0.703525	0.72539	0.769933	0.740931	0.603243	0.73295	0.745032
75	0.701096	0.723154	0.769307	0.739312	0.601181	0.731186	0.743574
76	0.700686	0.725719	0.771755	0.741354	0.604475	0.73272	0.745739
77	0.698527	0.724918	0.770271	0.740016	0.602618	0.731238	0.744442
78	0.700562	0.727825	0.772772	0.742621	0.60664	0.73372	0.747047
79	0.698673	0.727273	0.769844	0.740773	0.604481	0.73193	0.74516
80	0.695506	0.723753	0.769104	0.738502	0.600789	0.729454	0.743063
81	0.698003	0.722707	0.766144	0.737164	0.599141	0.728951	0.741472
82	0.695704	0.721002	0.763678	0.734982	0.596366	0.726794	0.73932
83	0.690678	0.720435	0.760085	0.732324	0.593173	0.723733	0.736736
84	0.690561	0.719146	0.760246	0.731831	0.5925	0.723318	0.736303
85	0.689021	0.715409	0.754417	0.727466	0.586843	0.719616	0.731778
86	0.689178	0.715403	0.75079	0.725882	0.58559	0.718457	0.72999
87	0.686178	0.713422	0.748339	0.723506	0.582249	0.71598	0.727659
88	0.685378	0.710461	0.742726	0.71974	0.577056	0.712855	0.723627
89	0.683662	0.710676	0.744849	0.720426	0.578247	0.713062	0.724568
90	0.683459	0.70977	0.744333	0.719792	0.57731	0.712521	0.723937
91	0.683907	0.710645	0.741263	0.71893	0.576409	0.711938	0.722801
92	0.678152	0.70552	0.73477	0.713016	0.568947	0.706147	0.716923
93	0.682148	0.707458	0.734466	0.714389	0.570928	0.708024	0.717983
94	0.675325	0.702721	0.728332	0.708616	0.563917	0.702126	0.712311
95	0.674373	0.701934	0.727429	0.707753	0.562501	0.701245	0.711448
96	0.675241	0.701321	0.724133	0.70624	0.561345	0.700232	0.709671
97	0.677367	0.705811	0.731612	0.711643	0.568072	0.70493	0.715376
98	0.669656	0.69799	0.721737	0.70286	0.556864	0.696461	0.706546
99	0.669413	0.700152	0.72532	0.705236	0.55971	0.698295	0.709138
100	0.66366	0.695681	0.7211	0.70059	0.553312	0.693481	0.704645
101	0.665492	0.696623	0.716485	0.699375	0.552755	0.692867	0.702925
102	0.665387	0.696455	0.714049	0.698284	0.551616	0.691964	0.701636
103	0.664809	0.692919	0.713925	0.696612	0.549011	0.690551	0.700137
104	0.662097	0.692209	0.711462	0.694817	0.547135	0.688589	0.698325
105	0.666252	0.696823	0.713666	0.698425	0.552004	0.692247	0.701688
106	0.664322	0.696098	0.712366	0.697245	0.550576	0.690929	0.700539
107	0.664147	0.695767	0.71014	0.696172	0.549196	0.690018	0.699283
108	0.659041	0.691064	0.705841	0.69149	0.543274	0.685315	0.694734
109	0.658621	0.696804	0.714498	0.697369	0.551438	0.689974	0.701217
110	0.661957	0.693923	0.7009	0.691244	0.544292	0.685593	0.693721
111	0.659697	0.695527	0.706301	0.69369	0.546978	0.687175	0.696769
112	0.654505	0.689471	0.699496	0.687424	0.538762	0.681157	0.69044
113	0.652339	0.689902	0.700929	0.687776	0.539487	0.681057	0.691071
114	0.649206	0.687212	0.695643	0.683939	0.534848	0.677354	0.687039
115	0.65093	0.686839	0.691946	0.682619	0.53333	0.676572	0.685254
116	0.646033	0.685741	0.692858	0.681598	0.532421	0.674877	0.684719
117	0.643611	0.682602	0.691042	0.679081	0.528608	0.672418	0.68232
118	0.64544	0.686439	0.697525	0.683657	0.534506	0.676468	0.687242
119	0.64653	0.686861	0.694021	0.682637	0.533297	0.675804	0.685788
120	0.641301	0.68317	0.689434	0.678254	0.527859	0.671301	0.681475
121	0.653148	0.686758	0.694257	0.683904	0.534972	0.678054	0.686627
122	0.648129	0.683902	0.692911	0.681211	0.531648	0.67498	0.684273
123	0.645084	0.68306	0.691942	0.679908	0.529956	0.673362	0.683115
124	0.645129	0.685903	0.693038	0.681563	0.532221	0.67469	0.684768
125	0.6481	0.685303	0.694464	0.682443	0.53278	0.675956	0.685586
126	0.644424	0.682181	0.688839	0.678166	0.528352	0.671815	0.681155
127	0.645882	0.685683	0.690441	0.680595	0.531073	0.674002	0.683477
128	0.643278	0.679208	0.682054	0.673995	0.523099	0.66818	0.676496
129	0.646384	0.684682	0.690018	0.680084	0.530332	0.673695	0.682936
130	0.64593	0.682555	0.687835	0.678219	0.527939	0.672107	0.680973
131	0.646183	0.684814	0.682179	0.677022	0.527338	0.671059	0.679066
132	0.647151	0.684055	0.683185	0.677268	0.52737	0.671464	0.679383
133	0.641214	0.678665	0.680955	0.672956	0.521703	0.666944	0.675501
134	0.639482	0.678245	0.677241	0.671002	0.51968	0.664989	0.673293
135	0.638995	0.676772	0.676558	0.670017	0.51787	0.664109	0.672326
136	0.639313	0.673948	0.672782	0.667359	0.514586	0.662014	0.669389
137	0.640132	0.678826	0.676061	0.670914	0.519771	0.665006	0.673006
138	0.643122	0.681067	0.677565	0.673026	0.522405	0.667251	0.674966
139	0.635368	0.680084	0.678114	0.671337	0.521069	0.664522	0.673967
140	0.637992	0.679788	0.679972	0.672446	0.521262	0.665917	0.675078
141	0.637381	0.682474	0.684069	0.675086	0.525302	0.667975	0.678087
142	0.635049	0.679052	0.672726	0.668749	0.51764	0.662276	0.670851
143	0.633742	0.678617	0.675343	0.669348	0.518173	0.662567	0.671834
144	0.632809	0.67604	0.66941	0.665757	0.513597	0.65942	0.667776
145	0.631569	0.680059	0.678603	0.670809	0.51966	0.66341	0.673764
146	0.626621	0.675383	0.667183	0.663416	0.511543	0.656396	0.665703
147	0.626938	0.675157	0.675037	0.666409	0.514384	0.659044	0.669558
148	0.633138	0.678015	0.671589	0.6675	0.516428	0.660914	0.669663
149	0.631001	0.677008	0.668035	0.665282	0.514312	0.658682	0.66726
150	0.627386	0.674979	0.671009	0.66486	0.512623	0.657791	0.667537
151	0.623657	0.67183	0.664778	0.660354	0.5078	0.653422	0.662788
152	0.629711	0.675856	0.669715	0.665194	0.513362	0.658427	0.6675
153	0.627106	0.678698	0.672477	0.666989	0.516046	0.659427	0.669677
154	0.627836	0.67389	0.664884	0.662114	0.510031	0.655537	0.66412
155	0.624003	0.673331	0.663017	0.660442	0.508219	0.65345	0.662534
156	0.626061	0.677077	0.661532	0.661903	0.510528	0.65489	0.663485
157	0.620793	0.672186	0.662007	0.65891	0.506452	0.651662	0.66122
158	0.620417	0.673439	0.659093	0.658277	0.506458	0.650983	0.660213
159	0.616522	0.666573	0.642874	0.648438	0.494131	0.64199	0.649036
160	0.61409	0.671858	0.647735	0.652064	0.49933	0.644561	0.653224
161	0.617886	0.668905	0.646701	0.651148	0.497393	0.644498	0.652001
162	0.615628	0.670833	0.652038	0.653525	0.500578	0.646166	0.655143
163	0.617061	0.665028	0.636021	0.645323	0.490329	0.63937	0.645091
164	0.613974	0.666225	0.640948	0.647065	0.493036	0.640383	0.647651
165	0.616231	0.667455	0.641214	0.648139	0.494602	0.641633	0.648519
166	0.612711	0.666426	0.638355	0.645939	0.492202	0.639164	0.646294
167	0.609372	0.66367	0.631752	0.641662	0.487174	0.634932	0.641558
168	0.611833	0.667386	0.633855	0.644548	0.490909	0.637692	0.644328
169	0.610149	0.658682	0.622735	0.636328	0.480072	0.630522	0.635228
170	0.610736	0.668854	0.624107	0.641433	0.48789	0.634566	0.639923
171	0.60664	0.662327	0.619368	0.636047	0.480741	0.629445	0.634564
172	0.605815	0.660495	0.616648	0.634093	0.478401	0.627653	0.632406
173	0.606023	0.663371	0.617361	0.635642	0.480829	0.628919	0.6339
174	0.610554	0.657378	0.604657	0.629394	0.472596	0.624196	0.625778
175	0.606069	0.660545	0.609027	0.631435	0.475738	0.625214	0.628664
176	0.599944	0.656913	0.604965	0.627141	0.470734	0.620607	0.624532
177	0.601123	0.661614	0.611811	0.631893	0.476708	0.624849	0.629895
178	0.601002	0.659601	0.608694	0.629904	0.474191	0.623099	0.62755
179	0.601365	0.657587	0.605561	0.627933	0.471597	0.621504	0.625253
180	0.604618	0.657655	0.601335	0.627141	0.470829	0.621203	0.623551
181	0.601354	0.654543	0.598305	0.624025	0.466831	0.618067	0.620462
182	0.598707	0.656297	0.600183	0.624923	0.468227	0.618396	0.621773
183	0.592511	0.655998	0.594196	0.621438	0.465425	0.614235	0.617967
184	0.599245	0.653169	0.589363	0.619907	0.462313	0.613926	0.61524
185	0.598859	0.656847	0.592959	0.622776	0.466113	0.616222	0.618411
186	0.59275	0.651899	0.587457	0.617372	0.460027	0.610702	0.613054
187	0.593694	0.653403	0.587191	0.618129	0.461027	0.611429	0.613613
188	0.593334	0.650277	0.576869	0.613148	0.455396	0.606827	0.607226
189	0.591745	0.653147	0.577769	0.614398	0.457468	0.607553	0.608604
190	0.583451	0.644396	0.567718	0.605351	0.446178	0.598522	0.599259
191	0.590114	0.643692	0.559709	0.603731	0.444198	0.597839	0.595768
192	0.586751	0.645028	0.565323	0.605509	0.446455	0.599034	0.598692
193	0.587865	0.643863	0.558881	0.603045	0.443509	0.59687	0.595164
194	0.581774	0.64593	0.562253	0.603837	0.445185	0.596652	0.596943
195	0.580912	0.646373	0.565541	0.604911	0.446949	0.597609	0.598651
196	0.584189	0.644273	0.550692	0.599842	0.440722	0.593051	0.590828
197	0.579774	0.642998	0.55073	0.59831	0.439258	0.591167	0.589845
198	0.585632	0.645768	0.553322	0.60169	0.443076	0.594907	0.592881
199	0.584736	0.644192	0.55134	0.600123	0.440836	0.593423	0.591182
200	0.58077	0.643108	0.544413	0.59655	0.437348	0.58943	0.58686
201	0.579218	0.641578	0.541586	0.594579	0.434646	0.58746	0.584683
202	0.579365	0.640522	0.528757	0.590073	0.43009	0.582881	0.577909
203	0.573046	0.636013	0.524561	0.585286	0.424134	0.577873	0.573348
204	0.579023	0.639849	0.522836	0.587767	0.427541	0.580569	0.574664
205	0.575995	0.640988	0.531614	0.590443	0.430873	0.582866	0.579124
206	0.577939	0.640712	0.527167	0.589334	0.429898	0.581939	0.577029
207	0.574932	0.63893	0.526776	0.58775	0.427432	0.580213	0.575798
208	0.577206	0.643525	0.540551	0.594685	0.435657	0.587094	0.584692
209	0.570184	0.640825	0.525923	0.587327	0.427614	0.578977	0.575563
210	0.572041	0.639405	0.520906	0.585514	0.425241	0.57745	0.57273
211	0.571302	0.637066	0.51261	0.581677	0.4215	0.573659	0.567612
212	0.574312	0.636576	0.509314	0.581079	0.420263	0.573401	0.566129
213	0.565586	0.640764	0.52735	0.586676	0.427954	0.5779	0.575721
214	0.571327	0.635512	0.505987	0.578896	0.417985	0.570942	0.563719
215	0.568876	0.636246	0.511167	0.580304	0.419716	0.572096	0.566298
216	0.56687	0.631268	0.494539	0.572507	0.41019	0.564226	0.555867
217	0.567184	0.63455	0.49174	0.573247	0.412501	0.564491	0.555784
218	0.569915	0.635652	0.497698	0.576133	0.415999	0.567755	0.559489
219	0.566432	0.635982	0.493541	0.574215	0.413863	0.565318	0.557149
220	0.559022	0.637515	0.491946	0.572806	0.412945	0.562827	0.556099
221	0.563132	0.635345	0.497673	0.574496	0.414051	0.565383	0.558578
222	0.56211	0.629475	0.485972	0.567984	0.406056	0.559186	0.550364
223	0.555719	0.633574	0.484103	0.567843	0.407199	0.557799	0.55029
224	0.558818	0.635105	0.487324	0.570254	0.410499	0.560416	0.552842
225	0.558602	0.629155	0.470632	0.562563	0.401	0.552796	0.542208
226	0.560181	0.633669	0.473198	0.565731	0.404987	0.555683	0.545416
227	0.557926	0.634216	0.481622	0.567984	0.407758	0.557921	0.549559
228	0.555115	0.635276	0.474922	0.565854	0.406247	0.555104	0.546315
229	0.55279	0.626863	0.465824	0.558761	0.396891	0.548492	0.538261
230	0.559885	0.6244	0.462067	0.558092	0.394658	0.548784	0.536252
231	0.55412	0.630211	0.471601	0.562263	0.400881	0.551977	0.542585
232	0.557658	0.623339	0.458539	0.55605	0.392354	0.546512	0.53383
233	0.558327	0.628523	0.469197	0.561753	0.399682	0.552016	0.541218
234	0.558438	0.628258	0.461802	0.559465	0.397142	0.5495	0.53745
235	0.553455	0.631332	0.473508	0.563144	0.401604	0.552765	0.543891
236	0.559549	0.632544	0.469229	0.563865	0.403027	0.553774	0.542934
237	0.555546	0.630542	0.465972	0.561014	0.399318	0.550687	0.540077
238	0.556238	0.631353	0.467552	0.562105	0.400978	0.551714	0.541257
239	0.558537	0.627317	0.457787	0.557863	0.395327	0.54788	0.535099
240	0.557013	0.627896	0.460403	0.558497	0.396244	0.548437	0.53645
241	0.553894	0.632314	0.465005	0.561243	0.400722	0.550404	0.540094

## Sheet: KNN Result for Naive T Cell
Number of features	Acute	Convalescent	Unexposed	ACC	MCC	Macro F1	Weighted F1
1	0.041159	0.795215	0.673284	0.706152	0.468718	0.503219	0.656086
2	0.291639	0.688965	0.735311	0.641462	0.403508	0.571972	0.650153
3	0.450698	0.676965	0.761608	0.66233	0.471344	0.629757	0.673033
4	0.487566	0.71275	0.800847	0.699737	0.530697	0.667054	0.710041
5	0.569703	0.746889	0.814841	0.73699	0.59197	0.710478	0.74433
6	0.638895	0.789547	0.839724	0.779782	0.654202	0.756055	0.785001
7	0.685502	0.815223	0.863392	0.808378	0.701159	0.788039	0.812857
8	0.71518	0.83166	0.874115	0.825356	0.728194	0.806985	0.829287
9	0.733461	0.839678	0.882206	0.834913	0.74523	0.818448	0.838703
10	0.737509	0.839166	0.880275	0.834785	0.745522	0.818983	0.83836
11	0.738856	0.840539	0.882255	0.836433	0.746881	0.82055	0.839919
12	0.739259	0.839927	0.882663	0.836253	0.747339	0.820616	0.839761
13	0.740768	0.839741	0.878983	0.835248	0.745804	0.819831	0.838713
14	0.741301	0.840595	0.881563	0.836459	0.748105	0.821153	0.840062
15	0.742155	0.84034	0.882218	0.836871	0.748094	0.821571	0.840239
16	0.742549	0.838862	0.878712	0.834991	0.745273	0.820041	0.83838
17	0.748428	0.840419	0.879589	0.837155	0.748846	0.822812	0.840304
18	0.745567	0.838299	0.877561	0.834939	0.745719	0.820476	0.838114
19	0.750869	0.842273	0.879217	0.838366	0.750425	0.82412	0.841543
20	0.750815	0.840675	0.87874	0.837438	0.749023	0.82341	0.840501
21	0.749778	0.841699	0.881822	0.838726	0.751361	0.824433	0.841891
22	0.747279	0.843085	0.884309	0.839654	0.752787	0.824891	0.8431
23	0.744737	0.842622	0.88383	0.838829	0.751262	0.82373	0.842353
24	0.746124	0.844728	0.88651	0.840968	0.755047	0.825787	0.844541
25	0.74711	0.844189	0.885097	0.840452	0.754009	0.825465	0.843934
26	0.74764	0.843703	0.886399	0.840633	0.755378	0.825914	0.844142
27	0.740665	0.841999	0.886175	0.838288	0.751842	0.822947	0.842194
28	0.738223	0.841573	0.886741	0.837773	0.751237	0.822179	0.841807
29	0.746397	0.845203	0.886994	0.841251	0.755174	0.826198	0.844992
30	0.737823	0.840377	0.885474	0.836614	0.749433	0.821225	0.840695
31	0.737703	0.842113	0.891447	0.839473	0.754751	0.823754	0.843504
32	0.735781	0.84096	0.890423	0.838108	0.752944	0.822388	0.842288
33	0.731292	0.840818	0.893228	0.838005	0.75365	0.821779	0.842483
34	0.733678	0.841211	0.890171	0.837644	0.752009	0.821687	0.842067
35	0.730048	0.841768	0.894507	0.83852	0.754129	0.822107	0.843241
36	0.728438	0.840613	0.893463	0.837258	0.751964	0.820838	0.842059
37	0.717326	0.835175	0.894201	0.832518	0.746876	0.815567	0.837787
38	0.715235	0.831976	0.891977	0.829735	0.742681	0.813063	0.835041
39	0.715977	0.832426	0.892602	0.830353	0.74392	0.813668	0.835585
40	0.713856	0.831564	0.894981	0.830276	0.744422	0.813467	0.835565
41	0.716403	0.833351	0.893421	0.831255	0.745267	0.814392	0.83641
42	0.710935	0.830303	0.894217	0.828782	0.742634	0.811818	0.834236
43	0.710457	0.827707	0.890303	0.826103	0.738687	0.809489	0.831513
44	0.703981	0.826366	0.894682	0.825381	0.738822	0.808343	0.831268
45	0.706622	0.827357	0.895114	0.826669	0.740396	0.809698	0.832306
46	0.703747	0.825189	0.893899	0.82466	0.7376	0.807612	0.830341
47	0.706061	0.827261	0.895664	0.826695	0.740945	0.809662	0.832349
48	0.704264	0.82616	0.895342	0.825639	0.739943	0.808589	0.831398
49	0.696349	0.822654	0.898344	0.823063	0.737925	0.805782	0.829331
50	0.697798	0.822317	0.89452	0.822058	0.735575	0.804878	0.828146
51	0.699775	0.824967	0.895161	0.823913	0.737664	0.806634	0.830079
52	0.693844	0.822925	0.897874	0.822522	0.736274	0.804881	0.828999
53	0.688781	0.821092	0.898551	0.820667	0.734518	0.802808	0.827515
54	0.691188	0.821369	0.898833	0.821362	0.736028	0.803797	0.82808
55	0.691649	0.82306	0.901654	0.823217	0.739143	0.805455	0.829958
56	0.685756	0.817563	0.897859	0.817987	0.731891	0.800393	0.824939
57	0.682709	0.8128	0.893421	0.813531	0.725073	0.79631	0.820507
58	0.676805	0.807567	0.892129	0.809357	0.720796	0.792167	0.816414
59	0.678989	0.808983	0.891922	0.810568	0.72187	0.793298	0.817427
60	0.675163	0.804434	0.890016	0.806832	0.717093	0.789871	0.813799
61	0.673909	0.804594	0.892631	0.807219	0.71915	0.790378	0.814535
62	0.672827	0.803215	0.890832	0.805853	0.716992	0.788958	0.813065
63	0.669928	0.801941	0.89072	0.804462	0.715346	0.78753	0.811935
64	0.663261	0.79482	0.890137	0.799438	0.709848	0.782739	0.806915
65	0.660759	0.795399	0.88912	0.79882	0.708331	0.781759	0.806583
66	0.661757	0.793615	0.888135	0.797841	0.707176	0.781169	0.805421
67	0.661423	0.791184	0.886237	0.796038	0.705308	0.779615	0.803438
68	0.658774	0.790318	0.886367	0.795059	0.703922	0.778486	0.802643
69	0.656665	0.786718	0.885868	0.792817	0.70207	0.776417	0.80021
70	0.65538	0.784922	0.884557	0.791297	0.699633	0.774953	0.798634
71	0.651873	0.780955	0.88214	0.787639	0.695149	0.771656	0.795212
72	0.654715	0.783271	0.881512	0.789185	0.696841	0.773166	0.79668
73	0.651698	0.780726	0.881334	0.787304	0.694951	0.771253	0.794811
74	0.649475	0.776938	0.879526	0.784393	0.692207	0.768646	0.79185
75	0.646422	0.777346	0.882057	0.784779	0.692396	0.768609	0.792456
76	0.647468	0.777744	0.881435	0.785037	0.693029	0.768883	0.792623
77	0.643736	0.77357	0.880345	0.781662	0.688995	0.765884	0.78947
78	0.641708	0.770901	0.877537	0.779034	0.685494	0.763382	0.786844
79	0.642071	0.772052	0.880104	0.780451	0.688056	0.764743	0.788331
80	0.642481	0.768378	0.876667	0.777952	0.684866	0.762509	0.785278
81	0.643264	0.76951	0.875375	0.778055	0.684484	0.762716	0.785607
82	0.638372	0.768633	0.877879	0.777231	0.683965	0.761628	0.785247
83	0.635293	0.76332	0.875113	0.773264	0.679379	0.757909	0.781028
84	0.631306	0.758795	0.873965	0.769811	0.675082	0.754689	0.777628
85	0.632985	0.76338	0.877787	0.773624	0.680671	0.758051	0.781586
86	0.62987	0.758363	0.878461	0.770739	0.679099	0.755565	0.778599
87	0.624962	0.757049	0.879119	0.768987	0.67627	0.75371	0.777418
88	0.622298	0.753446	0.878307	0.766359	0.672933	0.75135	0.774811
89	0.623342	0.753742	0.877668	0.766668	0.673507	0.751584	0.774916
90	0.616921	0.74627	0.875418	0.760872	0.667301	0.746203	0.769214
91	0.618177	0.748149	0.877653	0.762752	0.66951	0.747993	0.771121
92	0.614498	0.743203	0.87473	0.758734	0.665072	0.744144	0.766976
93	0.62178	0.748184	0.873086	0.762289	0.66819	0.747684	0.770199
94	0.621744	0.746728	0.871227	0.760949	0.666869	0.746566	0.768807
95	0.616782	0.742997	0.870969	0.758038	0.663798	0.743583	0.765994
96	0.615403	0.739832	0.868917	0.755436	0.660355	0.741384	0.763416
97	0.613767	0.739704	0.870146	0.755307	0.660401	0.741206	0.763509
98	0.614667	0.738615	0.865941	0.753658	0.657806	0.739741	0.761715
99	0.616502	0.740594	0.869382	0.756363	0.662136	0.742159	0.76413
100	0.611323	0.734157	0.867782	0.751752	0.657358	0.737754	0.759371
101	0.604851	0.728356	0.866899	0.74696	0.652162	0.733369	0.755014
102	0.596881	0.719651	0.866201	0.74088	0.646412	0.727578	0.748905
103	0.597375	0.712845	0.858927	0.735856	0.63905	0.723049	0.742932
104	0.599033	0.714871	0.86269	0.738381	0.643782	0.725532	0.745451
105	0.598936	0.717924	0.862692	0.739618	0.643589	0.726517	0.747129
106	0.595903	0.710635	0.861333	0.735341	0.640334	0.722623	0.742261
107	0.597232	0.71078	0.857896	0.734517	0.637917	0.721969	0.741447
108	0.593188	0.707939	0.860866	0.733177	0.63728	0.720664	0.740257
109	0.591118	0.709417	0.86655	0.734929	0.641726	0.722362	0.742572
110	0.58695	0.702614	0.86213	0.729648	0.635388	0.717232	0.736866
111	0.580802	0.694664	0.859534	0.723542	0.628543	0.711667	0.730827
112	0.582045	0.697949	0.861983	0.726092	0.6321	0.713992	0.733578
113	0.579057	0.692215	0.860127	0.722254	0.628238	0.710466	0.729421
114	0.576615	0.690304	0.86136	0.721352	0.626826	0.709426	0.72842
115	0.576787	0.689134	0.861287	0.721069	0.627892	0.709069	0.727772
116	0.574511	0.684371	0.860235	0.717874	0.624821	0.706372	0.7245
117	0.57065	0.682036	0.860133	0.715633	0.62222	0.704273	0.722657
118	0.572	0.683158	0.858909	0.716019	0.622717	0.704689	0.723078
119	0.572143	0.682011	0.858939	0.715633	0.622576	0.704364	0.722471
120	0.566054	0.675721	0.85785	0.710738	0.61752	0.699875	0.71783
121	0.563754	0.674907	0.859268	0.710094	0.616909	0.69931	0.717513
122	0.563717	0.676262	0.860767	0.711099	0.617876	0.700249	0.718727
123	0.563945	0.671026	0.85701	0.707878	0.614314	0.697327	0.714685
124	0.559369	0.668899	0.860344	0.706564	0.613554	0.696204	0.713932
125	0.556114	0.660339	0.855822	0.700871	0.608097	0.690759	0.707344
126	0.553201	0.656832	0.854403	0.698088	0.605567	0.688145	0.704567
127	0.555615	0.659991	0.85506	0.700175	0.607836	0.690222	0.706846
128	0.55863	0.661349	0.853387	0.70136	0.607841	0.691122	0.707481
129	0.554364	0.658607	0.855285	0.699557	0.607602	0.689419	0.705982
130	0.548301	0.648915	0.853753	0.693065	0.600899	0.683656	0.699321
131	0.547049	0.647066	0.851859	0.691287	0.598826	0.681991	0.697539
132	0.547784	0.64632	0.854207	0.692292	0.601829	0.68277	0.697956
133	0.544367	0.64221	0.85485	0.689741	0.598898	0.680476	0.695422
134	0.539513	0.639475	0.856747	0.687526	0.597943	0.678578	0.693847
135	0.539599	0.636783	0.853486	0.685542	0.594935	0.676623	0.69135
136	0.538779	0.630955	0.853678	0.683249	0.593748	0.674471	0.688072
137	0.535902	0.623066	0.847757	0.677453	0.587208	0.668908	0.681469
138	0.531255	0.622486	0.854169	0.67771	0.589597	0.669303	0.682525
139	0.525944	0.613061	0.853618	0.672249	0.584637	0.664208	0.676419
140	0.524308	0.612605	0.853817	0.671115	0.583407	0.663577	0.676009
141	0.521453	0.603602	0.850873	0.665859	0.577904	0.658643	0.669721
142	0.518019	0.600082	0.85316	0.664442	0.578604	0.657087	0.668024
143	0.521968	0.604962	0.852762	0.667328	0.580653	0.659897	0.671132
144	0.519736	0.603847	0.850987	0.665396	0.578286	0.65819	0.669662
145	0.517137	0.596388	0.84901	0.661248	0.573894	0.654179	0.664564
146	0.5173	0.595975	0.849311	0.661299	0.573931	0.654196	0.664451
147	0.518022	0.600785	0.850323	0.663798	0.576909	0.656376	0.667528
148	0.518705	0.59619	0.845485	0.660578	0.572682	0.65346	0.663565
149	0.516158	0.590564	0.849396	0.659264	0.573291	0.65204	0.661327
150	0.511459	0.582541	0.846045	0.653133	0.566792	0.646682	0.655207
151	0.512774	0.584161	0.846057	0.654421	0.567147	0.647664	0.656285
152	0.507245	0.576462	0.849623	0.650891	0.566629	0.644444	0.65239
153	0.509043	0.577046	0.845697	0.650144	0.565042	0.643928	0.65173

## Sheet: RF Result for Effector T Cell
Number of features	Acute	Convalescent	Unexposed	ACC	MCC	Macro F1	Weighted F1
1	0.322879	0.537098	0.672822	0.567637	0.302751	0.510933	0.574434
2	0.379003	0.596165	0.725417	0.618501	0.39655	0.566862	0.630441
3	0.447143	0.629379	0.750938	0.653155	0.454495	0.609153	0.663755
4	0.46079	0.644434	0.759023	0.665559	0.471653	0.621416	0.675685
5	0.504159	0.676652	0.7731	0.692219	0.511778	0.651304	0.701212
6	0.508697	0.687222	0.790229	0.705046	0.532752	0.662049	0.714007
7	0.523524	0.702398	0.803424	0.720007	0.555777	0.676449	0.7283
8	0.566563	0.727277	0.820604	0.7455	0.593712	0.704815	0.751645
9	0.589461	0.742303	0.835575	0.762333	0.6202	0.722446	0.767413
10	0.594095	0.744971	0.838579	0.765495	0.625439	0.725882	0.770417
11	0.592234	0.747157	0.845374	0.769441	0.631591	0.728255	0.774185
12	0.594775	0.746728	0.846824	0.770287	0.633892	0.729442	0.77485
13	0.57682	0.738716	0.849994	0.765334	0.628244	0.721843	0.770664
14	0.569213	0.736009	0.850297	0.76326	0.62503	0.718506	0.768771
15	0.571719	0.738052	0.851724	0.765152	0.627834	0.720499	0.770595
16	0.554142	0.732384	0.850569	0.759635	0.619178	0.712365	0.765702
17	0.568747	0.734939	0.851158	0.763401	0.623866	0.718281	0.768587
18	0.581977	0.742128	0.851197	0.768354	0.630723	0.725101	0.773299
19	0.582603	0.745852	0.852315	0.770851	0.633615	0.726923	0.775604
20	0.578167	0.74438	0.852939	0.769945	0.632344	0.725162	0.774743
21	0.577337	0.746269	0.85264	0.77077	0.632441	0.725415	0.775429
22	0.586102	0.755933	0.854011	0.777395	0.640253	0.732015	0.781451
23	0.581489	0.757797	0.855438	0.778583	0.640855	0.731575	0.782497
24	0.575777	0.759636	0.8551	0.779107	0.639266	0.730171	0.782669
25	0.574907	0.760383	0.852967	0.778563	0.63719	0.729419	0.782023
26	0.565972	0.760624	0.854066	0.778442	0.635936	0.726887	0.781739
27	0.568824	0.762945	0.853985	0.780013	0.637462	0.728585	0.783083
28	0.569585	0.767567	0.854304	0.782711	0.640392	0.730485	0.785484
29	0.571227	0.77175	0.855862	0.786013	0.644302	0.732947	0.788295
30	0.570971	0.771756	0.854559	0.785611	0.64277	0.732429	0.787714
31	0.560498	0.773307	0.854405	0.785772	0.641001	0.729403	0.787364
32	0.561979	0.774368	0.855283	0.786819	0.642696	0.730543	0.788388
33	0.604599	0.785962	0.855121	0.797028	0.658681	0.748561	0.797961
34	0.601887	0.784776	0.85622	0.796686	0.65815	0.747628	0.797606
35	0.598009	0.7879	0.85622	0.798156	0.65912	0.747376	0.79871
36	0.584205	0.785244	0.85607	0.795477	0.654368	0.74184	0.796043
37	0.58167	0.782295	0.854734	0.793061	0.650747	0.739566	0.793826
38	0.584078	0.785	0.854976	0.795095	0.652961	0.741351	0.795447
39	0.585589	0.786835	0.857019	0.797028	0.656025	0.743148	0.797339
40	0.588305	0.786572	0.855646	0.796766	0.655219	0.743508	0.79689
41	0.595354	0.790551	0.855393	0.799505	0.659008	0.747099	0.799354
42	0.587101	0.789595	0.855289	0.798357	0.656663	0.743995	0.798053
43	0.584513	0.788243	0.85462	0.797189	0.654715	0.742459	0.796874
44	0.586256	0.790424	0.855236	0.798679	0.657023	0.743972	0.798341
45	0.59065	0.791408	0.856266	0.80025	0.659429	0.746108	0.799677
46	0.592854	0.791307	0.855773	0.800068	0.659482	0.746645	0.799632
47	0.593592	0.792986	0.85724	0.801659	0.661984	0.747939	0.801128
48	0.590611	0.793023	0.858746	0.801961	0.662731	0.74746	0.801502
49	0.595098	0.792573	0.85726	0.801559	0.661739	0.74831	0.801088
50	0.596647	0.792845	0.856935	0.801659	0.662121	0.748809	0.801228
51	0.601824	0.794876	0.856668	0.803028	0.664235	0.751123	0.80258
52	0.600488	0.795903	0.858792	0.804418	0.666529	0.751728	0.803847
53	0.597163	0.793499	0.856708	0.801981	0.662531	0.749123	0.801491
54	0.596739	0.794272	0.857598	0.802908	0.663474	0.749537	0.802198
55	0.591407	0.794141	0.857175	0.802283	0.662047	0.747574	0.801435
56	0.592331	0.796835	0.858521	0.804317	0.665207	0.749229	0.803379
57	0.597549	0.798656	0.85871	0.805888	0.667521	0.751639	0.804831
58	0.594555	0.798357	0.859118	0.805586	0.667249	0.750677	0.804573
59	0.591856	0.799538	0.859461	0.806311	0.667894	0.750285	0.805018
60	0.590808	0.798124	0.85951	0.805686	0.66676	0.749481	0.804266
61	0.591819	0.799643	0.859939	0.806734	0.668379	0.750467	0.805268
62	0.589945	0.79877	0.859453	0.805848	0.667026	0.749389	0.804464
63	0.584966	0.799869	0.860056	0.80623	0.66752	0.748297	0.804759
64	0.582906	0.797547	0.858786	0.804438	0.664197	0.746413	0.802914
65	0.585956	0.797635	0.858728	0.80478	0.664707	0.747439	0.803227
66	0.579231	0.798576	0.859046	0.804901	0.664562	0.745618	0.803155
67	0.579405	0.798478	0.859181	0.804841	0.664734	0.745688	0.803183
68	0.577326	0.796997	0.858863	0.803733	0.662988	0.744396	0.802143
69	0.577845	0.797602	0.85835	0.804035	0.663111	0.744599	0.80226
70	0.574277	0.798031	0.858962	0.804217	0.663187	0.743757	0.802379
71	0.578282	0.799879	0.859946	0.806049	0.666198	0.746035	0.804066
72	0.57604	0.798866	0.858986	0.805082	0.664207	0.744631	0.802956
73	0.571806	0.798979	0.859272	0.804901	0.663831	0.743352	0.80272
74	0.570988	0.799273	0.859428	0.805082	0.664044	0.743229	0.802847
75	0.573347	0.798969	0.859237	0.805062	0.664141	0.743851	0.802851
76	0.568388	0.798842	0.859634	0.804861	0.663462	0.742288	0.802478
77	0.563393	0.798806	0.859997	0.804539	0.662967	0.740732	0.802131
78	0.572703	0.800277	0.860836	0.806613	0.666348	0.744605	0.804094
79	0.566964	0.799646	0.859813	0.805364	0.66415	0.742141	0.802797
80	0.571142	0.799914	0.86002	0.805928	0.665205	0.743692	0.803419
81	0.579483	0.79962	0.859292	0.806009	0.665508	0.746131	0.80378
82	0.574341	0.799645	0.85894	0.805465	0.664541	0.744309	0.803141
83	0.579633	0.800908	0.858576	0.806472	0.666126	0.746372	0.804098
84	0.574128	0.800354	0.859254	0.805948	0.665174	0.744578	0.80359
85	0.572034	0.800104	0.858985	0.805626	0.664576	0.743707	0.803153
86	0.573827	0.80057	0.858492	0.805868	0.664845	0.744296	0.803337
87	0.574055	0.801054	0.859865	0.806774	0.666405	0.744991	0.804177
88	0.573409	0.800613	0.859865	0.806452	0.665939	0.744629	0.803906
89	0.576245	0.800337	0.85864	0.806129	0.66518	0.745074	0.803525
90	0.571524	0.799586	0.858357	0.805102	0.663499	0.743156	0.802589
91	0.571943	0.801371	0.858739	0.806291	0.665335	0.744018	0.803639
92	0.572652	0.802035	0.860171	0.807338	0.667137	0.744953	0.804637
93	0.5713	0.800371	0.859805	0.806291	0.665429	0.743825	0.80356
94	0.573363	0.802407	0.860343	0.8077	0.667782	0.745371	0.804956
95	0.580834	0.802911	0.860777	0.808707	0.669714	0.748174	0.806108
96	0.570033	0.801335	0.859327	0.806572	0.665553	0.743565	0.803689
97	0.56766	0.801205	0.858868	0.806109	0.664687	0.742578	0.803199
98	0.566038	0.799931	0.859661	0.805626	0.664191	0.741877	0.802778
99	0.567515	0.800077	0.859236	0.805827	0.664105	0.742276	0.802808
100	0.569708	0.799931	0.859217	0.805848	0.664299	0.742952	0.802944
101	0.567293	0.799328	0.859009	0.805324	0.663289	0.741877	0.802334
102	0.566689	0.800043	0.860154	0.806069	0.664747	0.742295	0.803105
103	0.564964	0.799707	0.859268	0.805465	0.663427	0.741313	0.802399
104	0.570802	0.80134	0.858854	0.806754	0.665298	0.743665	0.803563
105	0.56425	0.799673	0.858574	0.805183	0.662849	0.740832	0.802015
106	0.562535	0.796748	0.859977	0.804096	0.661363	0.739754	0.801063
107	0.55967	0.798209	0.860768	0.805062	0.662689	0.739549	0.801816
108	0.554875	0.799175	0.861415	0.805566	0.663243	0.738488	0.802085
109	0.56011	0.798303	0.860416	0.805042	0.662645	0.73961	0.801753
110	0.564038	0.799948	0.861867	0.806814	0.665646	0.741951	0.803537
111	0.554297	0.798382	0.861756	0.805042	0.66265	0.738145	0.801799
112	0.552632	0.798573	0.861883	0.805243	0.662727	0.737696	0.801782
113	0.55151	0.796863	0.861434	0.804096	0.66105	0.736602	0.800669
114	0.553206	0.797201	0.861319	0.804196	0.661275	0.737242	0.800945
115	0.562213	0.799208	0.861707	0.80619	0.664585	0.741043	0.80294
116	0.553602	0.797141	0.861587	0.804458	0.661591	0.737444	0.801071
117	0.55622	0.798338	0.861736	0.805324	0.66307	0.738765	0.801957
118	0.552132	0.799579	0.862724	0.806129	0.664149	0.738145	0.80257
119	0.556962	0.798045	0.861637	0.805243	0.662938	0.738881	0.801847
120	0.55154	0.797363	0.860794	0.804176	0.660758	0.736566	0.800635
121	0.554806	0.798686	0.861115	0.805344	0.662682	0.738202	0.801717
122	0.553657	0.799408	0.861432	0.805666	0.663174	0.738165	0.802084
123	0.552887	0.797341	0.861036	0.804357	0.661255	0.737088	0.80086
124	0.550197	0.798101	0.861169	0.804599	0.661477	0.736489	0.801015
125	0.551143	0.797677	0.862099	0.804821	0.662045	0.736973	0.801305
126	0.554005	0.798275	0.860674	0.805062	0.661947	0.737651	0.801256
127	0.548406	0.798679	0.861112	0.804841	0.661624	0.736066	0.80109
128	0.560352	0.799433	0.862002	0.806452	0.664792	0.740595	0.802991
129	0.549954	0.798186	0.861689	0.804921	0.662029	0.73661	0.801255
130	0.543351	0.797469	0.861143	0.803874	0.659946	0.733988	0.800038
131	0.546346	0.797039	0.860909	0.803814	0.659891	0.734764	0.800025
132	0.54439	0.79862	0.860918	0.804438	0.660806	0.734643	0.800589
133	0.545283	0.798234	0.861826	0.804861	0.661473	0.735114	0.800882
134	0.551854	0.800129	0.862295	0.806452	0.664297	0.738092	0.80262
135	0.542008	0.799219	0.862824	0.805364	0.662506	0.734684	0.801458
136	0.54197	0.797855	0.861494	0.804257	0.660472	0.733773	0.800237
137	0.546547	0.798732	0.860844	0.8048	0.661289	0.735374	0.80082
138	0.548425	0.799109	0.861415	0.805324	0.66226	0.736316	0.801426
139	0.540203	0.797696	0.86111	0.803894	0.65968	0.733003	0.799825
140	0.545305	0.798765	0.861302	0.804861	0.6615	0.735124	0.800911
141	0.546895	0.799794	0.86159	0.805767	0.662915	0.736093	0.801677
142	0.538882	0.798982	0.861304	0.804659	0.660726	0.733056	0.80039
143	0.54331	0.800719	0.862113	0.806291	0.663587	0.735381	0.801991
144	0.539382	0.799572	0.861979	0.805183	0.661746	0.733644	0.801007
145	0.536644	0.79888	0.861233	0.804478	0.660293	0.732252	0.800093
146	0.539066	0.799572	0.861731	0.805183	0.661594	0.733456	0.80087
147	0.535278	0.797354	0.860235	0.803069	0.65808	0.730956	0.798809
148	0.536556	0.799607	0.861885	0.805163	0.661416	0.732683	0.800709
149	0.539527	0.800214	0.862106	0.805747	0.662488	0.733949	0.80138
150	0.535079	0.799616	0.861065	0.80476	0.660573	0.73192	0.800217
151	0.530367	0.798369	0.860624	0.803612	0.658549	0.729787	0.798979
152	0.527597	0.797993	0.861132	0.803492	0.658307	0.728908	0.798749
153	0.542898	0.799625	0.859914	0.804901	0.660785	0.734146	0.800489
154	0.54587	0.801425	0.861983	0.806975	0.664381	0.736426	0.802519
155	0.546413	0.800316	0.861387	0.806129	0.663083	0.736039	0.80179
156	0.54001	0.800903	0.861324	0.806089	0.662595	0.734079	0.801419
157	0.53672	0.800359	0.862105	0.805767	0.662283	0.733061	0.801175
158	0.536363	0.799001	0.861495	0.8048	0.660665	0.732286	0.800235
159	0.537886	0.800538	0.861535	0.805787	0.662351	0.73332	0.80113
160	0.538387	0.800999	0.862177	0.806331	0.663259	0.733854	0.801672
161	0.541049	0.799701	0.861541	0.805606	0.661981	0.734097	0.801043
162	0.535307	0.799112	0.860335	0.804478	0.659867	0.731585	0.799688
163	0.53806	0.800077	0.86051	0.805243	0.661164	0.732882	0.800488
164	0.538992	0.801247	0.862079	0.806492	0.663499	0.734106	0.801806
165	0.539702	0.801595	0.86264	0.806995	0.664234	0.734646	0.802281
166	0.532668	0.799923	0.862464	0.805666	0.661891	0.731685	0.800729
167	0.537187	0.800444	0.861571	0.805727	0.662118	0.733067	0.801032
168	0.539038	0.800145	0.861773	0.805807	0.662257	0.733652	0.801157
169	0.538424	0.801307	0.862488	0.806633	0.663744	0.734073	0.801955
170	0.536365	0.802419	0.862472	0.807217	0.664377	0.733752	0.802275
171	0.544446	0.801169	0.861063	0.806371	0.663283	0.735559	0.801865
172	0.535252	0.800213	0.86211	0.805686	0.662025	0.732525	0.800966
173	0.534017	0.800511	0.861061	0.805485	0.661384	0.731863	0.800537
174	0.535081	0.800239	0.861009	0.805284	0.661218	0.73211	0.800489
175	0.528784	0.800477	0.862178	0.805686	0.661683	0.73048	0.800491
176	0.52911	0.800468	0.861922	0.805465	0.661289	0.7305	0.800408
177	0.526393	0.799983	0.862103	0.805123	0.660649	0.729493	0.799992
178	0.528859	0.799633	0.861719	0.804921	0.660438	0.730071	0.799901
179	0.53439	0.801687	0.862434	0.806633	0.663408	0.732837	0.801719
180	0.538003	0.801117	0.862	0.806411	0.663113	0.733707	0.801615
181	0.5345	0.799121	0.861188	0.804821	0.660425	0.731603	0.799979
182	0.537408	0.800819	0.862472	0.806371	0.66314	0.733566	0.801617
183	0.534035	0.799719	0.860848	0.805062	0.66056	0.731534	0.800072
184	0.536823	0.800519	0.862186	0.806109	0.662499	0.733176	0.801296
185	0.529642	0.799676	0.861804	0.805123	0.660663	0.730374	0.800034
186	0.532668	0.799131	0.86052	0.804378	0.659527	0.730773	0.79952
187	0.53748	0.800418	0.861907	0.805988	0.662432	0.733269	0.801193
188	0.536371	0.800912	0.862844	0.806613	0.66344	0.733376	0.801721
189	0.534081	0.798977	0.860784	0.804599	0.659873	0.731281	0.799697
190	0.531311	0.800758	0.862798	0.80619	0.662595	0.731623	0.801136
191	0.53317	0.801091	0.862916	0.806593	0.663331	0.732393	0.801525
192	0.534934	0.799778	0.861757	0.805384	0.661448	0.732157	0.800577
193	0.532826	0.800664	0.861736	0.805848	0.661849	0.731742	0.800783
194	0.53224	0.800358	0.861364	0.805445	0.661275	0.731321	0.800421
195	0.531689	0.801201	0.862942	0.806452	0.663085	0.731944	0.801444
196	0.532072	0.802238	0.863074	0.807156	0.664103	0.732461	0.802029
197	0.532374	0.80087	0.862758	0.80625	0.662805	0.732001	0.801275
198	0.533886	0.79977	0.861951	0.805485	0.66147	0.731869	0.800554
199	0.529975	0.799566	0.860813	0.80474	0.659946	0.730118	0.799589
200	0.533659	0.800938	0.862337	0.80625	0.66276	0.732311	0.801252
201	0.530668	0.800365	0.860845	0.805243	0.660593	0.730626	0.800049
202	0.528891	0.799915	0.861302	0.805062	0.660514	0.730036	0.799859
203	0.525749	0.799949	0.862779	0.805344	0.661112	0.729492	0.800202
204	0.520996	0.79927	0.861905	0.804498	0.659196	0.72739	0.799043
205	0.52542	0.799591	0.862123	0.805102	0.660539	0.729045	0.79972
206	0.53335	0.79931	0.860359	0.804659	0.659883	0.731006	0.799602
207	0.527391	0.798945	0.861182	0.804438	0.659338	0.729173	0.799202
208	0.523168	0.799932	0.862157	0.805082	0.660369	0.728419	0.799677
209	0.522158	0.8004	0.862773	0.805465	0.661051	0.728443	0.800064
210	0.530849	0.800425	0.861222	0.805485	0.661092	0.730832	0.800257
211	0.542871	0.802815	0.86212	0.808022	0.6655	0.735936	0.802945
212	0.543524	0.803047	0.862963	0.808566	0.666512	0.736511	0.80348
213	0.532919	0.801963	0.862238	0.806975	0.663501	0.732373	0.801623
214	0.539498	0.803598	0.862668	0.808385	0.666139	0.735255	0.803223
215	0.533482	0.801412	0.862454	0.806834	0.663338	0.732449	0.801509
216	0.534975	0.801737	0.863331	0.807358	0.664473	0.733348	0.802185
217	0.540534	0.802744	0.862986	0.808123	0.665873	0.735421	0.803055
218	0.540186	0.80308	0.86253	0.808183	0.665765	0.735265	0.802985
219	0.529711	0.80221	0.86314	0.807217	0.663991	0.731687	0.801815
220	0.527051	0.802608	0.861821	0.806713	0.662978	0.730493	0.801179
221	0.530312	0.801912	0.862772	0.807036	0.663572	0.731665	0.801574
222	0.528283	0.802387	0.86351	0.807438	0.664241	0.731393	0.801918
223	0.522713	0.799822	0.862358	0.805243	0.660442	0.728297	0.799666
224	0.523774	0.80056	0.862587	0.805767	0.66132	0.728974	0.800218
225	0.533929	0.801718	0.862609	0.807096	0.663794	0.732752	0.801764
226	0.527453	0.800425	0.861554	0.805485	0.660858	0.729811	0.800069
227	0.531733	0.80103	0.861968	0.80625	0.662396	0.731577	0.80095
228	0.531746	0.80153	0.862467	0.806754	0.663192	0.731915	0.801402
229	0.521706	0.801453	0.863439	0.806552	0.662627	0.728866	0.800805
230	0.530455	0.801344	0.863802	0.807177	0.663953	0.731867	0.80176
231	0.527792	0.801427	0.862373	0.806572	0.662653	0.730531	0.800928
232	0.530905	0.801411	0.862251	0.806492	0.662731	0.731522	0.801171
233	0.533483	0.802597	0.862323	0.807479	0.664213	0.732801	0.802015
234	0.524349	0.801852	0.864025	0.807096	0.663668	0.730075	0.801503
235	0.525518	0.800646	0.862863	0.806029	0.661868	0.729676	0.800546
236	0.533682	0.803308	0.863955	0.808526	0.666231	0.733648	0.803071
237	0.521274	0.80096	0.86372	0.80627	0.662266	0.728651	0.80065
238	0.515531	0.800492	0.862849	0.805344	0.660436	0.726291	0.799496
239	0.519845	0.800238	0.862565	0.805465	0.66072	0.727549	0.799673
240	0.523259	0.801554	0.862921	0.806613	0.662618	0.729244	0.800782
241	0.520362	0.801494	0.862608	0.80619	0.661845	0.728154	0.800337
242	0.52175	0.80251	0.86425	0.807579	0.664188	0.729503	0.801658
243	0.518742	0.801441	0.863027	0.80621	0.661801	0.727737	0.800334
244	0.517228	0.801136	0.863059	0.806069	0.661528	0.727141	0.800056
245	0.520371	0.802184	0.862613	0.806713	0.662451	0.728389	0.800667
246	0.526462	0.802605	0.863107	0.807559	0.664165	0.730725	0.801671
247	0.51863	0.80078	0.862208	0.805566	0.660701	0.727206	0.799659
248	0.517662	0.803089	0.864601	0.807922	0.664714	0.728451	0.801685
249	0.513585	0.800883	0.863862	0.806089	0.661621	0.72611	0.799926
250	0.50752	0.802202	0.864686	0.806754	0.662472	0.724803	0.800314
251	0.506938	0.801102	0.863947	0.805868	0.661021	0.723996	0.79942
252	0.51388	0.800593	0.862161	0.805243	0.659963	0.725545	0.799088

## Sheet: RF Result for Memory T Cell
Number of features	Acute	Convalescent	Unexposed	ACC	MCC	Macro F1	Weighted F1
1	0.400894	0.513746	0.72556	0.60308	0.352256	0.546733	0.606127
2	0.408424	0.540881	0.7427	0.621121	0.383255	0.564002	0.626039
3	0.449673	0.561708	0.762387	0.644354	0.423331	0.591256	0.648645
4	0.505283	0.597914	0.774274	0.667553	0.467807	0.625824	0.674985
5	0.562258	0.643739	0.797479	0.705236	0.525748	0.667825	0.710841
6	0.584556	0.659017	0.811587	0.722028	0.551726	0.685053	0.726344
7	0.650294	0.693991	0.832819	0.756438	0.6036	0.725701	0.758017
8	0.67025	0.703995	0.838154	0.765801	0.618489	0.737466	0.766842
9	0.66981	0.711363	0.844186	0.771222	0.627574	0.741786	0.772649
10	0.673232	0.713012	0.846861	0.773986	0.631599	0.744368	0.775012
11	0.688552	0.718859	0.855824	0.78342	0.64631	0.754412	0.783497
12	0.689621	0.725754	0.859391	0.787803	0.65309	0.758256	0.788068
13	0.706895	0.731224	0.86319	0.794491	0.663292	0.767103	0.794062
14	0.704241	0.72928	0.862637	0.793171	0.661026	0.765386	0.792729
15	0.707875	0.733657	0.863852	0.795846	0.664831	0.768461	0.795448
16	0.705956	0.731595	0.86358	0.794526	0.662906	0.767043	0.794292
17	0.704824	0.730458	0.864394	0.79442	0.662411	0.766559	0.794127
18	0.704602	0.730154	0.864722	0.794508	0.662519	0.766493	0.794146
19	0.709897	0.732896	0.865129	0.796585	0.665507	0.769307	0.79602
20	0.714549	0.736926	0.866137	0.799208	0.669223	0.772537	0.798618
21	0.714313	0.736699	0.865178	0.79861	0.66819	0.772063	0.798026
22	0.713075	0.736957	0.866168	0.799067	0.668703	0.772066	0.798477
23	0.710015	0.737497	0.866626	0.799173	0.668773	0.771379	0.798562
24	0.71093	0.73662	0.867054	0.799226	0.668912	0.771535	0.79854
25	0.712997	0.737942	0.867995	0.800475	0.670833	0.772978	0.799758
26	0.706832	0.736157	0.866663	0.798275	0.666996	0.769884	0.797696
27	0.71528	0.740866	0.868734	0.802218	0.673935	0.77496	0.801522
28	0.711393	0.739651	0.867966	0.800933	0.671541	0.773004	0.800223
29	0.714213	0.741227	0.868261	0.801989	0.673785	0.774567	0.801304
30	0.715134	0.740319	0.869526	0.80257	0.674581	0.774993	0.801687
31	0.718362	0.741033	0.868766	0.802851	0.67492	0.776054	0.801957
32	0.713178	0.740735	0.870423	0.802904	0.67492	0.774779	0.80207
33	0.713807	0.742046	0.869639	0.803168	0.675027	0.775164	0.80226
34	0.714506	0.743045	0.870898	0.804277	0.677025	0.77615	0.803354
35	0.715559	0.743157	0.870901	0.804435	0.677511	0.776539	0.80352
36	0.713283	0.741707	0.870501	0.803327	0.675253	0.775164	0.802498
37	0.715768	0.744567	0.870508	0.804699	0.67751	0.776948	0.803896
38	0.710877	0.745685	0.871747	0.805175	0.677694	0.776103	0.804383
39	0.707542	0.744972	0.871895	0.804611	0.676784	0.774803	0.803797
40	0.709799	0.745302	0.872256	0.805245	0.677708	0.775786	0.804364
41	0.712363	0.747561	0.872549	0.806653	0.679222	0.777491	0.80568
42	0.715282	0.749064	0.872276	0.807252	0.680287	0.778874	0.806463
43	0.712425	0.746758	0.872216	0.806248	0.678398	0.777133	0.805211
44	0.715926	0.748343	0.872372	0.807357	0.680436	0.77888	0.806305
45	0.717387	0.748992	0.872834	0.808044	0.681596	0.779738	0.806954
46	0.720238	0.747443	0.871807	0.807375	0.680199	0.77983	0.80617
47	0.717001	0.747859	0.871712	0.806988	0.679527	0.778857	0.805912
48	0.721803	0.749957	0.873429	0.809241	0.683276	0.781729	0.808131
49	0.720191	0.7491	0.872396	0.808184	0.681518	0.780562	0.8071
50	0.717348	0.747622	0.871988	0.807128	0.679423	0.778986	0.805998
51	0.717125	0.750037	0.873923	0.808977	0.682436	0.780362	0.807871
52	0.716734	0.748523	0.872714	0.807815	0.680244	0.779323	0.806637
53	0.713103	0.748174	0.873365	0.807586	0.680046	0.778214	0.806409
54	0.716999	0.749304	0.873344	0.808519	0.681295	0.779882	0.807284
55	0.727805	0.753601	0.874402	0.812057	0.686333	0.785269	0.810718
56	0.724269	0.752561	0.874349	0.811212	0.685275	0.783726	0.809882
57	0.722928	0.753072	0.874802	0.811441	0.685476	0.783601	0.810152
58	0.722944	0.752833	0.873786	0.810877	0.684424	0.783188	0.809555
59	0.72378	0.75409	0.874085	0.811476	0.685496	0.783985	0.810287
60	0.723851	0.754481	0.875303	0.812391	0.686846	0.784545	0.811053
61	0.721775	0.756034	0.876029	0.813042	0.687869	0.784613	0.811778
62	0.722241	0.755802	0.875813	0.812849	0.687434	0.784619	0.811634
63	0.718943	0.755921	0.876012	0.812673	0.686772	0.783625	0.8114
64	0.717409	0.7547	0.876893	0.812497	0.686506	0.783001	0.811189
65	0.716109	0.754728	0.876067	0.811845	0.6855	0.782301	0.810639
66	0.720071	0.755586	0.876778	0.813025	0.68757	0.784145	0.811781
67	0.719291	0.753479	0.874759	0.811124	0.684184	0.78251	0.80987
68	0.718627	0.753242	0.875024	0.811089	0.683927	0.782298	0.809834
69	0.720898	0.755196	0.875552	0.812426	0.686266	0.783882	0.811115
70	0.719863	0.752346	0.874497	0.810631	0.683531	0.782235	0.809366
71	0.720154	0.754204	0.874865	0.811634	0.685	0.783074	0.810303
72	0.725391	0.755421	0.876138	0.813447	0.687947	0.78565	0.81201
73	0.719735	0.755364	0.875618	0.812461	0.686182	0.783572	0.81108
74	0.719427	0.755919	0.877644	0.813658	0.68847	0.78433	0.812267
75	0.724586	0.758755	0.877981	0.815471	0.691288	0.787107	0.814127
76	0.721774	0.757387	0.878034	0.814697	0.690175	0.785732	0.813299
77	0.721069	0.758014	0.878301	0.815014	0.690438	0.785794	0.813594
78	0.726681	0.756583	0.878014	0.815102	0.690631	0.787093	0.813542
79	0.722435	0.758347	0.879541	0.81607	0.692081	0.786774	0.814497
80	0.71922	0.755148	0.877801	0.813623	0.687789	0.784056	0.812022
81	0.720822	0.756778	0.878708	0.814802	0.689923	0.785436	0.813289
82	0.720246	0.756616	0.878944	0.81482	0.689563	0.785268	0.813277
83	0.719872	0.757205	0.879316	0.815225	0.69056	0.785464	0.813648
84	0.724025	0.756916	0.878088	0.814908	0.690017	0.786343	0.813403
85	0.722747	0.755937	0.87887	0.814873	0.689992	0.785852	0.813265
86	0.7213	0.758053	0.880044	0.815999	0.691928	0.786466	0.814503
87	0.723204	0.755008	0.877414	0.813782	0.688308	0.785208	0.812233
88	0.723261	0.759759	0.878996	0.816404	0.691943	0.787339	0.814869
89	0.721707	0.754822	0.877441	0.813588	0.687612	0.784657	0.812002
90	0.721419	0.756361	0.878935	0.814908	0.689781	0.785572	0.813309
91	0.725216	0.758046	0.878916	0.815982	0.691623	0.787393	0.814389
92	0.721884	0.757423	0.878518	0.815154	0.690161	0.785942	0.813567
93	0.718214	0.755933	0.878372	0.814098	0.688312	0.784173	0.812495
94	0.719658	0.756745	0.878833	0.81482	0.689385	0.785078	0.813205
95	0.717693	0.755673	0.877672	0.813606	0.687166	0.783679	0.811986
96	0.720606	0.756303	0.877324	0.813975	0.687968	0.784744	0.812392
97	0.718869	0.756846	0.878808	0.814838	0.689035	0.784841	0.813141
98	0.717602	0.754915	0.877478	0.813201	0.68646	0.783332	0.811585
99	0.716323	0.756534	0.878923	0.814398	0.688299	0.783927	0.812785
100	0.718497	0.755735	0.87756	0.813729	0.687407	0.783931	0.812047
101	0.717189	0.756451	0.877591	0.813834	0.687406	0.783744	0.81219
102	0.717551	0.755206	0.877918	0.81357	0.686956	0.783558	0.811911
103	0.716543	0.756283	0.878206	0.814063	0.68759	0.783677	0.812356
104	0.716762	0.757082	0.878649	0.814591	0.688553	0.784164	0.812911
105	0.715715	0.754449	0.877147	0.812708	0.685171	0.782437	0.811023
106	0.719614	0.756954	0.877767	0.814486	0.688164	0.784778	0.812751
107	0.715607	0.755682	0.87721	0.813218	0.685912	0.782833	0.81152
108	0.719595	0.757192	0.877992	0.814732	0.688373	0.784926	0.812953
109	0.716507	0.757817	0.877954	0.814556	0.688068	0.784093	0.812822
110	0.710247	0.755552	0.878305	0.813078	0.685613	0.781368	0.811399
111	0.716612	0.756421	0.877153	0.813641	0.686437	0.783395	0.811894
112	0.718055	0.754843	0.876174	0.812726	0.68496	0.783024	0.810961
113	0.709544	0.753999	0.877212	0.811933	0.683569	0.780252	0.810172
114	0.710483	0.755597	0.877034	0.812479	0.684475	0.781038	0.810811
115	0.711565	0.753339	0.87735	0.812039	0.683799	0.780751	0.810217
116	0.712427	0.753648	0.876811	0.811933	0.683458	0.780962	0.810168
117	0.711114	0.753935	0.876382	0.811775	0.6828	0.780477	0.809915
118	0.709446	0.753595	0.877225	0.811863	0.683179	0.780089	0.810011
119	0.707359	0.753617	0.876814	0.811405	0.6821	0.779263	0.809575
120	0.708444	0.754572	0.877456	0.812233	0.68375	0.780157	0.810389
121	0.719842	0.761997	0.880211	0.817812	0.69215	0.78735	0.815948
122	0.714338	0.75823	0.879906	0.8157	0.689077	0.784158	0.813703
123	0.718057	0.758173	0.879249	0.815718	0.689229	0.785159	0.813781
124	0.711498	0.757168	0.879171	0.814644	0.687044	0.782612	0.812599
125	0.714504	0.758069	0.879399	0.815313	0.688275	0.783991	0.813408
126	0.713193	0.756685	0.878828	0.814398	0.686741	0.782902	0.812437
127	0.717183	0.758171	0.879068	0.815594	0.688546	0.784807	0.81359
128	0.715714	0.758479	0.879102	0.815489	0.688493	0.784432	0.813558
129	0.721072	0.758602	0.879035	0.816211	0.689618	0.786236	0.814188
130	0.717196	0.757702	0.878979	0.815313	0.688163	0.784626	0.813366
131	0.718255	0.758492	0.879461	0.81607	0.689584	0.785403	0.814034
132	0.714851	0.757566	0.878118	0.814574	0.686771	0.783512	0.812615
133	0.718345	0.759062	0.879136	0.81607	0.689608	0.785514	0.814103
134	0.719226	0.760575	0.879232	0.816862	0.690709	0.786344	0.814839
135	0.714149	0.758876	0.879351	0.815753	0.68863	0.784125	0.813656
136	0.715199	0.757593	0.878411	0.81489	0.687219	0.783734	0.812812
137	0.715821	0.761799	0.879776	0.817231	0.690772	0.785799	0.815193
138	0.714815	0.759877	0.878878	0.815964	0.688639	0.784523	0.813885
139	0.713161	0.760886	0.879719	0.816563	0.689516	0.784589	0.814505
140	0.70951	0.758805	0.879334	0.815172	0.687246	0.78255	0.813087
141	0.712845	0.762409	0.880349	0.817355	0.690911	0.785201	0.815373
142	0.710194	0.758815	0.879426	0.815313	0.687441	0.782812	0.813215
143	0.710013	0.761277	0.879924	0.816422	0.689179	0.783738	0.814397
144	0.712486	0.760854	0.878789	0.815982	0.688328	0.784043	0.813953
145	0.714126	0.760771	0.87913	0.816369	0.688968	0.784675	0.814278
146	0.714614	0.760185	0.879284	0.816281	0.689088	0.784695	0.814184
147	0.707754	0.759305	0.878912	0.814943	0.686456	0.781991	0.81287
148	0.711005	0.75923	0.879423	0.815594	0.68769	0.783219	0.813468
149	0.707992	0.759153	0.879431	0.815154	0.686999	0.782192	0.813096
150	0.706934	0.75987	0.878397	0.81482	0.68598	0.781733	0.812738
151	0.706554	0.757943	0.878166	0.813993	0.684629	0.780888	0.811832
152	0.710743	0.759691	0.879305	0.8157	0.68779	0.783246	0.813558
153	0.717015	0.762366	0.879155	0.817319	0.690198	0.786179	0.815241
154	0.714864	0.761639	0.879731	0.817126	0.690088	0.785411	0.814999
155	0.713847	0.760017	0.878611	0.81577	0.687696	0.784158	0.813696
156	0.714414	0.762026	0.880443	0.817548	0.690841	0.785628	0.815451
157	0.716589	0.763172	0.879313	0.817742	0.690909	0.786358	0.815583
158	0.713963	0.76156	0.879522	0.816827	0.68933	0.785015	0.814761
159	0.713953	0.759405	0.877802	0.815295	0.686869	0.78372	0.813068
160	0.715921	0.760238	0.877807	0.815788	0.687565	0.784655	0.81362
161	0.715343	0.76238	0.879459	0.817407	0.690242	0.785727	0.815206
162	0.708746	0.757803	0.877486	0.81394	0.684248	0.781345	0.811692
163	0.715137	0.762938	0.879877	0.817759	0.690871	0.785984	0.815606
164	0.714535	0.763629	0.879283	0.817654	0.69034	0.785816	0.81551
165	0.716006	0.762625	0.87907	0.817425	0.68985	0.7859	0.815183
166	0.711519	0.762039	0.878998	0.816563	0.688495	0.784185	0.814405
167	0.713128	0.761594	0.878899	0.816633	0.688797	0.78454	0.814368
168	0.708081	0.759509	0.878884	0.815295	0.686576	0.782158	0.812972
169	0.710083	0.763737	0.880585	0.817883	0.69086	0.784802	0.815688
170	0.712173	0.762399	0.878537	0.816492	0.688408	0.78437	0.81439
171	0.711489	0.763141	0.879866	0.817443	0.690053	0.784832	0.815261
172	0.706124	0.761759	0.879684	0.816228	0.687857	0.782522	0.814018
173	0.711795	0.763529	0.880136	0.817812	0.690773	0.785153	0.81558
174	0.704417	0.759548	0.878948	0.814908	0.685421	0.780971	0.812598
175	0.707864	0.763265	0.879511	0.81702	0.688978	0.783547	0.814716
176	0.71322	0.762144	0.879138	0.816915	0.688989	0.784834	0.814711
177	0.710166	0.762452	0.879611	0.817038	0.68906	0.784076	0.814714
178	0.708467	0.760716	0.878523	0.81563	0.686598	0.782569	0.813305
179	0.710999	0.76391	0.879568	0.817583	0.689829	0.784825	0.815354
180	0.710309	0.761946	0.879105	0.816633	0.688395	0.783787	0.814283
181	0.710042	0.76264	0.879373	0.816985	0.689061	0.784018	0.814654
182	0.714231	0.763598	0.879946	0.818111	0.690721	0.785925	0.815792
183	0.707203	0.76229	0.878983	0.816387	0.687758	0.782825	0.813999
184	0.704476	0.760774	0.879484	0.815753	0.686798	0.781578	0.813347
185	0.712711	0.763075	0.879264	0.817548	0.689688	0.785017	0.815076
186	0.707858	0.761923	0.879452	0.816563	0.68795	0.783078	0.814165
187	0.709155	0.762388	0.878857	0.816475	0.687725	0.783467	0.814198
188	0.709045	0.76148	0.878723	0.816158	0.687137	0.783083	0.813767
189	0.708462	0.763262	0.879756	0.817284	0.688919	0.783827	0.814905
190	0.706899	0.762439	0.880137	0.81702	0.68867	0.783159	0.814596
191	0.714264	0.763814	0.879683	0.818147	0.690859	0.78592	0.815749
192	0.712997	0.764734	0.879418	0.818199	0.690727	0.785716	0.815828
193	0.702803	0.761421	0.879399	0.815806	0.686434	0.781208	0.813363
194	0.70832	0.762677	0.877974	0.816175	0.686972	0.78299	0.813775
195	0.713801	0.763316	0.879074	0.817619	0.689716	0.785397	0.8152
196	0.705928	0.762934	0.878113	0.816087	0.686666	0.782325	0.813669
197	0.709617	0.762929	0.879434	0.817179	0.688696	0.783993	0.814748
198	0.711685	0.763609	0.879049	0.817548	0.689283	0.784781	0.815058
199	0.704491	0.76086	0.878805	0.815559	0.685826	0.781385	0.813044
200	0.70919	0.763765	0.878873	0.817161	0.688523	0.783943	0.814744
201	0.708867	0.762722	0.879304	0.81702	0.688219	0.783631	0.814517
202	0.710699	0.762256	0.878161	0.816422	0.687208	0.783705	0.813978
203	0.709908	0.762916	0.878646	0.816827	0.688131	0.783823	0.814385
204	0.707529	0.76447	0.879897	0.817883	0.689667	0.783965	0.815336
205	0.706746	0.761848	0.878878	0.816316	0.687045	0.782491	0.813723
206	0.704881	0.75985	0.877928	0.81475	0.684266	0.780886	0.812261
207	0.70173	0.76205	0.878594	0.815594	0.685644	0.780791	0.813083
208	0.705451	0.762148	0.878963	0.816351	0.687177	0.782188	0.813733
209	0.711045	0.763682	0.879635	0.817847	0.689737	0.784787	0.815304
210	0.711615	0.761993	0.877963	0.816334	0.687289	0.783857	0.813884
211	0.704325	0.761366	0.877579	0.815084	0.684708	0.78109	0.812612
212	0.704164	0.763108	0.878404	0.816123	0.686612	0.781892	0.813679
213	0.704474	0.762034	0.878809	0.81614	0.68638	0.781772	0.8135
214	0.703428	0.761659	0.878321	0.815682	0.685812	0.781136	0.812991
215	0.700103	0.760923	0.878381	0.815049	0.684262	0.779802	0.812354
216	0.700544	0.761979	0.879036	0.815735	0.685636	0.78052	0.81314
217	0.696098	0.762548	0.880057	0.81607	0.686238	0.779568	0.813358
218	0.704605	0.764682	0.879061	0.817372	0.688298	0.782783	0.814667
219	0.698538	0.763192	0.880353	0.816686	0.687166	0.780694	0.814035
220	0.695976	0.761575	0.879134	0.81519	0.684497	0.778895	0.812507
221	0.700912	0.763647	0.879719	0.816809	0.687254	0.781426	0.814168
222	0.698082	0.764693	0.881335	0.817847	0.688941	0.78137	0.815053
223	0.697347	0.761447	0.879757	0.815718	0.685468	0.779517	0.812925
224	0.696005	0.762022	0.878795	0.815242	0.684424	0.778941	0.812515
225	0.706143	0.763228	0.879538	0.817161	0.687928	0.78297	0.814517
226	0.704653	0.76444	0.879339	0.817249	0.688041	0.782811	0.814716
227	0.70092	0.76167	0.878453	0.815418	0.684849	0.780348	0.812773
228	0.69811	0.763835	0.880121	0.816879	0.687365	0.780689	0.814119
229	0.69683	0.764142	0.880676	0.817143	0.687686	0.780549	0.814367
230	0.696652	0.762572	0.87986	0.816105	0.686066	0.779695	0.813333
231	0.702548	0.76472	0.880081	0.817742	0.688902	0.78245	0.814953
232	0.702711	0.764907	0.878889	0.817073	0.68772	0.782169	0.814451
233	0.701418	0.763812	0.880597	0.817478	0.68849	0.781942	0.814727
234	0.706875	0.764065	0.879814	0.817671	0.688968	0.783585	0.815063
235	0.700864	0.762454	0.880026	0.816686	0.687136	0.781115	0.813853
236	0.707585	0.766059	0.881265	0.819308	0.691689	0.78497	0.816639
237	0.699321	0.764377	0.88115	0.81783	0.689281	0.781616	0.81498
238	0.706609	0.765233	0.879963	0.818217	0.689782	0.783935	0.815559
239	0.707448	0.766979	0.88285	0.820593	0.69392	0.785759	0.817769
240	0.707172	0.766234	0.881546	0.819607	0.69212	0.784984	0.816799
241	0.703701	0.764197	0.879827	0.817566	0.688691	0.782575	0.814756

## Sheet: RF Result for Naive T Cell
Number of features	Acute	Convalescent	Unexposed	ACC	MCC	Macro F1	Weighted F1
1	0.04514	0.795465	0.676056	0.707311	0.471148	0.505554	0.657623
2	0.341282	0.606731	0.746874	0.596275	0.386658	0.564962	0.614858
3	0.443945	0.650606	0.760888	0.646409	0.459119	0.61848	0.6573
4	0.477328	0.681987	0.786246	0.676783	0.505215	0.64852	0.687071
5	0.535709	0.708291	0.795316	0.704478	0.54704	0.679772	0.712299
6	0.603117	0.763169	0.821592	0.753916	0.614864	0.729293	0.759935
7	0.63939	0.801325	0.857097	0.791761	0.670176	0.765938	0.797012
8	0.678527	0.820149	0.861604	0.81031	0.695813	0.78676	0.814093
9	0.707001	0.834046	0.866972	0.824222	0.716159	0.802673	0.827284
10	0.716242	0.836086	0.866419	0.826721	0.719113	0.806249	0.829481
11	0.715509	0.836485	0.866096	0.826772	0.719169	0.80603	0.829503
12	0.711672	0.837656	0.869822	0.828009	0.720924	0.806383	0.830799
13	0.713694	0.836523	0.868851	0.82752	0.72028	0.806356	0.83014
14	0.713018	0.837353	0.869925	0.828241	0.721061	0.806765	0.830844
15	0.721409	0.841086	0.869541	0.83159	0.725737	0.810678	0.833917
16	0.716947	0.837931	0.867323	0.828473	0.720585	0.807401	0.830879
17	0.714321	0.837561	0.86763	0.828112	0.7194	0.806504	0.830418
18	0.725445	0.841925	0.868872	0.832621	0.72641	0.812081	0.834715
19	0.73197	0.84366	0.869758	0.834759	0.730331	0.815129	0.836827
20	0.732326	0.844072	0.8681	0.834733	0.728905	0.814833	0.836586
21	0.73372	0.845377	0.868446	0.835764	0.730765	0.815848	0.837603
22	0.730272	0.847134	0.870827	0.837129	0.731707	0.816078	0.838857
23	0.73073	0.846652	0.871038	0.837	0.731937	0.81614	0.838718
24	0.735801	0.848755	0.871547	0.839113	0.735033	0.818701	0.840721
25	0.730357	0.850487	0.874876	0.840324	0.735871	0.818573	0.841989
26	0.724215	0.848001	0.873705	0.83785	0.731401	0.815307	0.839423
27	0.724273	0.849684	0.874136	0.83901	0.732626	0.816031	0.840498
28	0.725033	0.849203	0.873244	0.838701	0.731716	0.815827	0.840055
29	0.725844	0.848056	0.87138	0.837593	0.729984	0.815093	0.838947
30	0.729632	0.850955	0.87349	0.840581	0.734318	0.818026	0.841719
31	0.724315	0.848817	0.871138	0.837928	0.729468	0.814756	0.839088
32	0.73082	0.850333	0.871989	0.84004	0.733386	0.817714	0.841065
33	0.729886	0.849084	0.871138	0.838984	0.731863	0.816702	0.839983
34	0.730315	0.850224	0.871255	0.839834	0.732533	0.817265	0.840708
35	0.731369	0.851385	0.872447	0.84089	0.734436	0.8184	0.841865
36	0.725654	0.851842	0.873137	0.840684	0.732806	0.816878	0.841567
37	0.718815	0.851421	0.873063	0.839654	0.730299	0.814433	0.840393
38	0.721061	0.851614	0.873383	0.840195	0.731458	0.815353	0.840902
39	0.721839	0.850545	0.871218	0.839035	0.729678	0.814534	0.839738
40	0.721687	0.849954	0.871138	0.838701	0.729397	0.81426	0.839365
41	0.717148	0.85015	0.870705	0.838211	0.727439	0.812668	0.83873
42	0.711743	0.847728	0.870279	0.835995	0.723889	0.809917	0.836531
43	0.71894	0.847655	0.867068	0.835995	0.724075	0.811221	0.836454
44	0.714102	0.846838	0.868274	0.835248	0.722714	0.809738	0.835729
45	0.711664	0.847188	0.869008	0.835403	0.722975	0.809287	0.835825
46	0.712155	0.847246	0.869333	0.835583	0.723397	0.809578	0.836024
47	0.718303	0.848495	0.868355	0.836794	0.724952	0.811718	0.837235
48	0.709999	0.843708	0.86502	0.832054	0.717572	0.806242	0.83243
49	0.712117	0.850617	0.870729	0.838005	0.725776	0.811154	0.838322
50	0.707477	0.848072	0.867662	0.835068	0.720543	0.807737	0.835333
51	0.707798	0.846002	0.867274	0.833703	0.719444	0.807024	0.834108
52	0.70747	0.844615	0.866258	0.832595	0.717961	0.806114	0.832979
53	0.702994	0.846033	0.868327	0.833496	0.718648	0.805785	0.83381
54	0.703976	0.845321	0.86664	0.832749	0.717677	0.805313	0.833021
55	0.702414	0.846117	0.86796	0.833471	0.718209	0.805497	0.833665
56	0.701408	0.846195	0.868207	0.833522	0.718065	0.80527	0.83365
57	0.706081	0.846046	0.866237	0.833445	0.718284	0.806121	0.833579
58	0.701976	0.844148	0.86513	0.831564	0.715172	0.803751	0.831632
59	0.70231	0.844251	0.865036	0.831693	0.715483	0.803866	0.831705
60	0.704847	0.84615	0.865513	0.833265	0.717424	0.805503	0.833246
61	0.701158	0.843765	0.862603	0.830585	0.712651	0.802509	0.830522
62	0.701176	0.843338	0.862939	0.830457	0.712813	0.802484	0.830392
63	0.697794	0.844051	0.863832	0.830817	0.712998	0.801893	0.830613
64	0.68986	0.845207	0.86774	0.831642	0.71382	0.800936	0.831409
65	0.694897	0.844389	0.864905	0.83092	0.71292	0.801397	0.830747
66	0.691673	0.844354	0.864049	0.830276	0.710836	0.800026	0.830028
67	0.690825	0.84358	0.864166	0.829787	0.710373	0.799524	0.829522
68	0.694836	0.843786	0.86337	0.830173	0.711251	0.800664	0.829925
69	0.689006	0.842834	0.864385	0.829271	0.709901	0.798742	0.828933
70	0.688786	0.840953	0.861651	0.827365	0.706502	0.79713	0.827009
71	0.6921	0.843545	0.86304	0.829684	0.710142	0.799562	0.829322
72	0.692649	0.84107	0.859216	0.82721	0.706101	0.797645	0.826832
73	0.695125	0.843505	0.863221	0.830096	0.711194	0.800617	0.829762
74	0.691116	0.842113	0.862688	0.828679	0.70909	0.798639	0.828287
75	0.69137	0.840535	0.860802	0.827185	0.706598	0.797569	0.826858
76	0.690825	0.8408	0.860304	0.827159	0.706068	0.797309	0.826777
77	0.692226	0.840106	0.859186	0.826669	0.7056	0.797173	0.826231
78	0.689309	0.838142	0.858101	0.824866	0.70289	0.795184	0.824414
79	0.687645	0.838275	0.857322	0.824505	0.701542	0.794414	0.824022
80	0.688878	0.83875	0.857556	0.825072	0.702445	0.795061	0.824523
81	0.685308	0.840825	0.859854	0.826515	0.704297	0.795329	0.825911
82	0.68076	0.838893	0.858958	0.82448	0.701124	0.79287	0.823951
83	0.681676	0.840962	0.861147	0.826515	0.703758	0.794595	0.825903
84	0.673674	0.837917	0.859468	0.823475	0.698846	0.790353	0.822619
85	0.681252	0.837851	0.856191	0.82332	0.698492	0.791765	0.822577
86	0.682479	0.838688	0.858071	0.824454	0.700917	0.793079	0.823792
87	0.679965	0.83932	0.858835	0.82484	0.700871	0.792706	0.824043
88	0.679082	0.837172	0.855903	0.822676	0.697381	0.790719	0.82182
89	0.676522	0.837673	0.858954	0.823475	0.699022	0.79105	0.822706
90	0.678649	0.838385	0.857601	0.823758	0.699282	0.791545	0.822964
91	0.683943	0.838016	0.85636	0.823758	0.699575	0.792773	0.823082
92	0.68002	0.835042	0.854881	0.821156	0.695659	0.789981	0.820447
93	0.678515	0.835728	0.853653	0.821002	0.694532	0.789299	0.820242
94	0.679753	0.836668	0.855388	0.822238	0.696808	0.790603	0.82147
95	0.682712	0.836544	0.856014	0.822702	0.69781	0.791757	0.821993
96	0.680751	0.835465	0.854266	0.821388	0.695574	0.79016	0.820587
97	0.682019	0.832642	0.850718	0.818838	0.692087	0.78846	0.818087
98	0.678978	0.834095	0.852841	0.819945	0.69321	0.788638	0.819146
99	0.684407	0.834526	0.8517	0.820512	0.694381	0.790211	0.819757
100	0.683821	0.839376	0.85721	0.824918	0.700953	0.793469	0.824084
101	0.685232	0.836965	0.85469	0.822882	0.698268	0.792295	0.822151
102	0.678096	0.835933	0.854076	0.821285	0.695183	0.789368	0.820431
103	0.671042	0.834728	0.854021	0.819894	0.692256	0.786597	0.818801
104	0.670308	0.834583	0.852894	0.819301	0.690938	0.785928	0.818271
105	0.671491	0.833552	0.852175	0.818631	0.6901	0.785739	0.817634
106	0.675909	0.837023	0.85569	0.822212	0.696215	0.789541	0.821246
107	0.677655	0.834531	0.852449	0.819971	0.692866	0.788212	0.819088
108	0.681917	0.83717	0.854366	0.82265	0.697217	0.791151	0.82172
109	0.674928	0.838369	0.857826	0.823526	0.698095	0.790374	0.822526
110	0.675818	0.836733	0.854662	0.8218	0.695206	0.789071	0.820752
111	0.671185	0.837237	0.856405	0.822084	0.695446	0.788276	0.820954
112	0.671245	0.833397	0.852289	0.818657	0.690275	0.785644	0.817551
113	0.676462	0.834625	0.850849	0.81961	0.69179	0.787312	0.818481
114	0.671926	0.834445	0.852763	0.819533	0.691426	0.786378	0.81837
115	0.670187	0.83255	0.850898	0.817627	0.688443	0.784545	0.816506
116	0.676037	0.836456	0.85437	0.821646	0.695258	0.788954	0.820537
117	0.673406	0.834993	0.852768	0.820074	0.692366	0.787056	0.818874
118	0.665002	0.832619	0.851982	0.817395	0.687704	0.783201	0.816187
119	0.669221	0.83479	0.851797	0.81925	0.69013	0.785269	0.817897
120	0.674279	0.833115	0.849671	0.818168	0.689202	0.785688	0.816984
121	0.6751	0.837423	0.85455	0.822238	0.695391	0.789024	0.821003
122	0.67209	0.835946	0.852427	0.820358	0.692122	0.786821	0.819119
123	0.676243	0.838067	0.854602	0.822754	0.696051	0.789637	0.821529
124	0.675518	0.836356	0.852715	0.821156	0.693663	0.788196	0.819896
125	0.670279	0.833769	0.851491	0.818631	0.689521	0.78518	0.817378
126	0.672445	0.836368	0.852765	0.820821	0.692799	0.787193	0.819506
127	0.675418	0.837088	0.853897	0.821852	0.695063	0.788801	0.820656
128	0.672428	0.834597	0.851165	0.819276	0.690496	0.786063	0.818024
129	0.672225	0.834297	0.850811	0.818966	0.69005	0.785778	0.817719
130	0.670607	0.832401	0.84994	0.817395	0.687678	0.784316	0.81618
131	0.66988	0.833959	0.850826	0.818477	0.689058	0.784889	0.817223
132	0.674449	0.834755	0.850348	0.819379	0.690513	0.786517	0.818127
133	0.67387	0.833888	0.850336	0.818709	0.689717	0.786031	0.817565
134	0.673367	0.832013	0.847207	0.816699	0.686204	0.784195	0.815483
135	0.672002	0.833472	0.848208	0.817807	0.687616	0.784561	0.816421
136	0.670037	0.831917	0.847368	0.816416	0.68572	0.783108	0.815034
137	0.676159	0.833246	0.846989	0.817756	0.68795	0.785465	0.816473
138	0.672139	0.831805	0.847587	0.816751	0.686428	0.783844	0.815322
139	0.674496	0.833092	0.846286	0.817266	0.686501	0.784625	0.815945
140	0.675157	0.833551	0.846912	0.817781	0.687802	0.785207	0.816483
141	0.671057	0.832989	0.848095	0.817395	0.68704	0.784047	0.815991
142	0.675988	0.832941	0.847024	0.817653	0.687737	0.785318	0.816291
143	0.670701	0.830496	0.846178	0.815282	0.68391	0.782458	0.813964
144	0.672002	0.833867	0.848461	0.81809	0.687713	0.784776	0.816718
145	0.66782	0.834131	0.849399	0.818116	0.687647	0.783783	0.816596
146	0.669303	0.832589	0.848194	0.817008	0.686296	0.783362	0.815565
147	0.673032	0.834959	0.848601	0.818915	0.688892	0.785531	0.817505
148	0.672223	0.832277	0.84613	0.81657	0.685337	0.783543	0.81514
149	0.666869	0.82912	0.843405	0.813196	0.679803	0.779798	0.811823
150	0.657529	0.830574	0.847022	0.814226	0.681071	0.778375	0.812505
151	0.666123	0.831366	0.847228	0.81572	0.683988	0.781573	0.81416
152	0.671155	0.832578	0.846277	0.816725	0.685551	0.783336	0.815209
153	0.668566	0.831206	0.845344	0.815282	0.682986	0.781705	0.813811
