# Supplementary material for: Identification of COVID-19 severity biomarkers based on feature selection on single-cell RNA-Seq data of CD8+ T cells
Source: Front Genet. 2022 Nov 9;13:1053772. doi: 10.3389/fgene.2022.1053772 (PMC9682094; doi:10.3389/fgene.2022.1053772)
Supplement: Supplementary file 7 [file Table1.XLSX]

## Sheet: Effector T cell dataset
Rank	Feature name
1	IL32
2	H3F3B
3	GZMA
4	SELL
5	PRF1
6	MTRNR2L8
7	TUBA4A
8	CST7
9	TMSB4X
10	IFITM2
11	FTH1
12	CMC1
13	PFN1
14	GIMAP4
15	ANXA2
16	CDK2AP2
17	B2M
18	ACTB
19	TIGIT
20	SPOCK2
21	CX3CR1
22	TNFAIP3
23	APMAP
24	KLRG1
25	S100A11
26	AOAH
27	FGR
28	ZFP36
29	HSPA5
30	CD63
31	PLEK
32	NR4A2
33	TRBV4.2
34	PPP1R14B
35	ITGB2
36	JUN
37	IFITM1
38	S100A10
39	LTB
40	ANXA1
41	CD69
42	KLRF1
43	NOSIP
44	SLC2A3
45	PMAIP1
46	TRBV7.2
47	GZMK
48	KLRC3
49	TRAV23DV6
50	TRGV9
51	PDE4B
52	TRBC1
53	SAMD3
54	PTGDR
55	BHLHE40
56	IL7R
57	KIR3DL1
58	SLFN5
59	SIT1
60	CXCR4
61	TRAC
62	DUSP4
63	FCRL6
64	DDIT4
65	ATP2B4
66	KLF6
67	HLA.B
68	S100A4
69	PYHIN1
70	CD74
71	ZBTB38
72	CD52
73	ALOX5AP
74	FCGR3A
75	HIST1H1C
76	ITGB7
77	OASL
78	NFKBIA
79	TRDV1
80	IFITM3
81	HLA.DRB5
82	PECAM1
83	TSC22D3
84	CD160
85	HLA.DQA2
86	NCR3
87	LMNA
88	ADGRG1
89	CHI3L2
90	CREM
91	FCRL3
92	LITAF
93	MYOM2
94	ETS1
95	METRNL
96	STOM
97	ISG15
98	TRAV12.3
99	MTRNR2L12
100	TENT5C
101	SLAMF7
102	TYROBP
103	BATF
104	S100A6
105	ZNF331
106	DUSP1
107	VIM
108	NCR1
109	NKG7
110	IKZF2
111	LAG3
112	SH3BP5
113	SMAD7
114	HLA.DQA1
115	MYO1F
116	TRBV7.6
117	STMN1
118	XIST
119	TRG.AS1
120	AC004687.1
121	ABI3
122	SH2D2A
123	TRBV24.1
124	CD244
125	TRBV18
126	TCF7
127	TRBV29.1
128	IL2RG
129	CD8B
130	PARP8
131	C1orf162
132	ZC3H12A
133	TRAV3
134	TRGV8
135	TRBV11.3
136	CEP78
137	KLRD1
138	ZBP1
139	CD300A
140	LINC01871
141	TRBV30
142	USP28
143	GZMH
144	TRAV1.2
145	ARID5B
146	PIK3R1
147	CTSC
148	HOPX
149	ATF3
150	CTSW
151	PRSS23
152	HIST1H4C
153	CCL5
154	S1PR5
155	KLRC1
156	TRAV17
157	THEMIS
158	RGS2
159	MACF1
160	DUSP2
161	ZFP36L1
162	CDKN1A
163	TRAV21
164	MYADM
165	MYBL1
166	SLA2
167	GBP5
168	IGLV2.14
169	TUBB
170	GGA2
171	FOSL2
172	PPP2R5C
173	RGS1
174	IER2
175	TRAV12.2
176	SPON2
177	TTC38
178	HIST1H1E
179	TRDV2
180	FOS
181	JUND
182	HLA.DRA
183	CD7
184	TRBV20.1
185	TRBV2
186	PPP1R16B
187	EZR
188	CXCR3
189	ATG2A
190	HIST1H2BC
191	TSPYL2
192	RHOB
193	HLA.DPB1
194	NEAT1
195	TRAV13.1
196	GNLY
197	LMNB1
198	FTL
199	RNF19A
200	IFIT2
201	TRBV6.5
202	CD38
203	IRF1
204	PTPRE
205	PDE4D
206	MATK
207	SYTL3
208	TRBV15
209	JUNB
210	PPP1R15A
211	GZMB
212	TRAV6
213	TUBA1B
214	IFNG
215	CD247
216	SAT1
217	ENC1
218	TRAV29DV5
219	ID2
220	HSPA1B
221	ZFP36L2
222	AHNAK
223	PLEKHA2
224	PRDM1
225	HIST1H1D
226	MT1E
227	CD8A
228	ZEB2
229	HLA.DPA1
230	SRRT
231	ZNF683
232	CEMIP2
233	TPT1
234	GATA3
235	ITM2A
236	TRBV6.6
237	MT2A
238	HLA.DRB1
239	TRBC2
240	FYN
241	PIM1
242	F2R
243	LGALS1
244	FGFBP2
245	RUNX3
246	TRAV5
247	SYNE2
248	LCP1
249	HSPA1A
250	FLNA
251	C12orf75
252	CCL4

## Sheet: Memory T cell dataset
Rank	Feature name
1	IL32
2	MTRNR2L8
3	SELL
4	H3F3B
5	IL7R
6	ZFP36
7	CCL5
8	LTB
9	TUBA4A
10	NR4A2
11	FTH1
12	LITAF
13	PFN1
14	GIMAP4
15	NOSIP
16	SPOCK2
17	TNFAIP3
18	TSPYL2
19	HIST1H1C
20	CD52
21	ITGB1
22	C1orf162
23	HSPA5
24	LMNA
25	ZFP36L1
26	ZNF331
27	ACTB
28	PIK3R1
29	ANXA2
30	IFITM1
31	DUSP4
32	PDE4B
33	EZR
34	S100A4
35	PPP1R14B
36	CREM
37	SLC2A3
38	HIST1H4C
39	TCF7
40	SLFN5
41	KLRG1
42	MTRNR2L12
43	DDIT4
44	TMSB4X
45	MYADM
46	CDK2AP2
47	METRNL
48	B2M
49	TENT5C
50	S100A6
51	CXCR3
52	RUNX3
53	S100A10
54	BHLHE40
55	CD8A
56	ITGB7
57	SMAD7
58	CXCR4
59	XIST
60	TRAC
61	SYTL3
62	NFKBIA
63	ITM2A
64	HIST1H1D
65	CCR7
66	TPT1
67	SIT1
68	ZEB2
69	TSC22D3
70	TNFRSF4
71	TIMP1
72	GNLY
73	HIST1H1E
74	VIM
75	HLA.B
76	ETS1
77	RGS2
78	ZFP36L2
79	RNF19A
80	STAT1
81	ZC3H12A
82	S100A11
83	TIGIT
84	OASL
85	SRRT
86	ID2
87	SLA2
88	CDKN1A
89	ISG15
90	ANXA5
91	FOSL2
92	CD7
93	ZBTB38
94	CD63
95	APMAP
96	MT2A
97	THEMIS
98	SAT1
99	CRIP2
100	RGS1
101	PMAIP1
102	PDE4D
103	CD79B
104	TNFRSF1B
105	PPP1R15A
106	CTSW
107	POU2F2
108	BCL6
109	AQP3
110	IFITM2
111	ARID5B
112	TUBB
113	GPR171
114	RGS16
115	BATF
116	OPTN
117	PYHIN1
118	IL2RG
119	NR4A3
120	VSIR
121	DUSP1
122	TRAV4
123	ATF3
124	STMN1
125	MACF1
126	ID3
127	PPP1R16B
128	IFITM3
129	GGA2
130	CAPG
131	PLEKHA2
132	SH3BP5
133	ENC1
134	CXCL16
135	ATP2B4
136	ID1
137	KLF6
138	PRF1
139	AC245014.3
140	MAFF
141	TRBV20.1
142	BCL9L
143	SAMD3
144	TRAV19
145	IFI6
146	NR4A1
147	AC004687.1
148	JUND
149	CTSS
150	AIF1
151	MYO1F
152	RASGEF1B
153	FOS
154	TRAV21
155	ALOX5AP
156	AUTS2
157	PARP8
158	TPM4
159	IER2
160	TRAV1.2
161	ATG2A
162	TIAM1
163	CEMIP2
164	FYN
165	IRF1
166	CD69
167	HIST1H2BC
168	TRBC1
169	NELL2
170	GBP5
171	KLF10
172	GZMK
173	CD74
174	ITGB2
175	AREG
176	PASK
177	JUN
178	MIR4435.2HG
179	AHNAK
180	XCL1
181	BACH2
182	NEAT1
183	PTPRE
184	MAP3K8
185	CD8B
186	TUBA1B
187	TRAV8.1
188	LYAR
189	PLEKHF1
190	CTSC
191	FTL
192	CD82
193	FLNA
194	ANXA1
195	RHOB
196	PECAM1
197	NCF1
198	AL138963.3
199	DUSP2
200	KLRB1
201	PPP2R5C
202	PIM1
203	RORA
204	CD247
205	LST1
206	AC020916.1
207	LINC01871
208	HPGD
209	GATA3
210	LCP1
211	TRBC2
212	CCL3L1
213	SYNE2
214	HLA.DPB1
215	CISH
216	JUNB
217	GPR183
218	NCR3
219	NFKBIZ
220	ACTN4
221	TRBV5.4
222	LINC02446
223	APOBEC3G
224	HOPX
225	CST7
226	FOSB
227	CCL4
228	C12orf75
229	LGALS1
230	RCBTB2
231	FGFBP2
232	MMP25
233	CD9
234	NKG7
235	TRBV6.1
236	HLA.DRB5
237	GZMA
238	ZNF683
239	TRAV12.2
240	GZMB
241	LRRN3

## Sheet: Naive T cell dataset
Rank	Feature name
1	MTRNR2L8
2	H3F3B
3	IL32
4	ZFP36
5	TSC22D3
6	DUSP1
7	FTH1
8	FOS
9	B2M
10	LTB
11	ID3
12	TNFAIP3
13	PPP1R15A
14	SLC2A3
15	SELL
16	HIST1H1C
17	MYADM
18	IFITM1
19	ACTB
20	GIMAP4
21	NR4A2
22	LITAF
23	EZR
24	KLF6
25	TSPYL2
26	MTRNR2L12
27	HIST1H4C
28	JUN
29	PFN1
30	IL7R
31	NOSIP
32	TPT1
33	HIST1H1E
34	HIST1H1D
35	HLA.B
36	IER2
37	CCR7
38	HSPA5
39	TMSB4X
40	CISH
41	C1orf162
42	SLFN5
43	CD52
44	ZNF331
45	XIST
46	LMNA
47	TENT5C
48	VIM
49	SPOCK2
50	CD69
51	NR4A1
52	NFKBIA
53	SAT1
54	JUNB
55	S100A11
56	TRAC
57	JUND
58	NELL2
59	DDIT4
60	AC004687.1
61	VSIR
62	HIST1H2BC
63	CXCR4
64	S100A6
65	ITGB7
66	IFITM2
67	PDE4D
68	CD7
69	ARID5B
70	PIM1
71	ZC3H12A
72	FOSB
73	ALOX5AP
74	SIT1
75	CXCL16
76	AREG
77	APMAP
78	STMN1
79	HIST2H2AB
80	S100B
81	AQP3
82	CREM
83	S100A4
84	ZBTB38
85	ZFP36L1
86	CD247
87	RGS2
88	THEMIS
89	CDKN1A
90	IFITM3
91	ANXA5
92	HIST1H2BF
93	ITM2A
94	BACH2
95	CD8B
96	RASGEF1B
97	FTL
98	HIST1H1B
99	ITGB1
100	SAMD3
101	ETS1
102	HLA.DPB1
103	TCF7
104	FOSL2
105	ID1
106	CTSC
107	SMAD7
108	CRTAM
109	ZFP36L2
110	ABLIM1
111	AC007952.4
112	HIST1H2AC
113	ID2
114	PMAIP1
115	ITGB2
116	TRAV19
117	LINC01871
118	TPM4
119	CCL5
120	ITPRIP
121	LRRN3
122	PDE4B
123	SOX4
124	RNF19A
125	RORA
126	HPGD
127	CEMIP2
128	SGK1
129	S100A10
130	SYTL3
131	CTSW
132	RHOB
133	IRF1
134	PASK
135	LCP1
136	TRBC2
137	TUBA4A
138	ITM2C
139	MT2A
140	TUBB
141	CD8A
142	TKT
143	GPR183
144	NKG7
145	CD74
146	MAFF
147	GATA3
148	NFKBIZ
149	TUBA1B
150	SYNE2
151	PIK3R1
152	LINC02446
153	DUSP2
