# Supplementary material for: Identification of COVID-19 severity biomarkers based on feature selection on single-cell RNA-Seq data of CD8+ T cells
Source: Front Genet. 2022 Nov 9;13:1053772. doi: 10.3389/fgene.2022.1053772 (PMC9682094; doi:10.3389/fgene.2022.1053772)
Supplement: Supplementary file 8 [file Table10.XLSX]

## Sheet: mRMR.GO
ONTOLOGY	ID	Description	GeneRatio	BgRatio	pvalue	p.adjust	qvalue	geneID	Count
BP	GO:0042110	T cell activation	37/209	474/18862	5.21576e-21	1.76449e-17	1.28527e-17	3575/6352/677/5295/6932/567/864/925/4092/1236/27240/7293/678/80149/201633/84174/924/387357/7133/604/10538/64115/199/2534/3659/972/6375/1326/926/301/6095/2625/3936/1880/64332/3956/257101	37
BP	GO:0030098	lymphocyte differentiation	28/209	358/18862	4.39548e-16	7.43496e-13	5.4157e-13	3575/3688/677/5295/6932/567/864/925/4092/9452/1236/678/80149/387357/974/604/10538/64115/1316/3659/972/301/6095/2625/1880/64332/3956/257101	28
BP	GO:1903131	mononuclear cell differentiation	29/209	411/18862	1.90756e-15	2.15109e-12	1.56687e-12	3575/3688/677/5295/6932/567/864/925/4092/9452/1236/678/80149/387357/974/604/10538/64115/1316/3659/972/3725/301/6095/2625/1880/64332/3956/257101	29
BP	GO:0007159	leukocyte cell-cell adhesion	27/209	366/18862	6.48159e-15	5.4818e-12	3.993e-12	6402/3575/6352/3688/5295/7430/864/3695/4092/1236/2113/80149/201633/604/8013/64115/199/2534/3659/972/6375/1326/301/5175/2625/64332/3956	27
BP	GO:0030217	T cell differentiation	22/209	246/18862	4.85842e-14	3.2872e-11	2.39443e-11	3575/677/6932/567/864/925/4092/1236/678/80149/387357/604/10538/64115/3659/972/301/6095/2625/1880/64332/257101	22
BP	GO:1903706	regulation of hemopoiesis	27/209	415/18862	1.36316e-13	7.68597e-11	5.59854e-11	3575/7538/677/5295/6932/567/864/4092/4792/2113/678/6772/80149/9636/604/29909/8013/64115/2353/3659/7071/972/3725/301/2625/64332/257101	27
BP	GO:0050863	regulation of T cell activation	24/209	327/18862	2.5537e-13	1.23417e-10	8.98979e-11	3575/6352/5295/6932/864/4092/1236/27240/80149/201633/7133/604/64115/199/2534/3659/972/6375/1326/301/2625/64332/3956/257101	24
BP	GO:0009615	response to virus	23/209	359/18862	1.35543e-11	5.73176e-09	4.17507e-09	6352/7128/8519/54541/7852/7178/6772/80149/8638/9636/5366/5452/10581/3925/10410/5551/2537/3659/6375/2316/2625/60489/6351	23
BP	GO:1903037	regulation of leukocyte cell-cell adhesion	22/209	330/18862	1.78562e-11	6.71194e-09	4.88904e-09	3575/6352/5295/864/4092/1236/2113/80149/201633/604/8013/64115/199/2534/3659/972/6375/1326/301/2625/64332/3956	22
BP	GO:0048872	homeostasis of number of cells	19/209	249/18862	4.53794e-11	1.53519e-08	1.11824e-08	3575/7538/7128/677/5142/567/1236/27240/1831/2113/6772/9636/5366/604/972/55646/301/2625/1880	19
BP	GO:0045785	positive regulation of cell adhesion	24/209	425/18862	6.60224e-11	2.03049e-08	1.47903e-08	3575/6352/9806/5295/91663/864/6281/4092/1236/2113/604/8013/64115/59339/199/2534/972/6375/1326/2316/301/2625/64332/3956	24
BP	GO:0034341	response to interferon-gamma	17/209	197/18862	7.23591e-11	2.03992e-08	1.4859e-08	6352/8519/567/7431/6772/8638/4502/10581/10410/58191/199/3659/115362/972/6375/6349/6351	17
BP	GO:0022407	regulation of cell-cell adhesion	24/209	437/18862	1.16926e-10	2.96892e-08	2.16259e-08	3575/6352/5295/91663/864/4092/1236/2113/80149/201633/604/8013/64115/199/2534/3659/972/6375/1326/301/2625/64332/3956/928	24
BP	GO:0002696	positive regulation of leukocyte activation	23/209	401/18862	1.24515e-10	2.96892e-08	2.16259e-08	3575/6352/5295/864/1236/7293/1026/604/8013/64115/199/2534/28639/972/6375/1326/1075/301/2625/28638/1880/64332/3956	23
BP	GO:1903039	positive regulation of leukocyte cell-cell adhesion	18/209	234/18862	1.3164e-10	2.96892e-08	2.16259e-08	3575/6352/5295/864/1236/2113/604/8013/64115/199/2534/972/6375/1326/301/2625/64332/3956	18
BP	GO:0050867	positive regulation of cell activation	23/209	412/18862	2.12406e-10	4.49106e-08	3.27133e-08	3575/6352/5295/864/1236/7293/1026/604/8013/64115/199/2534/28639/972/6375/1326/1075/301/2625/28638/1880/64332/3956	23
BP	GO:0022409	positive regulation of cell-cell adhesion	19/209	276/18862	2.65134e-10	5.27617e-08	3.84322e-08	3575/6352/5295/864/4092/1236/2113/604/8013/64115/199/2534/972/6375/1326/301/2625/64332/3956	19
BP	GO:1902105	regulation of leukocyte differentiation	19/209	279/18862	3.18483e-10	5.98571e-08	4.36005e-08	3575/677/5295/6932/864/4092/678/80149/604/64115/2353/3659/7071/972/3725/301/2625/64332/257101	19
BP	GO:0051251	positive regulation of lymphocyte activation	21/209	356/18862	5.02264e-10	8.94295e-08	6.51413e-08	3575/6352/5295/864/1236/7293/1026/604/64115/199/2534/28639/972/6375/1326/301/2625/28638/1880/64332/3956	21
BP	GO:0002460	adaptive immune response based on somatic recombination of immune receptors built from immunoglobulin superfamily domains	21/209	367/18862	8.71567e-10	1.47426e-07	1.07386e-07	3575/7128/567/925/4092/80149/84174/7133/604/10538/5551/28639/972/6375/60468/1075/301/6095/2625/28638/64332	21
BP	GO:0045619	regulation of lymphocyte differentiation	15/209	175/18862	1.08158e-09	1.71567e-07	1.24971e-07	3575/677/6932/864/4092/678/80149/604/64115/3659/972/301/2625/64332/257101	15
BP	GO:0035710	CD4-positive, alpha-beta T cell activation	12/209	100/18862	1.11572e-09	1.71567e-07	1.24971e-07	864/4092/80149/604/10538/64115/6375/301/6095/2625/1880/64332	12
BP	GO:0046631	alpha-beta T cell activation	14/209	149/18862	1.18617e-09	1.7447e-07	1.27086e-07	864/4092/80149/604/10538/64115/3659/6375/301/6095/2625/1880/64332/257101	14
BP	GO:0030099	myeloid cell differentiation	22/209	419/18862	1.68957e-09	2.38159e-07	1.73478e-07	7538/677/5295/302/567/4792/1236/2113/6772/9636/604/29909/10538/8013/2353/7071/972/3725/55646/2625/3726/1880	22
BP	GO:0050870	positive regulation of T cell activation	16/209	212/18862	1.91919e-09	2.59705e-07	1.89172e-07	3575/6352/5295/864/1236/604/64115/199/2534/972/6375/1326/301/2625/64332/3956	16
BP	GO:0046632	alpha-beta T cell differentiation	12/209	107/18862	2.46034e-09	3.20127e-07	2.33184e-07	864/4092/80149/604/10538/3659/301/6095/2625/1880/64332/257101	12
BP	GO:0034612	response to tumor necrosis factor	19/209	320/18862	3.14455e-09	3.94e-07	2.86993e-07	7538/6352/4050/7128/677/7114/4792/7293/678/6772/80149/7133/58191/6375/6095/2625/6349/81/6351	19
BP	GO:0071674	mononuclear cell migration	15/209	190/18862	3.375e-09	4.07773e-07	2.97026e-07	6352/2833/3695/7852/1236/1843/58191/199/6375/301/5175/2625/6349/1880/6351	15
BP	GO:0071356	cellular response to tumor necrosis factor	18/209	296/18862	5.72731e-09	6.68121e-07	4.86666e-07	7538/6352/4050/7128/677/7114/4792/7293/678/6772/80149/7133/6375/6095/2625/6349/81/6351	18
BP	GO:0050852	T cell receptor signaling pathway	15/209	204/18862	8.90664e-09	9.92315e-07	7.22812e-07	5295/5142/7430/28755/1236/80149/84174/387357/5144/28664/2534/28639/919/2625/64332	15
BP	GO:0045580	regulation of T cell differentiation	13/209	146/18862	9.09304e-09	9.92315e-07	7.22812e-07	3575/6932/864/4092/80149/604/64115/3659/972/301/2625/64332/257101	13
BP	GO:0046634	regulation of alpha-beta T cell activation	11/209	101/18862	1.57984e-08	1.67019e-06	1.21658e-06	864/4092/80149/604/64115/3659/6375/301/2625/64332/257101	11
BP	GO:0043367	CD4-positive, alpha-beta T cell differentiation	10/209	81/18862	2.13053e-08	2.18412e-06	1.59093e-06	864/4092/80149/604/10538/301/6095/2625/1880/64332	10
BP	GO:0002683	negative regulation of immune system process	20/209	403/18862	2.48361e-08	2.41972e-06	1.76255e-06	3575/7128/5295/7430/864/4092/1831/80149/201633/84174/604/64115/1843/3659/972/6375/55646/301/7940/8530	20
BP	GO:0042113	B cell activation	18/209	326/18862	2.55666e-08	2.41972e-06	1.76255e-06	3575/7128/3688/677/5295/9452/7293/678/1026/974/604/10538/1316/28639/972/28638/1880/3956	18
BP	GO:0002285	lymphocyte activation involved in immune response	14/209	189/18862	2.57493e-08	2.41972e-06	1.76255e-06	4092/9452/80149/604/10538/972/301/6095/2625/3936/1880/64332/3956/257101	14
BP	GO:0042093	T-helper cell differentiation	9/209	64/18862	3.44477e-08	3.14964e-06	2.29423e-06	4092/80149/604/10538/301/6095/2625/1880/64332	9
BP	GO:0002286	T cell activation involved in immune response	11/209	111/18862	4.27109e-08	3.8024e-06	2.7697e-06	4092/80149/604/10538/972/301/6095/2625/3936/1880/64332	11
BP	GO:0002294	CD4-positive, alpha-beta T cell differentiation involved in immune response	9/209	66/18862	4.542e-08	3.9399e-06	2.86986e-06	4092/80149/604/10538/301/6095/2625/1880/64332	9
BP	GO:2000515	negative regulation of CD4-positive, alpha-beta T cell activation	7/209	32/18862	4.93473e-08	4.03897e-06	2.94203e-06	864/4092/80149/604/64115/6375/301	7
BP	GO:0002287	alpha-beta T cell activation involved in immune response	9/209	67/18862	5.19686e-08	4.03897e-06	2.94203e-06	4092/80149/604/10538/301/6095/2625/1880/64332	9
BP	GO:0002293	alpha-beta T cell differentiation involved in immune response	9/209	67/18862	5.19686e-08	4.03897e-06	2.94203e-06	4092/80149/604/10538/301/6095/2625/1880/64332	9
BP	GO:2000514	regulation of CD4-positive, alpha-beta T cell activation	9/209	67/18862	5.19686e-08	4.03897e-06	2.94203e-06	864/4092/80149/604/64115/6375/301/2625/64332	9
BP	GO:0050866	negative regulation of cell activation	14/209	200/18862	5.25317e-08	4.03897e-06	2.94203e-06	7128/864/4092/80149/201633/604/64115/3659/972/6375/301/7940/8530/928	14
BP	GO:0060326	cell chemotaxis	17/209	306/18862	5.79931e-08	4.3598e-06	3.17572e-06	6352/5142/7114/2833/7852/1236/1843/58191/3164/199/7074/972/6375/301/6349/1880/6351	17
BP	GO:0072676	lymphocyte migration	11/209	118/18862	8.07153e-08	5.93608e-06	4.3239e-06	6352/2833/3695/1236/58191/199/6375/2625/6349/1880/6351	11
BP	GO:0043433	negative regulation of DNA-binding transcription factor activity	13/209	177/18862	9.08122e-08	6.53655e-06	4.76129e-06	7128/7114/8553/4092/4792/7293/80149/3398/3399/3397/6375/2316/5292	13
BP	GO:0002292	T cell differentiation involved in immune response	9/209	73/18862	1.11416e-07	7.85254e-06	5.71986e-06	4092/80149/604/10538/301/6095/2625/1880/64332	9
BP	GO:0002695	negative regulation of leukocyte activation	13/209	182/18862	1.2586e-07	8.54509e-06	6.22433e-06	7128/864/4092/80149/201633/604/64115/3659/972/6375/301/7940/8530	13
BP	GO:0050851	antigen receptor-mediated signaling pathway	17/209	323/18862	1.26295e-07	8.54509e-06	6.22433e-06	5295/5142/7430/28755/1236/80149/84174/387357/5144/974/28664/2534/28639/919/2625/28638/64332	17
BP	GO:0051250	negative regulation of lymphocyte activation	12/209	153/18862	1.40331e-07	9.3086e-06	6.78048e-06	7128/864/4092/80149/201633/604/64115/3659/972/6375/301/7940	12
BP	GO:1902107	positive regulation of leukocyte differentiation	12/209	154/18862	1.50724e-07	9.62077e-06	7.00786e-06	3575/677/864/604/64115/2353/7071/972/3725/301/2625/64332	12
BP	GO:1903708	positive regulation of hemopoiesis	12/209	154/18862	1.50724e-07	9.62077e-06	7.00786e-06	3575/677/864/604/64115/2353/7071/972/3725/301/2625/64332	12
BP	GO:0007162	negative regulation of cell adhesion	16/209	295/18862	2.0001e-07	1.25302e-05	9.12715e-06	5295/91663/864/4092/80149/201633/604/64115/1843/3659/972/6375/301/81/3956/928	16
BP	GO:0051607	defense response to virus	15/209	260/18862	2.20796e-07	1.33384e-05	9.71585e-06	7128/8519/54541/6772/80149/8638/9636/5366/10581/10410/5551/2537/3659/2316/60489	15
BP	GO:0140546	defense response to symbiont	15/209	260/18862	2.20796e-07	1.33384e-05	9.71585e-06	7128/8519/54541/6772/80149/8638/9636/5366/10581/10410/5551/2537/3659/2316/60489	15
BP	GO:0030595	leukocyte chemotaxis	14/209	226/18862	2.38614e-07	1.4162e-05	1.03157e-05	6352/5142/2833/7852/1236/1843/58191/199/972/6375/301/6349/1880/6351	14
BP	GO:0032663	regulation of interleukin-2 production	8/209	59/18862	2.71386e-07	1.58293e-05	1.15302e-05	7538/7128/5142/7430/5144/6375/301/2625	8
BP	GO:0046636	negative regulation of alpha-beta T cell activation	7/209	41/18862	3.02903e-07	1.73681e-05	1.26511e-05	864/4092/80149/604/64115/6375/301	7
BP	GO:0032623	interleukin-2 production	8/209	61/18862	3.53632e-07	1.99389e-05	1.45237e-05	7538/7128/5142/7430/5144/6375/301/2625	8
BP	GO:0070661	leukocyte proliferation	16/209	312/18862	4.25232e-07	2.29563e-05	1.67216e-05	3575/6352/7128/7293/1026/7133/604/64115/199/2534/3659/972/6375/301/7940/1880	16
BP	GO:0002429	immune response-activating cell surface receptor signaling pathway	20/209	481/18862	4.34181e-07	2.29563e-05	1.67216e-05	60/5295/5142/7430/28755/1236/80149/84174/387357/5144/974/8013/28664/2534/28639/919/2625/28638/259197/64332	20
BP	GO:0002757	immune response-activating signal transduction	20/209	481/18862	4.34181e-07	2.29563e-05	1.67216e-05	60/5295/5142/7430/28755/1236/80149/84174/387357/5144/974/8013/28664/2534/28639/919/2625/28638/259197/64332	20
BP	GO:0001819	positive regulation of cytokine production	19/209	437/18862	4.36803e-07	2.29563e-05	1.67216e-05	4050/5295/5142/567/1236/6772/201633/5144/5452/149628/8013/199/3659/115362/972/6375/301/6095/2625	19
BP	GO:0002819	regulation of adaptive immune response	12/209	170/18862	4.41075e-07	2.29563e-05	1.67216e-05	3575/7128/567/4092/80149/7133/604/3659/6375/301/2625/64332	12
BP	GO:0070663	regulation of leukocyte proliferation	14/209	241/18862	5.20638e-07	2.66866e-05	1.94388e-05	6352/7128/7293/1026/7133/604/64115/199/3659/972/6375/301/7940/1880	14
BP	GO:0002449	lymphocyte mediated immunity	17/209	360/18862	5.82672e-07	2.94206e-05	2.14302e-05	3575/567/925/4092/84174/7133/604/203068/10538/5551/28639/972/6375/1075/2625/28638/259197	17
BP	GO:0046651	lymphocyte proliferation	15/209	282/18862	6.23086e-07	3.0695e-05	2.23586e-05	3575/6352/7293/1026/7133/604/64115/199/2534/3659/972/6375/301/7940/1880	15
BP	GO:0048525	negative regulation of viral process	9/209	89/18862	6.26059e-07	3.0695e-05	2.23586e-05	7538/6352/8519/6772/8638/9636/10581/10410/60489	9
BP	GO:0002262	myeloid cell homeostasis	11/209	145/18862	6.57743e-07	3.17878e-05	2.31545e-05	7538/677/5142/567/2113/6772/9636/604/55646/301/2625	11
BP	GO:0071346	cellular response to interferon-gamma	12/209	177/18862	6.79812e-07	3.23916e-05	2.35944e-05	6352/567/7431/6772/8638/4502/199/3659/115362/6375/6349/6351	12
BP	GO:0032943	mononuclear cell proliferation	15/209	285/18862	7.12191e-07	3.34631e-05	2.43748e-05	3575/6352/7293/1026/7133/604/64115/199/2534/3659/972/6375/301/7940/1880	15
BP	GO:0050727	regulation of inflammatory response	17/209	366/18862	7.32688e-07	3.3827e-05	2.46399e-05	6352/7128/7114/284207/4792/1236/2113/7133/604/6375/283131/1075/301/6095/2625/64332/8530	17
BP	GO:0046637	regulation of alpha-beta T cell differentiation	8/209	67/18862	7.39934e-07	3.3827e-05	2.46399e-05	864/4092/80149/604/301/2625/64332/257101	8
BP	GO:0045581	negative regulation of T cell differentiation	7/209	47/18862	8.0097e-07	3.61291e-05	2.63168e-05	864/4092/80149/604/3659/972/301	7
BP	GO:0050868	negative regulation of T cell activation	10/209	119/18862	8.37602e-07	3.72843e-05	2.71583e-05	864/4092/80149/201633/604/64115/3659/972/6375/301	10
BP	GO:0035456	response to interferon-beta	6/209	31/18862	1.00652e-06	4.42214e-05	3.22113e-05	8519/6772/10581/149628/10410/3659	6
BP	GO:0050792	regulation of viral process	12/209	186/18862	1.1515e-06	4.91339e-05	3.57896e-05	7538/6352/8519/7852/6772/8638/9636/10581/10410/972/60489/3956	12
BP	GO:0045444	fat cell differentiation	13/209	221/18862	1.16476e-06	4.91339e-05	3.57896e-05	7538/4929/677/284207/5997/678/80149/84159/8013/3164/5292/6095/2625	13
BP	GO:0050670	regulation of lymphocyte proliferation	13/209	221/18862	1.16476e-06	4.91339e-05	3.57896e-05	6352/7293/1026/7133/604/64115/199/3659/972/6375/301/7940/1880	13
BP	GO:0045637	regulation of myeloid cell differentiation	14/209	258/18862	1.17643e-06	4.91339e-05	3.57896e-05	7538/677/5295/567/4792/2113/6772/9636/29909/8013/2353/7071/972/3725	14
BP	GO:0071353	cellular response to interleukin-4	6/209	32/18862	1.2274e-06	5.06379e-05	3.68851e-05	3309/6932/3561/6375/10376/2625	6
BP	GO:0002822	regulation of adaptive immune response based on somatic recombination of immune receptors built from immunoglobulin superfamily domains	11/209	155/18862	1.27628e-06	5.13001e-05	3.73675e-05	3575/7128/567/4092/80149/7133/604/6375/301/2625/64332	11
BP	GO:0032944	regulation of mononuclear cell proliferation	13/209	223/18862	1.28859e-06	5.13001e-05	3.73675e-05	6352/7293/1026/7133/604/64115/199/3659/972/6375/301/7940/1880	13
BP	GO:1990868	response to chemokine	9/209	97/18862	1.30411e-06	5.13001e-05	3.73675e-05	6352/2833/7852/1236/80149/1843/6375/6349/6351	9
BP	GO:1990869	cellular response to chemokine	9/209	97/18862	1.30411e-06	5.13001e-05	3.73675e-05	6352/2833/7852/1236/80149/1843/6375/6349/6351	9
BP	GO:0022408	negative regulation of cell-cell adhesion	12/209	189/18862	1.36335e-06	5.30139e-05	3.86159e-05	91663/864/4092/80149/201633/604/64115/3659/972/6375/301/928	12
BP	GO:0043370	regulation of CD4-positive, alpha-beta T cell differentiation	7/209	51/18862	1.42021e-06	5.45974e-05	3.97693e-05	864/4092/80149/604/301/2625/64332	7
BP	GO:0002576	platelet degranulation	10/209	128/18862	1.63804e-06	6.2264e-05	4.53537e-05	7277/7114/7076/308/967/1521/2316/5175/81/928	10
BP	GO:0043903	regulation of biological process involved in symbiotic interaction	12/209	197/18862	2.10619e-06	7.85249e-05	5.71983e-05	7538/6352/8519/7852/6772/8638/9636/10581/10410/972/60489/3956	12
BP	GO:0045071	negative regulation of viral genome replication	7/209	54/18862	2.11226e-06	7.85249e-05	5.71983e-05	6352/8519/8638/9636/10581/10410/60489	7
BP	GO:0070670	response to interleukin-4	6/209	35/18862	2.13845e-06	7.86347e-05	5.72783e-05	3309/6932/3561/6375/10376/2625	6
BP	GO:0002456	T cell mediated immunity	9/209	104/18862	2.34509e-06	8.53057e-05	6.21375e-05	3575/567/925/4092/7133/5551/6375/1075/2625	9
BP	GO:0045620	negative regulation of lymphocyte differentiation	7/209	55/18862	2.39772e-06	8.62926e-05	6.28564e-05	864/4092/80149/604/3659/972/301	7
BP	GO:0042092	type 2 immune response	6/209	36/18862	2.54257e-06	9.05422e-05	6.59519e-05	604/10538/972/6375/301/2625	6
BP	GO:0001776	leukocyte homeostasis	8/209	79/18862	2.64164e-06	9.30904e-05	6.78079e-05	7128/5142/27240/1831/5366/972/301/1880	8
BP	GO:0031589	cell-substrate adhesion	16/209	359/18862	2.6789e-06	9.34299e-05	6.80553e-05	9806/3688/5295/91663/6281/3695/1236/967/604/23499/59339/3397/7074/2316/81/3956	16
BP	GO:0035455	response to interferon-alpha	5/209	21/18862	2.80421e-06	9.68024e-05	7.05118e-05	8519/10581/149628/10410/2625	5
BP	GO:0002573	myeloid leukocyte differentiation	12/209	204/18862	3.02889e-06	0.000102747	7.48416e-05	677/5295/302/1236/10538/2353/7071/972/3725/2625/3726/1880	12
BP	GO:0030183	B cell differentiation	10/209	137/18862	3.03714e-06	0.000102747	7.48416e-05	3688/677/5295/9452/678/974/604/1316/1880/3956	10
BP	GO:1903038	negative regulation of leukocyte cell-cell adhesion	10/209	138/18862	3.24316e-06	0.00010863	7.9127e-05	864/4092/80149/201633/604/64115/3659/972/6375/301	10
BP	GO:0043371	negative regulation of CD4-positive, alpha-beta T cell differentiation	5/209	22/18862	3.59637e-06	0.00011928	8.68845e-05	864/4092/80149/604/301	5
BP	GO:0002718	regulation of cytokine production involved in immune response	8/209	84/18862	4.21021e-06	0.000138283	0.000100727	567/4092/7133/604/8013/972/6375/2625	8
BP	GO:0002697	regulation of immune effector process	18/209	465/18862	4.57592e-06	0.000148849	0.000108423	3575/7128/567/4092/7293/6772/80149/7133/604/8013/972/6375/301/2625/259197/64332/60489/257101	18
BP	GO:0030218	erythrocyte differentiation	9/209	115/18862	5.40439e-06	0.000174124	0.000126834	7538/677/567/2113/6772/9636/604/55646/2625	9
BP	GO:0045582	positive regulation of T cell differentiation	8/209	88/18862	5.977e-06	0.000190757	0.000138949	3575/864/604/64115/972/301/2625/64332	8
BP	GO:0048247	lymphocyte chemotaxis	7/209	64/18862	6.74683e-06	0.000213313	0.00015538	6352/2833/58191/6375/6349/1880/6351	7
BP	GO:0002237	response to molecule of bacterial origin	15/209	346/18862	7.72673e-06	0.000242033	0.000176299	7538/6352/9516/7128/5142/567/4792/1236/7431/80149/7133/3727/2353/3725/3248	15
BP	GO:0034101	erythrocyte homeostasis	9/209	121/18862	8.19935e-06	0.000254481	0.000185366	7538/677/567/2113/6772/9636/604/55646/2625	9
BP	GO:0072678	T cell migration	7/209	66/18862	8.30136e-06	0.000255304	0.000185966	6352/2833/3695/58191/199/6375/1880	7
BP	GO:0046639	negative regulation of alpha-beta T cell differentiation	5/209	26/18862	8.66511e-06	0.000264091	0.000192366	864/4092/80149/604/301	5
BP	GO:0002367	cytokine production involved in immune response	8/209	93/18862	9.03264e-06	0.00027042	0.000196976	567/4092/7133/604/8013/972/6375/2625	8
BP	GO:0051591	response to cAMP	8/209	93/18862	9.03264e-06	0.00027042	0.000196976	3309/677/7430/6772/1843/2353/3725/2354	8
BP	GO:0002548	monocyte chemotaxis	7/209	68/18862	1.0142e-05	0.00030097	0.000219229	6352/1843/199/6375/301/6349/6351	7
BP	GO:0010818	T cell chemotaxis	5/209	27/18862	1.0539e-05	0.000308518	0.000224727	6352/2833/58191/6375/1880	5
BP	GO:0060337	type I interferon signaling pathway	8/209	95/18862	1.05788e-05	0.000308518	0.000224727	8519/6772/8638/9636/10581/10410/2537/3659	8
BP	GO:2000107	negative regulation of leukocyte apoptotic process	6/209	46/18862	1.115e-05	0.000322398	0.000234838	3575/6352/1236/1831/604/972	6
BP	GO:0071357	cellular response to type I interferon	8/209	96/18862	1.14319e-05	0.000327747	0.000238734	8519/6772/8638/9636/10581/10410/2537/3659	8
BP	GO:0045646	regulation of erythrocyte differentiation	6/209	47/18862	1.26645e-05	0.000358457	0.000261104	7538/677/567/2113/6772/9636	6
BP	GO:0032703	negative regulation of interleukin-2 production	5/209	28/18862	1.2715e-05	0.000358457	0.000261104	7538/7128/7430/6375/2625	5
BP	GO:0086103	G protein-coupled receptor signaling pathway involved in heart process	4/209	14/18862	1.34397e-05	0.000375757	0.000273705	5142/5997/5144/493	4
BP	GO:0070371	ERK1 and ERK2 cascade	14/209	320/18862	1.41107e-05	0.000391282	0.000285013	6352/677/1846/7430/1236/678/1843/467/7074/972/6375/6349/1880/6351	14
BP	GO:0072539	T-helper 17 cell differentiation	5/209	29/18862	1.52262e-05	0.000418781	0.000305044	4092/80149/10538/6095/64332	5
BP	GO:0038066	p38MAPK cascade	6/209	49/18862	1.61923e-05	0.000435831	0.000317463	7538/677/7430/80149/1843/653361	6
BP	GO:0033077	T cell differentiation in thymus	7/209	73/18862	1.62671e-05	0.000435831	0.000317463	3575/677/567/1236/678/972/2625	7
BP	GO:0007249	I-kappaB kinase/NF-kappaB signaling	13/209	282/18862	1.66048e-05	0.000435831	0.000317463	9516/7128/6275/4792/1236/6772/80149/10133/2534/972/2316/6095/3956	13
BP	GO:0034340	response to type I interferon	8/209	101/18862	1.6619e-05	0.000435831	0.000317463	8519/6772/8638/9636/10581/10410/2537/3659	8
BP	GO:0045621	positive regulation of lymphocyte differentiation	8/209	101/18862	1.6619e-05	0.000435831	0.000317463	3575/864/604/64115/972/301/2625/64332	8
BP	GO:1902106	negative regulation of leukocyte differentiation	8/209	101/18862	1.6619e-05	0.000435831	0.000317463	5295/864/4092/80149/604/3659/972/301	8
BP	GO:0032496	response to lipopolysaccharide	14/209	326/18862	1.73611e-05	0.00045179	0.000329088	7538/6352/9516/7128/5142/4792/1236/7431/80149/7133/3727/2353/3725/3248	14
BP	GO:0045639	positive regulation of myeloid cell differentiation	8/209	102/18862	1.78638e-05	0.000461323	0.000336032	677/2113/6772/9636/2353/7071/972/3725	8
BP	GO:0002828	regulation of type 2 immune response	5/209	30/18862	1.81075e-05	0.000462123	0.000336615	604/972/6375/301/2625	5
BP	GO:0045064	T-helper 2 cell differentiation	4/209	15/18862	1.8168e-05	0.000462123	0.000336615	604/10538/301/2625	4
BP	GO:0043122	regulation of I-kappaB kinase/NF-kappaB signaling	12/209	244/18862	1.86431e-05	0.000470669	0.00034284	9516/7128/6275/1236/6772/80149/10133/2534/972/2316/6095/3956	12
BP	GO:0050671	positive regulation of lymphocyte proliferation	9/209	135/18862	1.98529e-05	0.000493841	0.000359719	6352/7293/1026/604/199/972/6375/301/1880	9
BP	GO:0051384	response to glucocorticoid	9/209	135/18862	1.98529e-05	0.000493841	0.000359719	7538/677/54541/678/1026/1843/2353/301/2354	9
BP	GO:0032946	positive regulation of mononuclear cell proliferation	9/209	136/18862	2.10584e-05	0.000520003	0.000378775	6352/7293/1026/604/199/972/6375/301/1880	9
BP	GO:0070229	negative regulation of lymphocyte apoptotic process	5/209	31/18862	2.13962e-05	0.000524517	0.000382063	3575/6352/1831/604/972	5
BP	GO:1903707	negative regulation of hemopoiesis	8/209	105/18862	2.2078e-05	0.000537337	0.000391402	5295/864/4092/80149/604/3659/972/301	8
BP	GO:0050921	positive regulation of chemotaxis	9/209	139/18862	2.5055e-05	0.000605435	0.000441005	6352/7114/7852/1236/199/7074/972/6375/6351	9
BP	GO:0032649	regulation of interferon-gamma production	8/209	107/18862	2.53271e-05	0.00060767	0.000442633	5142/1236/80149/9636/5144/64115/6375/2625	8
BP	GO:0046718	viral entry into host cell	9/209	140/18862	2.65227e-05	0.000631874	0.000460263	3688/8519/3695/7852/7293/10581/10410/972/3956	9
BP	GO:0002724	regulation of T cell cytokine production	5/209	33/18862	2.93534e-05	0.00068496	0.000498931	567/4092/7133/6375/2625	5
BP	GO:0072538	T-helper 17 type immune response	5/209	33/18862	2.93534e-05	0.00068496	0.000498931	4092/80149/10538/6095/64332	5
BP	GO:0007015	actin filament organization	16/209	435/18862	2.93583e-05	0.00068496	0.000498931	5216/5295/7430/7114/91663/6281/1236/3925/822/3397/199/4542/7171/2316/388/3936	16
BP	GO:2000106	regulation of leukocyte apoptotic process	7/209	80/18862	2.97075e-05	0.00068836	0.000501408	3575/6352/1236/1831/604/972/301	7
BP	GO:0071559	response to transforming growth factor beta	12/209	257/18862	3.10955e-05	0.000711597	0.000518334	3309/677/864/4092/678/3397/283149/2353/2534/3725/6375/3248	12
BP	GO:0061158	3'-UTR-mediated mRNA destabilization	4/209	17/18862	3.1131e-05	0.000711597	0.000518334	7538/677/678/80149	4
BP	GO:0010810	regulation of cell-substrate adhesion	11/209	218/18862	3.29829e-05	0.000743874	0.000541845	9806/5295/91663/6281/1236/604/23499/59339/2316/81/3956	11
BP	GO:0097529	myeloid leukocyte migration	11/209	218/18862	3.29829e-05	0.000743874	0.000541845	6352/5142/1236/1843/199/972/6375/301/5175/6349/6351	11
BP	GO:0032609	interferon-gamma production	8/209	112/18862	3.52432e-05	0.000789587	0.000575143	5142/1236/80149/9636/5144/64115/6375/2625	8
BP	GO:0019058	viral life cycle	14/209	348/18862	3.56398e-05	0.000793221	0.00057779	6352/3688/8519/3695/7852/7293/80149/8638/9636/10581/10410/972/60489/3956	14
BP	GO:0002700	regulation of production of molecular mediator of immune response	9/209	146/18862	3.6951e-05	0.000817027	0.00059513	567/4092/7293/7133/604/8013/972/6375/2625	9
BP	GO:0051090	regulation of DNA-binding transcription factor activity	16/209	444/18862	3.75457e-05	0.000818742	0.000596379	7128/7114/8553/4092/4792/7293/80149/3398/84159/3399/3397/2353/3725/6375/2316/5292	16
BP	GO:0022604	regulation of cell morphogenesis	13/209	305/18862	3.76365e-05	0.000818742	0.000596379	7430/91663/6281/7852/23499/283149/7074/2534/2316/301/388/7940/81	13
BP	GO:0045069	regulation of viral genome replication	7/209	83/18862	3.77546e-05	0.000818742	0.000596379	6352/8519/8638/9636/10581/10410/60489	7
BP	GO:0045623	negative regulation of T-helper cell differentiation	4/209	18/18862	3.9679e-05	0.000854994	0.000622786	4092/80149/604/301	4
BP	GO:0070665	positive regulation of leukocyte proliferation	9/209	148/18862	4.11196e-05	0.000869422	0.000633295	6352/7293/1026/604/199/972/6375/301/1880	9
BP	GO:0097530	granulocyte migration	9/209	148/18862	4.11196e-05	0.000869422	0.000633295	6352/5142/1236/972/6375/301/5175/6349/6351	9
BP	GO:1903900	regulation of viral life cycle	9/209	148/18862	4.11196e-05	0.000869422	0.000633295	6352/8519/8638/9636/10581/10410/972/60489/3956	9
BP	GO:0000302	response to reactive oxygen species	11/209	224/18862	4.2265e-05	0.000882607	0.0006429	7128/1236/2113/8013/1843/2353/2534/3725/301/388/653361	11
BP	GO:0050920	regulation of chemotaxis	11/209	224/18862	4.2265e-05	0.000882607	0.0006429	6352/7114/7852/1236/1843/199/7074/972/6375/1880/6351	11
BP	GO:0002369	T cell cytokine production	5/209	36/18862	4.53842e-05	0.000936188	0.000681929	567/4092/7133/6375/2625	5
BP	GO:0050779	RNA destabilization	5/209	36/18862	4.53842e-05	0.000936188	0.000681929	7538/677/678/80149/7133	5
BP	GO:0051098	regulation of binding	14/209	357/18862	4.70171e-05	0.000963993	0.000702182	60/302/7114/567/6281/4792/1026/149628/3925/3397/7074/3725/2625/3001	14
BP	GO:2001185	regulation of CD8-positive, alpha-beta T cell activation	4/209	19/18862	4.9825e-05	0.00101541	0.000739634	864/64115/3659/6375	4
BP	GO:0071248	cellular response to metal ion	10/209	189/18862	5.06323e-05	0.00102011	0.000743058	3309/567/4502/3727/2353/241/3725/653361/3726/2354	10
BP	GO:0031960	response to corticosteroid	9/209	152/18862	5.06587e-05	0.00102011	0.000743058	7538/677/54541/678/1026/1843/2353/301/2354	9
BP	GO:0044409	entry into host	9/209	153/18862	5.33155e-05	0.00106726	0.0007774	3688/8519/3695/7852/7293/10581/10410/972/3956	9
BP	GO:0070098	chemokine-mediated signaling pathway	7/209	88/18862	5.5095e-05	0.00109639	0.000798621	6352/2833/7852/1236/6375/6349/6351	7
BP	GO:0051017	actin filament bundle assembly	9/209	154/18862	5.60889e-05	0.00110964	0.000808274	5216/5295/7430/6281/3925/3397/199/2316/3936	9
BP	GO:0072659	protein localization to plasma membrane	12/209	275/18862	5.99277e-05	0.00117869	0.000858573	3688/60/5295/7430/91663/6281/10133/23499/23062/493/79156/2316	12
BP	GO:0050864	regulation of B cell activation	10/209	193/18862	6.03928e-05	0.00118098	0.000860234	7128/677/7293/678/1026/604/28639/972/28638/1880	10
BP	GO:0001818	negative regulation of cytokine production	14/209	367/18862	6.32786e-05	0.0012303	0.000896159	7538/7128/7430/7114/4092/1236/80149/201633/9636/604/64115/6375/301/2625	14
BP	GO:0031668	cellular response to extracellular stimulus	11/209	235/18862	6.52e-05	0.00126041	0.000918094	4929/3309/80149/1026/5366/360/467/2353/7071/3725/5292	11
BP	GO:0045622	regulation of T-helper cell differentiation	5/209	39/18862	6.7468e-05	0.00129684	0.000944632	4092/80149/604/301/64332	5
BP	GO:0061572	actin filament bundle organization	9/209	158/18862	6.84319e-05	0.00130777	0.00095259	5216/5295/7430/6281/3925/3397/199/2316/3936	9
BP	GO:1990266	neutrophil migration	8/209	123/18862	6.88095e-05	0.00130777	0.00095259	6352/5142/1236/972/6375/5175/6349/6351	8
BP	GO:0071621	granulocyte chemotaxis	8/209	124/18862	7.28647e-05	0.0013771	0.0010031	6352/5142/1236/972/6375/301/6349/6351	8
BP	GO:0048660	regulation of smooth muscle cell proliferation	9/209	160/18862	7.54141e-05	0.00141737	0.00103242	6352/7128/6772/3398/1026/8013/199/3725/3248	9
BP	GO:0030890	positive regulation of B cell proliferation	5/209	40/18862	7.64164e-05	0.00142827	0.00104036	7293/1026/604/972/1880	5
BP	GO:0001667	ameboidal-type cell migration	16/209	473/18862	7.93017e-05	0.00147405	0.00107371	5216/3688/7114/3695/9839/7076/2113/80149/84159/23499/493/3397/3164/301/388/2625	16
BP	GO:0048659	smooth muscle cell proliferation	9/209	162/18862	8.2986e-05	0.00153411	0.00111746	6352/7128/6772/3398/1026/8013/199/3725/3248	9
BP	GO:0046596	regulation of viral entry into host cell	5/209	41/18862	8.62513e-05	0.00158581	0.00115512	8519/10581/10410/972/3956	5
BP	GO:0048661	positive regulation of smooth muscle cell proliferation	7/209	96/18862	9.60056e-05	0.00175042	0.00127502	6352/6772/3398/8013/199/3725/3248	7
BP	GO:0019079	viral genome replication	8/209	129/18862	9.62394e-05	0.00175042	0.00127502	6352/8519/80149/8638/9636/10581/10410/60489	8
BP	GO:0046683	response to organophosphorus	8/209	130/18862	0.000101588	0.00183783	0.00133869	3309/677/7430/6772/1843/2353/3725/2354	8
BP	GO:0070555	response to interleukin-1	10/209	206/18862	0.000103924	0.00187007	0.00136218	6352/4792/2113/80149/6375/1326/301/6095/6349/6351	10
BP	GO:0002064	epithelial cell development	10/209	207/18862	0.00010816	0.00193601	0.00141021	7430/91663/7852/7431/1026/2355/5144/26051/2316/5175	10
BP	GO:1904062	regulation of cation transmembrane transport	13/209	340/18862	0.000113181	0.00201521	0.0014679	3688/5142/7114/5997/967/5144/493/1520/2534/79026/6375/2316/81	13
BP	GO:0071560	cellular response to transforming growth factor beta stimulus	11/209	251/18862	0.000117182	0.00207554	0.00151184	3309/677/4092/678/3397/283149/2353/2534/3725/6375/3248	11
BP	GO:0002407	dendritic cell chemotaxis	4/209	24/18862	0.000130789	0.00230448	0.00167861	6352/7852/1236/1880	4
BP	GO:0042542	response to hydrogen peroxide	8/209	135/18862	0.000132164	0.00230862	0.00168162	7128/2113/8013/1843/2534/3725/301/388	8
BP	GO:0034599	cellular response to oxidative stress	12/209	299/18862	0.000132389	0.00230862	0.00168162	4929/7128/2113/80149/8013/199/2353/2534/3725/301/388/653361	12
BP	GO:0062197	cellular response to chemical stress	13/209	347/18862	0.000138524	0.00240104	0.00174894	4929/7128/677/2113/80149/8013/199/2353/2534/3725/301/388/653361	13
BP	GO:0045598	regulation of fat cell differentiation	8/209	136/18862	0.000139108	0.00240104	0.00174894	7538/677/284207/678/80149/5292/6095/2625	8
BP	GO:0071887	leukocyte apoptotic process	7/209	102/18862	0.000140658	0.00240725	0.00175347	3575/6352/1236/1831/604/972/301	7
BP	GO:0070372	regulation of ERK1 and ERK2 cascade	12/209	301/18862	0.000140892	0.00240725	0.00175347	6352/1846/7430/1236/1843/467/7074/972/6375/6349/1880/6351	12
BP	GO:0003158	endothelium development	8/209	137/18862	0.000146351	0.00248796	0.00181225	7430/91663/7852/5144/26051/3397/388/5175	8
BP	GO:0052126	movement in host environment	9/209	175/18862	0.000149457	0.00250975	0.00182812	3688/8519/3695/7852/7293/10581/10410/972/3956	9
BP	GO:0030593	neutrophil chemotaxis	7/209	103/18862	0.000149516	0.00250975	0.00182812	6352/5142/1236/972/6375/6349/6351	7
BP	GO:0071496	cellular response to external stimulus	12/209	303/18862	0.000149858	0.00250975	0.00182812	4929/3309/80149/1026/5366/360/467/2353/3659/7071/3725/5292	12
BP	GO:0071241	cellular response to inorganic substance	10/209	216/18862	0.000153328	0.00255522	0.00186125	3309/567/4502/3727/2353/241/3725/653361/3726/2354	10
BP	GO:0007568	aging	12/209	304/18862	0.000154521	0.00256247	0.00186653	9516/4000/567/7076/3398/1026/7133/604/3727/2353/3725/1075	12
BP	GO:0002823	negative regulation of adaptive immune response based on somatic recombination of immune receptors built from immunoglobulin superfamily domains	5/209	47/18862	0.000167289	0.00276068	0.00201091	3575/4092/80149/604/6375	5
BP	GO:0001913	T cell mediated cytotoxicity	5/209	48/18862	0.000185074	0.00299572	0.00218211	3575/567/5551/6375/1075	5
BP	GO:0045058	T cell selection	5/209	48/18862	0.000185074	0.00299572	0.00218211	1236/387357/10538/972/2625	5
BP	GO:0052372	modulation by symbiont of entry into host	5/209	48/18862	0.000185074	0.00299572	0.00218211	8519/10581/10410/972/3956	5
BP	GO:0061028	establishment of endothelial barrier	5/209	48/18862	0.000185074	0.00299572	0.00218211	7430/91663/5144/26051/5175	5
BP	GO:0033002	muscle cell proliferation	10/209	222/18862	0.000191537	0.00308558	0.00224756	6352/7128/6772/3398/1026/8013/199/3725/5292/3248	10
BP	GO:0042493	response to drug	13/209	359/18862	0.000193415	0.00310106	0.00225884	3309/5142/567/6281/7852/1026/2353/2534/3725/301/2625/2354/3956	13
BP	GO:0043124	negative regulation of I-kappaB kinase/NF-kappaB signaling	5/209	49/18862	0.000204265	0.00325957	0.0023743	7128/6772/80149/10133/6095	5
BP	GO:0014074	response to purine-containing compound	8/209	144/18862	0.000206249	0.00326065	0.00237509	3309/677/7430/6772/1843/2353/3725/2354	8
BP	GO:0035747	natural killer cell chemotaxis	3/209	11/18862	0.000207224	0.00326065	0.00237509	6352/6375/6351	3
BP	GO:0045657	positive regulation of monocyte differentiation	3/209	11/18862	0.000207224	0.00326065	0.00237509	677/972/3725	3
BP	GO:0036037	CD8-positive, alpha-beta T cell activation	4/209	27/18862	0.000210464	0.0032963	0.00240106	864/64115/3659/6375	4
BP	GO:0051592	response to calcium ion	8/209	145/18862	0.000216249	0.00337129	0.00245568	3309/360/1843/3727/2353/241/3726/2354	8
BP	GO:0045744	negative regulation of G protein-coupled receptor signaling pathway	5/209	50/18862	0.000224936	0.00349063	0.00254261	6352/5142/5997/3925/493	5
BP	GO:0002709	regulation of T cell mediated immunity	6/209	78/18862	0.000227859	0.00351986	0.0025639	3575/567/4092/7133/6375/2625	6
BP	GO:0007160	cell-matrix adhesion	10/209	230/18862	0.000254681	0.00391629	0.00285267	3688/5295/6281/3695/1236/967/604/23499/59339/7074	10
BP	GO:0001909	leukocyte mediated cytotoxicity	7/209	113/18862	0.000265537	0.00406475	0.00296081	3575/567/203068/5551/6375/1075/259197	7
BP	GO:0002820	negative regulation of adaptive immune response	5/209	52/18862	0.000271014	0.00409572	0.00298336	3575/4092/80149/604/6375	5
BP	GO:0043392	negative regulation of DNA binding	5/209	52/18862	0.000271014	0.00409572	0.00298336	7114/4792/3397/3725/3001	5
BP	GO:0030048	actin filament-based movement	8/209	150/18862	0.000272402	0.00409572	0.00298336	5142/7431/5144/4542/7171/2316/23224/81	8
BP	GO:0050777	negative regulation of immune response	8/209	150/18862	0.000272402	0.00409572	0.00298336	3575/7128/4092/80149/604/6375/55646/301	8
BP	GO:0043383	negative T cell selection	3/209	12/18862	0.000274045	0.00410218	0.00298807	1236/387357/972	3
BP	GO:0036336	dendritic cell migration	4/209	29/18862	0.000279934	0.00415358	0.00302551	6352/7852/1236/1880	4
BP	GO:0050690	regulation of defense response to virus by virus	4/209	29/18862	0.000279934	0.00415358	0.00302551	567/2534/926/919	4
BP	GO:0071216	cellular response to biotic stimulus	10/209	233/18862	0.00028247	0.00417291	0.00303959	7538/6352/9516/7128/3309/5142/4792/7431/80149/7133	10
BP	GO:0002720	positive regulation of cytokine production involved in immune response	5/209	53/18862	0.000296575	0.00436224	0.0031775	567/8013/972/6375/2625	5
BP	GO:0048015	phosphatidylinositol-mediated signaling	9/209	192/18862	0.000298554	0.00436672	0.00318076	6352/677/5295/7430/26051/2534/653361/5527/2625	9
BP	GO:0071277	cellular response to calcium ion	6/209	82/18862	0.000299462	0.00436672	0.00318076	3309/3727/2353/241/3726/2354	6
BP	GO:1990778	protein localization to cell periphery	12/209	329/18862	0.000318935	0.00462943	0.00337212	3688/60/5295/7430/91663/6281/10133/23499/23062/493/79156/2316	12
BP	GO:0046685	response to arsenic-containing substance	4/209	30/18862	0.000320215	0.00462943	0.00337212	80149/51593/1026/467	4
BP	GO:0006968	cellular defense response	5/209	54/18862	0.000323924	0.00464337	0.00338227	3688/10219/10578/5551/653361	5
BP	GO:0070228	regulation of lymphocyte apoptotic process	5/209	54/18862	0.000323924	0.00464337	0.00338227	3575/6352/1831/604/972	5
BP	GO:0014065	phosphatidylinositol 3-kinase signaling	8/209	154/18862	0.000325457	0.00464566	0.00338395	6352/677/5295/26051/2534/653361/5527/2625	8
BP	GO:0042098	T cell proliferation	9/209	195/18862	0.000334631	0.00475654	0.00346471	6352/7293/7133/64115/199/2534/3659/6375/301	9
BP	GO:0051101	regulation of DNA binding	7/209	118/18862	0.000346031	0.00489729	0.00356724	7114/4792/149628/3397/3725/2625/3001	7
BP	GO:0048017	inositol lipid-mediated signaling	9/209	196/18862	0.000347429	0.00489729	0.00356724	6352/677/5295/7430/26051/2534/653361/5527/2625	9
BP	GO:0071385	cellular response to glucocorticoid stimulus	5/209	55/18862	0.00035314	0.00493964	0.00359808	7538/677/54541/678/301	5
BP	GO:0051764	actin crosslink formation	3/209	13/18862	0.000353353	0.00493964	0.00359808	199/2316/3936	3
BP	GO:0071222	cellular response to lipopolysaccharide	9/209	197/18862	0.000360628	0.00499211	0.0036363	7538/6352/9516/7128/5142/4792/7431/80149/7133	9
BP	GO:0002440	production of molecular mediator of immune response	11/209	286/18862	0.000361969	0.00499211	0.0036363	567/4092/7293/7133/604/10538/8013/28664/972/6375/2625	11
BP	GO:0002688	regulation of leukocyte chemotaxis	7/209	119/18862	0.000364258	0.00499211	0.0036363	6352/1236/1843/199/972/6375/6351	7
BP	GO:0045446	endothelial cell differentiation	7/209	119/18862	0.000364258	0.00499211	0.0036363	7430/91663/7852/5144/26051/3397/5175	7
BP	GO:0071875	adrenergic receptor signaling pathway	4/209	31/18862	0.000364484	0.00499211	0.0036363	5142/5997/5144/493	4
BP	GO:0031331	positive regulation of cellular catabolic process	13/209	384/18862	0.000369894	0.00503436	0.00366708	7538/7128/677/7430/4092/678/25897/80149/7133/10133/149628/79156/1075	13
BP	GO:0002706	regulation of lymphocyte mediated immunity	8/209	157/18862	0.000370546	0.00503436	0.00366708	3575/567/4092/7133/604/6375/2625/259197	8
BP	GO:0034614	cellular response to reactive oxygen species	8/209	159/18862	0.000403337	0.00543621	0.00395979	7128/2113/8013/2353/3725/301/388/653361	8
BP	GO:0051100	negative regulation of binding	8/209	159/18862	0.000403337	0.00543621	0.00395979	60/7114/567/4792/1026/3397/3725/3001	8
BP	GO:0002260	lymphocyte homeostasis	5/209	57/18862	0.000417504	0.00556928	0.00405672	7128/27240/1831/5366/972	5
BP	GO:0031295	T cell costimulation	5/209	57/18862	0.000417504	0.00556928	0.00405672	5295/1236/2534/1326/3956	5
BP	GO:0032970	regulation of actin filament-based process	13/209	389/18862	0.000418148	0.00556928	0.00405672	5216/5295/5142/7114/91663/6281/1236/5144/3925/822/3397/2316/388	13
BP	GO:0009612	response to mechanical stimulus	9/209	202/18862	0.000432991	0.00574435	0.00418424	7852/4792/2113/3727/2353/2534/3659/3725/2354	9
BP	GO:0043922	negative regulation by host of viral transcription	3/209	14/18862	0.000446057	0.00589457	0.00429366	6352/3725/6351	3
BP	GO:0006979	response to oxidative stress	14/209	444/18862	0.000451673	0.00593758	0.00432499	4929/7128/1236/2113/80149/8013/1843/199/2353/2534/3725/301/388/653361	14
BP	GO:0002763	positive regulation of myeloid leukocyte differentiation	5/209	58/18862	0.000452821	0.00593758	0.00432499	677/2353/7071/972/3725	5
BP	GO:0048511	rhythmic process	11/209	294/18862	0.000456578	0.00596372	0.00434403	3309/1390/8553/2113/3398/3399/3397/3727/7071/3725/6095	11
BP	GO:0061157	mRNA destabilization	4/209	33/18862	0.000465875	0.00606175	0.00441544	7538/677/678/80149	4
BP	GO:0042119	neutrophil activation	15/209	500/18862	0.000478011	0.00619582	0.0045131	6402/6352/2495/302/6515/567/6282/967/7133/203068/1520/1075/2512/5175/64386	15
BP	GO:0002685	regulation of leukocyte migration	9/209	205/18862	0.000481871	0.00622202	0.00453218	6352/2833/1236/1843/199/972/6375/301/6351	9
BP	GO:0031294	lymphocyte costimulation	5/209	59/18862	0.000490343	0.00628345	0.00457693	5295/1236/2534/1326/3956	5
BP	GO:0043030	regulation of macrophage activation	5/209	59/18862	0.000490343	0.00628345	0.00457693	80149/972/1075/6095/8530	5
BP	GO:0009896	positive regulation of catabolic process	14/209	450/18862	0.000515777	0.00658443	0.00479616	7538/7128/677/7430/4092/678/25897/80149/7133/10133/149628/64115/79156/1075	14
BP	GO:0010614	negative regulation of cardiac muscle hypertrophy	4/209	34/18862	0.000523444	0.00665189	0.0048453	4000/5997/7133/493	4
BP	GO:0002690	positive regulation of leukocyte chemotaxis	6/209	91/18862	0.000524994	0.00665189	0.0048453	6352/1236/199/972/6375/6351	6
BP	GO:0071384	cellular response to corticosteroid stimulus	5/209	60/18862	0.000530157	0.00669224	0.0048747	7538/677/54541/678/301	5
BP	GO:0003012	muscle system process	14/209	453/18862	0.000550634	0.00689053	0.00501913	4000/5142/4092/7852/7431/5997/80149/5144/7133/8013/493/7171/7074/2316	14
BP	GO:1900153	positive regulation of nuclear-transcribed mRNA catabolic process, deadenylation-dependent decay	3/209	15/18862	0.000553029	0.00689053	0.00501913	7538/677/678	3
BP	GO:2001044	regulation of integrin-mediated signaling pathway	3/209	15/18862	0.000553029	0.00689053	0.00501913	7076/967/2316	3
BP	GO:0071219	cellular response to molecule of bacterial origin	9/209	209/18862	0.000554012	0.00689053	0.00501913	7538/6352/9516/7128/5142/4792/7431/80149/7133	9
BP	GO:0030316	osteoclast differentiation	6/209	92/18862	0.000556512	0.00689626	0.0050233	5295/302/2353/7071/3726/1880	6
BP	GO:0030888	regulation of B cell proliferation	5/209	61/18862	0.000572352	0.0070279	0.00511919	7293/1026/604/972/1880	5
BP	GO:0046686	response to cadmium ion	5/209	61/18862	0.000572352	0.0070279	0.00511919	567/4502/2353/3725/653361	5
BP	GO:0031669	cellular response to nutrient levels	9/209	210/18862	0.000573367	0.0070279	0.00511919	3309/80149/1026/5366/360/467/7071/3725/5292	9
BP	GO:0010038	response to metal ion	12/209	352/18862	0.000582975	0.00711987	0.00518619	3309/567/4502/360/1843/3727/2353/241/3725/653361/3726/2354	12
BP	GO:0007623	circadian rhythm	9/209	212/18862	0.00061374	0.00746864	0.00544023	1390/8553/3398/3399/3397/3727/7071/3725/6095	9
BP	GO:0051851	modulation by host of symbiont process	5/209	62/18862	0.000617018	0.00748162	0.00544968	6352/302/80149/3725/6351	5
BP	GO:0014741	negative regulation of muscle hypertrophy	4/209	36/18862	0.000653461	0.00789521	0.00575095	4000/5997/7133/493	4
BP	GO:0010631	epithelial cell migration	12/209	357/18862	0.00065987	0.00794427	0.00578668	5216/7114/9839/2113/80149/23499/493/3397/3164/301/388/2625	12
BP	GO:0071677	positive regulation of mononuclear cell migration	5/209	63/18862	0.000664246	0.0079686	0.00580441	6352/1236/199/6375/6351	5
BP	GO:0002830	positive regulation of type 2 immune response	3/209	16/18862	0.000675109	0.0080703	0.00587848	972/6375/2625	3
BP	GO:0003300	cardiac muscle hypertrophy	6/209	96/18862	0.000697548	0.00828002	0.00603125	4000/5997/7133/8013/493/7074	6
BP	GO:0042100	B cell proliferation	6/209	96/18862	0.000697548	0.00828002	0.00603125	3575/7293/1026/604/972/1880	6
BP	GO:0090132	epithelium migration	12/209	360/18862	0.000709965	0.00839795	0.00611715	5216/7114/9839/2113/80149/23499/493/3397/3164/301/388/2625	12
BP	GO:2000403	positive regulation of lymphocyte migration	4/209	37/18862	0.000726365	0.00854391	0.00622347	6352/199/6375/6351	4
BP	GO:0031349	positive regulation of defense response	12/209	361/18862	0.000727356	0.00854391	0.00622347	6352/4792/1236/2113/10133/149628/2534/115362/283131/1075/259197/64332	12
BP	GO:0033209	tumor necrosis factor-mediated signaling pathway	8/209	174/18862	0.000732053	0.00856933	0.00624198	4050/7128/7114/4792/7293/6772/7133/81	8
BP	GO:0001933	negative regulation of protein phosphorylation	12/209	362/18862	0.000745103	0.00869201	0.00633135	7128/1846/54541/91663/4092/5997/80149/1026/5144/1843/9467/1844	12
BP	GO:0002699	positive regulation of immune effector process	9/209	219/18862	0.000773794	0.00895904	0.00652586	567/7293/8013/972/6375/301/2625/259197/64332	9
BP	GO:0051701	biological process involved in interaction with host	9/209	219/18862	0.000773794	0.00895904	0.00652586	3688/8519/3695/7852/7293/10581/10410/972/3956	9
BP	GO:0060048	cardiac muscle contraction	7/209	135/18862	0.000775938	0.00895904	0.00652586	5142/4092/7852/5997/80149/5144/2316	7
BP	GO:0090130	tissue migration	12/209	365/18862	0.000800533	0.00921158	0.0067098	5216/7114/9839/2113/80149/23499/493/3397/3164/301/388/2625	12
BP	GO:0071276	cellular response to cadmium ion	4/209	38/18862	0.000804838	0.00922971	0.00672301	4502/2353/3725/653361	4
BP	GO:0055119	relaxation of cardiac muscle	3/209	17/18862	0.000813104	0.00924125	0.00673142	5142/5997/5144	3
BP	GO:1900151	regulation of nuclear-transcribed mRNA catabolic process, deadenylation-dependent decay	3/209	17/18862	0.000813104	0.00924125	0.00673142	7538/677/678	3
BP	GO:0002702	positive regulation of production of molecular mediator of immune response	6/209	99/18862	0.00082035	0.00924125	0.00673142	567/7293/8013/972/6375/2625	6
BP	GO:0014897	striated muscle hypertrophy	6/209	99/18862	0.00082035	0.00924125	0.00673142	4000/5997/7133/8013/493/7074	6
BP	GO:0001885	endothelial cell development	5/209	66/18862	0.000822234	0.00924125	0.00673142	7430/91663/5144/26051/5175	5
BP	GO:0045600	positive regulation of fat cell differentiation	5/209	66/18862	0.000822234	0.00924125	0.00673142	7538/677/284207/80149/5292	5
BP	GO:0008630	intrinsic apoptotic signaling pathway in response to DNA damage	6/209	100/18862	0.000864784	0.0096873	0.00705633	5295/54541/7178/1026/7133/972	6
BP	GO:0001906	cell killing	8/209	179/18862	0.000880289	0.00980008	0.00713847	3575/567/10578/203068/5551/6375/1075/259197	8
BP	GO:0032922	circadian regulation of gene expression	5/209	67/18862	0.000880645	0.00980008	0.00713847	8553/3398/3399/3397/6095	5
BP	GO:0014896	muscle hypertrophy	6/209	101/18862	0.000911051	0.0100897	0.00734946	4000/5997/7133/8013/493/7074	6
BP	GO:0071347	cellular response to interleukin-1	8/209	180/18862	0.000912639	0.0100897	0.00734946	6352/4792/80149/6375/1326/6095/6349/6351	8
BP	GO:0010611	regulation of cardiac muscle hypertrophy	5/209	68/18862	0.000942091	0.0103814	0.00756193	4000/5997/7133/8013/493	5
BP	GO:0032231	regulation of actin filament bundle assembly	6/209	102/18862	0.0009592	0.0105015	0.00764942	5216/5295/6281/3925/3397/2316	6
BP	GO:0042116	macrophage activation	6/209	102/18862	0.0009592	0.0105015	0.00764942	80149/199/972/1075/6095/8530	6
BP	GO:0110053	regulation of actin filament organization	10/209	273/18862	0.000968666	0.010571	0.00769999	5216/5295/7114/91663/6281/1236/3925/822/3397/2316	10
BP	GO:1902895	positive regulation of pri-miRNA transcription by RNA polymerase II	4/209	40/18862	0.000979408	0.0106538	0.00776034	2113/2353/3725/2625	4
BP	GO:0050678	regulation of epithelial cell proliferation	12/209	374/18862	0.000987928	0.0107121	0.00780277	7538/7128/677/567/864/6772/8013/26051/3397/3164/374/2625	12
BP	GO:0050673	epithelial cell proliferation	13/209	428/18862	0.00101303	0.0109491	0.00797543	7538/7128/677/567/864/6772/3398/8013/26051/3397/3164/374/2625	13
BP	GO:0043312	neutrophil degranulation	14/209	485/18862	0.00106537	0.0114781	0.0083608	6402/2495/302/6515/567/6282/967/7133/203068/1520/1075/2512/5175/64386	14
BP	GO:0032689	negative regulation of interferon-gamma production	4/209	41/18862	0.00107597	0.011519	0.00839052	80149/64115/6375/2625	4
BP	GO:0050691	regulation of defense response to virus by host	4/209	41/18862	0.00107597	0.011519	0.00839052	7128/6772/80149/60489	4
BP	GO:0043087	regulation of GTPase activity	14/209	487/18862	0.00110784	0.0118228	0.00861181	6352/3688/6281/1236/5997/5996/604/6004/3925/7074/3725/6375/6349/6351	14
BP	GO:0002283	neutrophil activation involved in immune response	14/209	488/18862	0.0011296	0.0119988	0.00874004	6402/2495/302/6515/567/6282/967/7133/203068/1520/1075/2512/5175/64386	14
BP	GO:0008277	regulation of G protein-coupled receptor signaling pathway	7/209	144/18862	0.00113285	0.0119988	0.00874004	6352/5142/5997/5996/6004/3925/493	7
BP	GO:0070262	peptidyl-serine dephosphorylation	3/209	19/18862	0.00113991	0.0119988	0.00874004	23645/1843/26051	3
BP	GO:2000319	regulation of T-helper 17 cell differentiation	3/209	19/18862	0.00113991	0.0119988	0.00874004	4092/80149/64332	3
BP	GO:0014743	regulation of muscle hypertrophy	5/209	71/18862	0.00114561	0.0119988	0.00874004	4000/5997/7133/8013/493	5
BP	GO:0070227	lymphocyte apoptotic process	5/209	71/18862	0.00114561	0.0119988	0.00874004	3575/6352/1831/604/972	5
BP	GO:0006909	phagocytosis	12/209	381/18862	0.00115778	0.0120888	0.00880559	3688/60/5295/3561/199/2534/28639/55646/301/5175/919/28638	12
BP	GO:0007229	integrin-mediated signaling pathway	6/209	106/18862	0.00117166	0.0121961	0.00888373	3688/3695/7076/9636/967/2316	6
BP	GO:0071364	cellular response to epidermal growth factor stimulus	4/209	42/18862	0.00117901	0.012201	0.00888734	7538/677/678/3397	4
BP	GO:0001764	neuron migration	7/209	145/18862	0.00117935	0.012201	0.00888734	4929/54541/7852/26053/2534/2316/2625	7
BP	GO:0006275	regulation of DNA replication	6/209	107/18862	0.00123	0.0126862	0.00924078	64061/6282/253461/604/3399/3725	6
BP	GO:0097193	intrinsic apoptotic signaling pathway	10/209	283/18862	0.00126972	0.0130561	0.00951021	5295/54541/7178/1026/5366/7133/23645/2537/972/79156	10
BP	GO:1900744	regulation of p38MAPK cascade	4/209	43/18862	0.00128877	0.01319	0.00960772	7430/80149/1843/653361	4
BP	GO:0034446	substrate adhesion-dependent cell spreading	6/209	108/18862	0.00129054	0.01319	0.00960772	5295/91663/6281/3695/2316/81	6
BP	GO:0071774	response to fibroblast growth factor	7/209	148/18862	0.00132786	0.0133135	0.00969771	7538/6352/677/678/3164/9592/2625	7
BP	GO:0002726	positive regulation of T cell cytokine production	3/209	20/18862	0.00133017	0.0133135	0.00969771	567/6375/2625	3
BP	GO:0032495	response to muramyl dipeptide	3/209	20/18862	0.00133017	0.0133135	0.00969771	7128/4792/7431	3
BP	GO:0046597	negative regulation of viral entry into host cell	3/209	20/18862	0.00133017	0.0133135	0.00969771	8519/10581/10410	3
BP	GO:0051412	response to corticosterone	3/209	20/18862	0.00133017	0.0133135	0.00969771	1026/2353/2354	3
BP	GO:0070233	negative regulation of T cell apoptotic process	3/209	20/18862	0.00133017	0.0133135	0.00969771	3575/6352/1831	3
BP	GO:0140131	positive regulation of lymphocyte chemotaxis	3/209	20/18862	0.00133017	0.0133135	0.00969771	6352/6375/6351	3
BP	GO:0034620	cellular response to unfolded protein	7/209	149/18862	0.00138049	0.0137764	0.0100348	64061/3309/4000/5295/23645/10133/467	7
BP	GO:0002446	neutrophil mediated immunity	14/209	499/18862	0.00139368	0.0138671	0.010101	6402/2495/302/6515/567/6282/967/7133/203068/1520/1075/2512/5175/64386	14
BP	GO:0150076	neuroinflammatory response	4/209	44/18862	0.00140548	0.0139436	0.0101566	3688/7133/1075/8530	4
BP	GO:0050871	positive regulation of B cell activation	7/209	150/18862	0.00143473	0.0141921	0.0103377	7293/1026/604/28639/972/28638/1880	7
BP	GO:0055117	regulation of cardiac muscle contraction	5/209	75/18862	0.00146545	0.0144537	0.0105282	5142/4092/5997/80149/5144	5
BP	GO:0071675	regulation of mononuclear cell migration	6/209	111/18862	0.00148588	0.0146126	0.010644	6352/1236/1843/199/6375/6351	6
BP	GO:0009314	response to radiation	13/209	447/18862	0.0014957	0.0146666	0.0106833	3309/5295/8553/7076/3398/1026/1843/3727/2353/3725/301/388/2625	13
BP	GO:1901342	regulation of vasculature development	11/209	341/18862	0.00152842	0.0148357	0.0108065	7128/3688/7852/2113/6772/80149/26051/493/3397/23670/388	11
BP	GO:0002707	negative regulation of lymphocyte mediated immunity	4/209	45/18862	0.00152937	0.0148357	0.0108065	3575/4092/604/6375	4
BP	GO:0014911	positive regulation of smooth muscle cell migration	4/209	45/18862	0.00152937	0.0148357	0.0108065	6352/6282/8013/199	4
BP	GO:0045655	regulation of monocyte differentiation	3/209	21/18862	0.00153927	0.0148357	0.0108065	677/972/3725	3
BP	GO:0099515	actin filament-based transport	3/209	21/18862	0.00153927	0.0148357	0.0108065	4542/23224/81	3
BP	GO:0150105	protein localization to cell-cell junction	3/209	21/18862	0.00153927	0.0148357	0.0108065	60/2316/5175	3
BP	GO:0042594	response to starvation	8/209	196/18862	0.00157318	0.0151195	0.0110132	7538/3309/80149/1026/5366/467/7071/3725	8
BP	GO:0090257	regulation of muscle system process	9/209	243/18862	0.00159908	0.0153249	0.0111628	4000/5142/4092/5997/80149/5144/7133/8013/493	9
BP	GO:0031346	positive regulation of cell projection organization	11/209	344/18862	0.00163784	0.015652	0.0114011	5216/3309/5295/1236/5997/23499/8507/26053/7074/2534/2316	11
BP	GO:0048146	positive regulation of fibroblast proliferation	4/209	46/18862	0.00166066	0.0157809	0.011495	6277/1026/2355/972	4
BP	GO:0070849	response to epidermal growth factor	4/209	46/18862	0.00166066	0.0157809	0.011495	7538/677/678/3397	4
BP	GO:1903829	positive regulation of cellular protein localization	10/209	295/18862	0.00172754	0.0163705	0.0119244	3688/5295/7430/80149/5366/149628/493/2534/2316/919	10
BP	GO:0032272	negative regulation of protein polymerization	5/209	78/18862	0.00174524	0.0164303	0.011968	5216/7114/91663/3925/822	5
BP	GO:0002710	negative regulation of T cell mediated immunity	3/209	22/18862	0.00176784	0.0164303	0.011968	3575/4092/6375	3
BP	GO:0035458	cellular response to interferon-beta	3/209	22/18862	0.00176784	0.0164303	0.011968	6772/149628/3659	3
BP	GO:0035970	peptidyl-threonine dephosphorylation	3/209	22/18862	0.00176784	0.0164303	0.011968	1846/1843/1844	3
BP	GO:0045061	thymic T cell selection	3/209	22/18862	0.00176784	0.0164303	0.011968	1236/972/2625	3
BP	GO:0051220	cytoplasmic sequestering of protein	3/209	22/18862	0.00176784	0.0164303	0.011968	7114/4792/2316	3
BP	GO:2000316	regulation of T-helper 17 type immune response	3/209	22/18862	0.00176784	0.0164303	0.011968	4092/80149/64332	3
BP	GO:0030856	regulation of epithelial cell differentiation	7/209	156/18862	0.00179604	0.0166338	0.0121162	7538/677/6772/360/3397/23764/2625	7
BP	GO:0030574	collagen catabolic process	4/209	47/18862	0.00179958	0.0166338	0.0121162	3688/64115/1520/64386	4
BP	GO:0002312	B cell activation involved in immune response	5/209	79/18862	0.00184665	0.0169761	0.0123656	9452/604/10538/1880/3956	5
BP	GO:0048145	regulation of fibroblast proliferation	5/209	79/18862	0.00184665	0.0169761	0.0123656	2495/6277/1026/2355/972	5
BP	GO:0009267	cellular response to starvation	7/209	157/18862	0.00186257	0.0170761	0.0124384	3309/80149/1026/5366/467/7071/3725	7
BP	GO:0048144	fibroblast proliferation	5/209	80/18862	0.00195231	0.0178505	0.0130025	2495/6277/1026/2355/972	5
BP	GO:0032956	regulation of actin cytoskeleton organization	11/209	352/18862	0.00196131	0.0178844	0.0130272	5216/5295/7114/91663/6281/1236/3925/822/3397/2316/388	11
BP	GO:0042326	negative regulation of phosphorylation	12/209	407/18862	0.00201503	0.0182893	0.0133221	7128/1846/54541/91663/4092/5997/80149/1026/5144/1843/9467/1844	12
BP	GO:0036499	PERK-mediated unfolded protein response	3/209	23/18862	0.00201653	0.0182893	0.0133221	3309/23645/467	3
BP	GO:0044706	multi-multicellular organism process	8/209	204/18862	0.00202203	0.0182902	0.0133227	7076/2113/5997/23764/2353/3248/3726/2354	8
BP	GO:0002761	regulation of myeloid leukocyte differentiation	6/209	118/18862	0.00202895	0.0183038	0.0133327	677/5295/2353/7071/972/3725	6
BP	GO:0006816	calcium ion transport	12/209	409/18862	0.00209824	0.0188551	0.0137342	6352/302/5142/7852/1236/7178/5144/493/2534/79026/6375/6351	12
BP	GO:0071622	regulation of granulocyte chemotaxis	4/209	49/18862	0.0021012	0.0188551	0.0137342	6352/1236/972/6375	4
BP	GO:0043547	positive regulation of GTPase activity	12/209	411/18862	0.00218425	0.0195485	0.0142393	6352/3688/6281/1236/5997/5996/6004/7074/3725/6375/6349/6351	12
BP	GO:0034764	positive regulation of transmembrane transport	8/209	207/18862	0.00221423	0.0197125	0.0143587	3688/5295/7114/8013/1520/6375/2316/81	8
BP	GO:0034767	positive regulation of ion transmembrane transport	8/209	207/18862	0.00221423	0.0197125	0.0143587	3688/5295/7114/8013/1520/6375/2316/81	8
BP	GO:0008347	glial cell migration	4/209	50/18862	0.00226436	0.0201058	0.0146453	7074/23224/1880/928	4
BP	GO:0090023	positive regulation of neutrophil chemotaxis	3/209	24/18862	0.00228592	0.0201913	0.0147075	1236/972/6375	3
BP	GO:1903901	negative regulation of viral life cycle	3/209	24/18862	0.00228592	0.0201913	0.0147075	8519/10581/10410	3
BP	GO:0010811	positive regulation of cell-substrate adhesion	6/209	121/18862	0.00230281	0.0202875	0.0147776	9806/91663/6281/1236/59339/2316	6
BP	GO:0002703	regulation of leukocyte mediated immunity	8/209	209/18862	0.00235014	0.0206507	0.0150422	3575/567/4092/7133/604/6375/2625/259197	8
BP	GO:1902893	regulation of pri-miRNA transcription by RNA polymerase II	4/209	51/18862	0.00243603	0.02135	0.0155515	2113/2353/3725/2625	4
BP	GO:0035821	modulation of process of other organism	6/209	123/18862	0.00250027	0.0218563	0.0159204	6352/302/80149/5551/3725/6351	6
BP	GO:0034109	homotypic cell-cell adhesion	5/209	85/18862	0.00254801	0.0221592	0.016141	6352/60/2316/3956/928	5
BP	GO:1900182	positive regulation of protein localization to nucleus	5/209	85/18862	0.00254801	0.0221592	0.016141	5295/80149/149628/2534/2316	5
BP	GO:0031579	membrane raft organization	3/209	25/18862	0.00257659	0.0223502	0.0162801	302/91663/6281	3
BP	GO:0002831	regulation of response to biotic stimulus	12/209	420/18862	0.00260782	0.0225228	0.0164058	6352/7128/6772/80149/10133/149628/2534/3659/115362/55646/259197/60489	12
BP	GO:0061014	positive regulation of mRNA catabolic process	4/209	52/18862	0.00261645	0.0225228	0.0164058	7538/677/678/80149	4
BP	GO:0061614	pri-miRNA transcription by RNA polymerase II	4/209	52/18862	0.00261645	0.0225228	0.0164058	2113/2353/3725/2625	4
BP	GO:0001952	regulation of cell-matrix adhesion	6/209	125/18862	0.00271019	0.0232116	0.0169075	5295/6281/1236/604/23499/59339	6
BP	GO:0002698	negative regulation of immune effector process	6/209	125/18862	0.00271019	0.0232116	0.0169075	3575/4092/80149/604/6375/301	6
BP	GO:0035967	cellular response to topologically incorrect protein	7/209	168/18862	0.00272761	0.023243	0.0169305	64061/3309/4000/5295/23645/10133/467	7
BP	GO:0042129	regulation of T cell proliferation	7/209	168/18862	0.00272761	0.023243	0.0169305	6352/7133/64115/199/3659/6375/301	7
BP	GO:0002704	negative regulation of leukocyte mediated immunity	4/209	53/18862	0.00280583	0.0238495	0.0173722	3575/4092/604/6375	4
BP	GO:0032612	interleukin-1 production	6/209	126/18862	0.00281997	0.0239097	0.0174161	7128/1236/80149/149628/115362/301	6
BP	GO:0000188	inactivation of MAPK activity	3/209	26/18862	0.00288908	0.0241327	0.0175785	1846/1843/1844	3
BP	GO:0002313	mature B cell differentiation involved in immune response	3/209	26/18862	0.00288908	0.0241327	0.0175785	9452/1880/3956	3
BP	GO:0002719	negative regulation of cytokine production involved in immune response	3/209	26/18862	0.00288908	0.0241327	0.0175785	4092/604/6375	3
BP	GO:0061082	myeloid leukocyte cytokine production	3/209	26/18862	0.00288908	0.0241327	0.0175785	604/8013/972	3
BP	GO:0071880	adenylate cyclase-activating adrenergic receptor signaling pathway	3/209	26/18862	0.00288908	0.0241327	0.0175785	5142/5144/493	3
BP	GO:1901623	regulation of lymphocyte chemotaxis	3/209	26/18862	0.00288908	0.0241327	0.0175785	6352/6375/6351	3
BP	GO:0051099	positive regulation of binding	7/209	170/18862	0.00291342	0.0242605	0.0176716	302/567/6281/149628/3925/7074/2625	7
BP	GO:0014066	regulation of phosphatidylinositol 3-kinase signaling	6/209	127/18862	0.00293306	0.0242605	0.0176716	6352/5295/26051/2534/653361/5527	6
BP	GO:0030968	endoplasmic reticulum unfolded protein response	6/209	127/18862	0.00293306	0.0242605	0.0176716	64061/3309/4000/5295/23645/467	6
BP	GO:1905477	positive regulation of protein localization to membrane	6/209	127/18862	0.00293306	0.0242605	0.0176716	3688/5295/7430/5366/493/2534	6
BP	GO:0061756	leukocyte adhesion to vascular endothelial cell	4/209	54/18862	0.00300438	0.0247898	0.0180571	6402/3688/3695/2113	4
BP	GO:0010975	regulation of neuron projection development	12/209	428/18862	0.00303843	0.0249278	0.0181577	3309/567/7431/5997/23499/8507/3397/7074/2534/2316/2625/3956	12
BP	GO:0060284	regulation of cell development	13/209	485/18862	0.00303997	0.0249278	0.0181577	91663/567/6281/8553/4092/7852/51593/7133/23499/3397/7074/2316/81	13
BP	GO:0051235	maintenance of location	10/209	319/18862	0.00304321	0.0249278	0.0181577	2495/3309/7114/4792/1236/80149/5144/6375/2512/2316	10
BP	GO:0022898	regulation of transmembrane transporter activity	9/209	268/18862	0.00309361	0.0252794	0.0184138	3688/60/5142/7114/5144/1520/79026/5292/81	9
BP	GO:0034110	regulation of homotypic cell-cell adhesion	3/209	27/18862	0.0032239	0.026092	0.0190057	6352/3956/928	3
BP	GO:0071624	positive regulation of granulocyte chemotaxis	3/209	27/18862	0.0032239	0.026092	0.0190057	1236/972/6375	3
BP	GO:0090025	regulation of monocyte chemotaxis	3/209	27/18862	0.0032239	0.026092	0.0190057	6352/1843/199	3
BP	GO:0140467	integrated stress response signaling	3/209	27/18862	0.0032239	0.026092	0.0190057	3309/23645/467	3
BP	GO:0070301	cellular response to hydrogen peroxide	5/209	90/18862	0.00326571	0.0263673	0.0192062	7128/2113/8013/301/388	5
BP	GO:0010634	positive regulation of epithelial cell migration	7/209	175/18862	0.00342045	0.0274573	0.0200001	5216/7114/2113/80149/301/388/2625	7
BP	GO:0006942	regulation of striated muscle contraction	5/209	91/18862	0.00342506	0.0274573	0.0200001	5142/4092/5997/80149/5144	5
BP	GO:0060333	interferon-gamma-mediated signaling pathway	5/209	91/18862	0.00342506	0.0274573	0.0200001	567/6772/8638/4502/3659	5
BP	GO:0043491	protein kinase B signaling	9/209	273/18862	0.00349445	0.0279473	0.0203571	6352/3688/677/5295/1236/2534/374/5527/2625	9
BP	GO:0006941	striated muscle contraction	7/209	176/18862	0.00352946	0.0281607	0.0205126	5142/4092/7852/5997/80149/5144/2316	7
BP	GO:0010595	positive regulation of endothelial cell migration	6/209	132/18862	0.0035501	0.0282588	0.020584	7114/2113/80149/301/388/2625	6
BP	GO:0030522	intracellular receptor signaling pathway	9/209	274/18862	0.00357931	0.0283754	0.0206689	4929/7128/1390/4792/8013/3164/5292/6095/81	9
BP	GO:0045638	negative regulation of myeloid cell differentiation	5/209	92/18862	0.00358992	0.0283754	0.0206689	7538/677/5295/4792/29909	5
BP	GO:0051702	biological process involved in interaction with symbiont	5/209	92/18862	0.00358992	0.0283754	0.0206689	6352/302/80149/3725/6351	5
BP	GO:0007565	female pregnancy	7/209	177/18862	0.00364109	0.0287061	0.0209098	7076/2113/5997/2353/3248/3726/2354	7
BP	GO:0043551	regulation of phosphatidylinositol 3-kinase activity	4/209	57/18862	0.00365721	0.0287061	0.0209098	5295/1236/84174/1154	4
BP	GO:1900024	regulation of substrate adhesion-dependent cell spreading	4/209	57/18862	0.00365721	0.0287061	0.0209098	91663/6281/2316/81	4
BP	GO:0002687	positive regulation of leukocyte migration	6/209	133/18862	0.00368426	0.0287849	0.0209672	6352/1236/199/972/6375/6351	6
BP	GO:0050729	positive regulation of inflammatory response	6/209	133/18862	0.00368426	0.0287849	0.0209672	4792/1236/2113/283131/1075/64332	6
BP	GO:0042176	regulation of protein catabolic process	11/209	383/18862	0.00374137	0.0291637	0.0212431	7128/302/7430/4092/7076/25897/7133/149628/2534/1075/2316	11
BP	GO:0048545	response to steroid hormone	10/209	330/18862	0.00386722	0.0300754	0.0219072	7538/677/54541/678/1026/8013/1843/2353/301/2354	10
BP	GO:0070482	response to oxygen levels	11/209	385/18862	0.0038902	0.0301847	0.0219869	4929/4000/677/54541/7852/2113/1026/5366/360/6095/81	11
BP	GO:0043542	endothelial cell migration	9/209	278/18862	0.00393507	0.03026	0.0220417	7114/2113/80149/493/3397/3164/301/388/2625	9
BP	GO:0010769	regulation of cell morphogenesis involved in differentiation	5/209	94/18862	0.0039366	0.03026	0.0220417	91663/6281/7074/2316/81	5
BP	GO:0061097	regulation of protein tyrosine kinase activity	5/209	94/18862	0.0039366	0.03026	0.0220417	6352/9467/2534/374/653361	5
BP	GO:0060055	angiogenesis involved in wound healing	3/209	29/18862	0.00396252	0.03026	0.0220417	7128/7852/2113	3
BP	GO:1900101	regulation of endoplasmic reticulum unfolded protein response	3/209	29/18862	0.00396252	0.03026	0.0220417	3309/5295/23645	3
BP	GO:1900117	regulation of execution phase of apoptosis	3/209	29/18862	0.00396252	0.03026	0.0220417	100463486/100463498/80149	3
BP	GO:1902624	positive regulation of neutrophil migration	3/209	29/18862	0.00396252	0.03026	0.0220417	1236/972/6375	3
BP	GO:0072593	reactive oxygen species metabolic process	9/209	281/18862	0.00421962	0.0321509	0.023419	54541/80149/1026/5366/493/2537/2534/653361/6095	9
BP	GO:0043123	positive regulation of I-kappaB kinase/NF-kappaB signaling	7/209	182/18862	0.00424009	0.0322342	0.0234797	9516/6275/1236/2534/972/2316/3956	7
BP	GO:0045765	regulation of angiogenesis	10/209	335/18862	0.00429591	0.0325853	0.0237355	7128/3688/7852/2113/6772/80149/26051/493/23670/388	10
BP	GO:0032743	positive regulation of interleukin-2 production	3/209	30/18862	0.00436722	0.0327158	0.0238305	5142/5144/301	3
BP	GO:0033137	negative regulation of peptidyl-serine phosphorylation	3/209	30/18862	0.00436722	0.0327158	0.0238305	54541/4092/5144	3
BP	GO:0038111	interleukin-7-mediated signaling pathway	3/209	30/18862	0.00436722	0.0327158	0.0238305	3575/3561/1154	3
BP	GO:0050901	leukocyte tethering or rolling	3/209	30/18862	0.00436722	0.0327158	0.0238305	6402/3688/3695	3
BP	GO:2000406	positive regulation of T cell migration	3/209	30/18862	0.00436722	0.0327158	0.0238305	6352/199/6375	3
BP	GO:0032615	interleukin-12 production	4/209	60/18862	0.00440015	0.0327158	0.0238305	4050/1236/201633/3659	4
BP	GO:0032655	regulation of interleukin-12 production	4/209	60/18862	0.00440015	0.0327158	0.0238305	4050/1236/201633/3659	4
BP	GO:0061098	positive regulation of protein tyrosine kinase activity	4/209	60/18862	0.00440015	0.0327158	0.0238305	6352/2534/374/653361	4
BP	GO:1903078	positive regulation of protein localization to plasma membrane	4/209	60/18862	0.00440015	0.0327158	0.0238305	3688/5295/7430/493	4
BP	GO:0032409	regulation of transporter activity	9/209	283/18862	0.00441809	0.0327772	0.0238752	3688/60/5142/7114/5144/1520/79026/5292/81	9
BP	GO:0008037	cell recognition	8/209	232/18862	0.0044319	0.0328077	0.0238975	7852/1236/5551/28639/5175/28638/259197/928	8
BP	GO:0043502	regulation of muscle adaptation	5/209	97/18862	0.00450062	0.0332437	0.024215	4000/5997/7133/8013/493	5
BP	GO:0097305	response to alcohol	8/209	233/18862	0.00454695	0.0335127	0.024411	1236/5997/1026/2353/2534/3248/2625/2354	8
BP	GO:0031333	negative regulation of protein-containing complex assembly	6/209	139/18862	0.00456974	0.0336075	0.02448	5216/3309/7114/91663/3925/822	6
BP	GO:0006986	response to unfolded protein	7/209	185/18862	0.00463363	0.0340034	0.0247684	64061/3309/4000/5295/23645/10133/467	7
BP	GO:0031341	regulation of cell killing	5/209	98/18862	0.00470078	0.0343472	0.0250188	3575/567/5551/6375/259197	5
BP	GO:0051817	modulation of process of other organism involved in symbiotic interaction	5/209	98/18862	0.00470078	0.0343472	0.0250188	6352/302/80149/3725/6351	5
BP	GO:0002230	positive regulation of defense response to virus by host	3/209	31/18862	0.00479608	0.0348179	0.0253617	6772/80149/60489	3
BP	GO:0002335	mature B cell differentiation	3/209	31/18862	0.00479608	0.0348179	0.0253617	9452/1880/3956	3
BP	GO:0051497	negative regulation of stress fiber assembly	3/209	31/18862	0.00479608	0.0348179	0.0253617	5216/5295/3925	3
BP	GO:0032233	positive regulation of actin filament bundle assembly	4/209	62/18862	0.0049482	0.0356886	0.025996	5216/6281/3397/2316	4
BP	GO:0032613	interleukin-10 production	4/209	62/18862	0.0049482	0.0356886	0.025996	201633/9636/64115/6375	4
BP	GO:0045604	regulation of epidermal cell differentiation	4/209	62/18862	0.0049482	0.0356886	0.025996	7538/677/360/23764	4
BP	GO:0070997	neuron death	10/209	342/18862	0.00495822	0.0356886	0.025996	6352/4929/3309/54541/7133/8013/2353/2534/3725/2625	10
BP	GO:0003015	heart process	9/209	289/18862	0.00505748	0.036243	0.0263998	5142/4092/7852/5997/80149/5144/493/2534/2316	9
BP	GO:0044344	cellular response to fibroblast growth factor stimulus	6/209	142/18862	0.00506705	0.036243	0.0263998	7538/6352/677/678/3164/2625	6
BP	GO:1903076	regulation of protein localization to plasma membrane	5/209	100/18862	0.00511994	0.036243	0.0263998	3688/60/5295/7430/493	5
BP	GO:0051924	regulation of calcium ion transport	8/209	238/18862	0.00515705	0.036243	0.0263998	6352/5142/7852/5144/2534/79026/6375/6351	8
BP	GO:0010720	positive regulation of cell development	9/209	290/18862	0.00517069	0.036243	0.0263998	91663/6281/4092/7852/51593/7133/23499/7074/2316	9
BP	GO:0002524	hypersensitivity	2/209	10/18862	0.00518601	0.036243	0.0263998	1236/2625	2
BP	GO:0002725	negative regulation of T cell cytokine production	2/209	10/18862	0.00518601	0.036243	0.0263998	4092/6375	2
BP	GO:0031340	positive regulation of vesicle fusion	2/209	10/18862	0.00518601	0.036243	0.0263998	302/301	2
BP	GO:0032754	positive regulation of interleukin-5 production	2/209	10/18862	0.00518601	0.036243	0.0263998	5144/2625	2
BP	GO:0045647	negative regulation of erythrocyte differentiation	2/209	10/18862	0.00518601	0.036243	0.0263998	7538/677	2
BP	GO:0071104	response to interleukin-9	2/209	10/18862	0.00518601	0.036243	0.0263998	6772/3561	2
BP	GO:0106072	negative regulation of adenylate cyclase-activating G protein-coupled receptor signaling pathway	2/209	10/18862	0.00518601	0.036243	0.0263998	5142/493	2
BP	GO:0031343	positive regulation of cell killing	4/209	63/18862	0.00523863	0.036243	0.0263998	567/5551/6375/259197	4
BP	GO:0046847	filopodium assembly	4/209	63/18862	0.00523863	0.036243	0.0263998	5295/7430/1236/26051	4
BP	GO:2000401	regulation of lymphocyte migration	4/209	63/18862	0.00523863	0.036243	0.0263998	6352/199/6375/6351	4
BP	GO:0010165	response to X-ray	3/209	32/18862	0.00524951	0.036243	0.0263998	1026/301/2625	3
BP	GO:0045648	positive regulation of erythrocyte differentiation	3/209	32/18862	0.00524951	0.036243	0.0263998	2113/6772/9636	3
BP	GO:0051385	response to mineralocorticoid	3/209	32/18862	0.00524951	0.036243	0.0263998	1026/2353/2354	3
BP	GO:0090022	regulation of neutrophil chemotaxis	3/209	32/18862	0.00524951	0.036243	0.0263998	1236/972/6375	3
BP	GO:0090075	relaxation of muscle	3/209	32/18862	0.00524951	0.036243	0.0263998	5142/5997/5144	3
BP	GO:0014812	muscle cell migration	5/209	101/18862	0.00533915	0.0367869	0.0267959	6352/6282/8013/199/301	5
BP	GO:0007409	axonogenesis	12/209	460/18862	0.0053737	0.0369496	0.0269145	4929/60/5295/7430/6277/7852/3925/23499/26053/7074/2534/2625	12
BP	GO:0050821	protein stabilization	7/209	191/18862	0.00550274	0.0377602	0.0275049	5216/5295/4092/1026/149628/2316/5292	7
BP	GO:0010632	regulation of epithelial cell migration	9/209	293/18862	0.00552216	0.0377878	0.027525	5216/7114/2113/80149/23499/493/301/388/2625	9
BP	GO:0030837	negative regulation of actin filament polymerization	4/209	64/18862	0.00554027	0.0377878	0.027525	5216/7114/91663/822	4
BP	GO:0035914	skeletal muscle cell differentiation	4/209	64/18862	0.00554027	0.0377878	0.027525	467/23764/283149/2353	4
BP	GO:0001666	response to hypoxia	10/209	348/18862	0.00558759	0.0379575	0.0276486	4929/4000/677/54541/7852/2113/5366/360/6095/81	10
BP	GO:2001233	regulation of apoptotic signaling pathway	10/209	348/18862	0.00558759	0.0379575	0.0276486	4929/7128/7178/5366/467/2537/2534/972/79156/1075	10
BP	GO:0071901	negative regulation of protein serine/threonine kinase activity	6/209	145/18862	0.005603	0.0379859	0.0276693	7128/1846/5997/1026/1843/1844	6
BP	GO:0035633	maintenance of blood-brain barrier	3/209	33/18862	0.00572787	0.0386774	0.028173	3688/60/5175	3
BP	GO:0045589	regulation of regulatory T cell differentiation	3/209	33/18862	0.00572787	0.0386774	0.028173	604/64115/3659	3
BP	GO:0071479	cellular response to ionizing radiation	4/209	65/18862	0.00585328	0.0394455	0.0287325	3309/1026/388/2625	4
BP	GO:0051348	negative regulation of transferase activity	9/209	296/18862	0.00589186	0.0396265	0.0288644	7538/7128/1846/4092/5997/1026/1843/9467/1844	9
BP	GO:1905475	regulation of protein localization to membrane	7/209	194/18862	0.00598057	0.0401434	0.0292409	3688/60/5295/7430/5366/493/2534	7
BP	GO:0071868	cellular response to monoamine stimulus	5/209	104/18862	0.00603655	0.0402282	0.0293026	5142/8013/493/3397/2316	5
BP	GO:0071870	cellular response to catecholamine stimulus	5/209	104/18862	0.00603655	0.0402282	0.0293026	5142/8013/493/3397/2316	5
BP	GO:0006936	muscle contraction	10/209	352/18862	0.00604077	0.0402282	0.0293026	5142/4092/7852/7431/5997/80149/5144/493/7171/2316	10
BP	GO:0051271	negative regulation of cellular component movement	10/209	352/18862	0.00604077	0.0402282	0.0293026	8519/4092/7076/1843/493/199/972/388/2625/928	10
BP	GO:0046635	positive regulation of alpha-beta T cell activation	4/209	66/18862	0.00617787	0.0405471	0.0295349	864/6375/301/64332	4
BP	GO:0008156	negative regulation of DNA replication	3/209	34/18862	0.00623152	0.0405471	0.0295349	64061/6282/604	3
BP	GO:0032232	negative regulation of actin filament bundle assembly	3/209	34/18862	0.00623152	0.0405471	0.0295349	5216/5295/3925	3
BP	GO:0043516	regulation of DNA damage response, signal transduction by p53 class mediator	3/209	34/18862	0.00623152	0.0405471	0.0295349	5366/149628/972	3
BP	GO:0046640	regulation of alpha-beta T cell proliferation	3/209	34/18862	0.00623152	0.0405471	0.0295349	64115/3659/6375	3
BP	GO:0070232	regulation of T cell apoptotic process	3/209	34/18862	0.00623152	0.0405471	0.0295349	3575/6352/1831	3
BP	GO:0001765	membrane raft assembly	2/209	11/18862	0.00629241	0.0405471	0.0295349	302/6281	2
BP	GO:0002604	regulation of dendritic cell antigen processing and presentation	2/209	11/18862	0.00629241	0.0405471	0.0295349	1236/972	2
BP	GO:0035457	cellular response to interferon-alpha	2/209	11/18862	0.00629241	0.0405471	0.0295349	149628/2625	2
BP	GO:0045060	negative thymic T cell selection	2/209	11/18862	0.00629241	0.0405471	0.0295349	1236/972	2
BP	GO:0045628	regulation of T-helper 2 cell differentiation	2/209	11/18862	0.00629241	0.0405471	0.0295349	604/301	2
BP	GO:0046598	positive regulation of viral entry into host cell	2/209	11/18862	0.00629241	0.0405471	0.0295349	972/3956	2
BP	GO:0075294	positive regulation by symbiont of entry into host	2/209	11/18862	0.00629241	0.0405471	0.0295349	972/3956	2
BP	GO:1903897	regulation of PERK-mediated unfolded protein response	2/209	11/18862	0.00629241	0.0405471	0.0295349	3309/23645	2
BP	GO:1990440	positive regulation of transcription from RNA polymerase II promoter in response to endoplasmic reticulum stress	2/209	11/18862	0.00629241	0.0405471	0.0295349	3309/467	2
BP	GO:2000320	negative regulation of T-helper 17 cell differentiation	2/209	11/18862	0.00629241	0.0405471	0.0295349	4092/80149	2
BP	GO:2000551	regulation of T-helper 2 cell cytokine production	2/209	11/18862	0.00629241	0.0405471	0.0295349	6375/2625	2
BP	GO:0010959	regulation of metal ion transport	8/209	247/18862	0.00641095	0.0412324	0.0300341	6352/5142/7852/5144/2534/79026/6375/6351	8
BP	GO:0010812	negative regulation of cell-substrate adhesion	4/209	67/18862	0.0065142	0.041717	0.0303871	5295/604/81/3956	4
BP	GO:1904377	positive regulation of protein localization to cell periphery	4/209	67/18862	0.0065142	0.041717	0.0303871	3688/5295/7430/493	4
BP	GO:0030330	DNA damage response, signal transduction by p53 class mediator	5/209	106/18862	0.00653562	0.041717	0.0303871	1026/5366/10538/149628/972	5
BP	GO:1901222	regulation of NIK/NF-kappaB signaling	5/209	106/18862	0.00653562	0.041717	0.0303871	9516/7114/4792/80149/81	5
BP	GO:1903364	positive regulation of cellular protein catabolic process	6/209	150/18862	0.00658671	0.0419639	0.0305669	7128/7430/4092/25897/149628/1075	6
BP	GO:0043487	regulation of RNA stability	7/209	198/18862	0.00666511	0.0423836	0.0308726	7538/677/54855/7431/678/80149/7133	7
BP	GO:1901214	regulation of neuron death	9/209	302/18862	0.00668838	0.0424518	0.0309223	6352/4929/54541/7133/8013/2353/2534/3725/2625	9
BP	GO:0051354	negative regulation of oxidoreductase activity	3/209	35/18862	0.0067608	0.0425918	0.0310243	51070/493/3001	3
BP	GO:0097009	energy homeostasis	3/209	35/18862	0.0067608	0.0425918	0.0310243	284207/8013/23178	3
BP	GO:1903427	negative regulation of reactive oxygen species biosynthetic process	3/209	35/18862	0.0067608	0.0425918	0.0310243	80149/493/2534	3
BP	GO:1905898	positive regulation of response to endoplasmic reticulum stress	3/209	35/18862	0.0067608	0.0425918	0.0310243	5295/5366/23645	3
BP	GO:0036293	response to decreased oxygen levels	10/209	360/18862	0.00703287	0.0441662	0.0321711	4929/4000/677/54541/7852/2113/5366/360/6095/81	10
BP	GO:0032611	interleukin-1 beta production	5/209	108/18862	0.00706294	0.0441662	0.0321711	7128/1236/80149/149628/115362	5
BP	GO:0071867	response to monoamine	5/209	108/18862	0.00706294	0.0441662	0.0321711	5142/8013/493/3397/2316	5
BP	GO:0071869	response to catecholamine	5/209	108/18862	0.00706294	0.0441662	0.0321711	5142/8013/493/3397/2316	5
BP	GO:0009991	response to extracellular stimulus	12/209	477/18862	0.00709858	0.0443072	0.0322738	7538/4929/3309/80149/1026/5366/360/467/2353/7071/3725/5292	12
BP	GO:0043550	regulation of lipid kinase activity	4/209	69/18862	0.00722281	0.0446465	0.032521	5295/1236/84174/1154	4
BP	GO:0045682	regulation of epidermis development	4/209	69/18862	0.00722281	0.0446465	0.032521	7538/677/360/23764	4
BP	GO:0050688	regulation of defense response to virus	4/209	69/18862	0.00722281	0.0446465	0.032521	7128/6772/80149/60489	4
BP	GO:0001837	epithelial to mesenchymal transition	6/209	153/18862	0.00723396	0.0446465	0.032521	6275/4092/283149/7074/2316/2625	6
BP	GO:0010976	positive regulation of neuron projection development	6/209	153/18862	0.00723396	0.0446465	0.032521	3309/5997/8507/7074/2534/2316	6
BP	GO:0030224	monocyte differentiation	3/209	36/18862	0.00731601	0.0446465	0.032521	677/972/3725	3
BP	GO:0043029	T cell homeostasis	3/209	36/18862	0.00731601	0.0446465	0.032521	27240/1831/5366	3
BP	GO:0043368	positive T cell selection	3/209	36/18862	0.00731601	0.0446465	0.032521	387357/10538/972	3
BP	GO:0045066	regulatory T cell differentiation	3/209	36/18862	0.00731601	0.0446465	0.032521	604/64115/3659	3
BP	GO:0032963	collagen metabolic process	5/209	109/18862	0.00733744	0.0446465	0.032521	3688/7431/64115/1520/64386	5
BP	GO:0007179	transforming growth factor beta receptor signaling pathway	7/209	202/18862	0.00740633	0.0446465	0.032521	3309/4092/3397/283149/2353/3725/3248	7
BP	GO:0002903	negative regulation of B cell apoptotic process	2/209	12/18862	0.00749608	0.0446465	0.032521	604/972	2
BP	GO:0008298	intracellular mRNA localization	2/209	12/18862	0.00749608	0.0446465	0.032521	7538/677	2
BP	GO:0010958	regulation of amino acid import across plasma membrane	2/209	12/18862	0.00749608	0.0446465	0.032521	3688/5997	2
BP	GO:0034333	adherens junction assembly	2/209	12/18862	0.00749608	0.0446465	0.032521	60/4092	2
BP	GO:0035739	CD4-positive, alpha-beta T cell proliferation	2/209	12/18862	0.00749608	0.0446465	0.032521	64115/6375	2
BP	GO:0046642	negative regulation of alpha-beta T cell proliferation	2/209	12/18862	0.00749608	0.0446465	0.032521	64115/6375	2
BP	GO:0051001	negative regulation of nitric-oxide synthase activity	2/209	12/18862	0.00749608	0.0446465	0.032521	51070/493	2
BP	GO:0061469	regulation of type B pancreatic cell proliferation	2/209	12/18862	0.00749608	0.0446465	0.032521	8013/3164	2
BP	GO:0070493	thrombin-activated receptor signaling pathway	2/209	12/18862	0.00749608	0.0446465	0.032521	3925/3248	2
BP	GO:0071872	cellular response to epinephrine stimulus	2/209	12/18862	0.00749608	0.0446465	0.032521	5142/493	2
BP	GO:0106070	regulation of adenylate cyclase-activating G protein-coupled receptor signaling pathway	2/209	12/18862	0.00749608	0.0446465	0.032521	5142/493	2
BP	GO:1901077	regulation of relaxation of muscle	2/209	12/18862	0.00749608	0.0446465	0.032521	5142/5144	2
BP	GO:1903789	regulation of amino acid transmembrane transport	2/209	12/18862	0.00749608	0.0446465	0.032521	3688/5997	2
BP	GO:2000317	negative regulation of T-helper 17 type immune response	2/209	12/18862	0.00749608	0.0446465	0.032521	4092/80149	2
BP	GO:2000561	regulation of CD4-positive, alpha-beta T cell proliferation	2/209	12/18862	0.00749608	0.0446465	0.032521	64115/6375	2
BP	GO:0045123	cellular extravasation	4/209	70/18862	0.00759544	0.0451588	0.0328941	6402/3688/3695/5175	4
BP	GO:0010837	regulation of keratinocyte proliferation	3/209	37/18862	0.00789745	0.0467082	0.0340227	7538/677/374	3
BP	GO:0046633	alpha-beta T cell proliferation	3/209	37/18862	0.00789745	0.0467082	0.0340227	64115/3659/6375	3
BP	GO:1901223	negative regulation of NIK/NF-kappaB signaling	3/209	37/18862	0.00789745	0.0467082	0.0340227	9516/7114/80149	3
BP	GO:0030001	metal ion transport	12/209	486/18862	0.00817398	0.0482593	0.0351526	6352/302/5142/7852/1236/7178/5144/493/2534/79026/6375/6351	12
BP	GO:0035966	response to topologically incorrect protein	7/209	206/18862	0.00820692	0.0483694	0.0352327	64061/3309/4000/5295/23645/10133/467	7
BP	GO:0035924	cellular response to vascular endothelial growth factor stimulus	4/209	72/18862	0.00837817	0.0492072	0.035843	967/493/3164/301	4
BP	GO:1903036	positive regulation of response to wounding	4/209	72/18862	0.00837817	0.0492072	0.035843	3688/7852/2316/301	4
BP	GO:0051494	negative regulation of cytoskeleton organization	6/209	158/18862	0.00841311	0.0493268	0.0359301	5216/5295/7114/91663/3925/822	6
BP	GO:1902903	regulation of supramolecular fiber organization	10/209	370/18862	0.0084457	0.0494322	0.0360069	5216/5295/7114/91663/6281/1236/3925/822/3397/2316	10
BP	GO:0001914	regulation of T cell mediated cytotoxicity	3/209	38/18862	0.00850539	0.0494394	0.0360122	3575/567/6375	3
BP	GO:0042307	positive regulation of protein import into nucleus	3/209	38/18862	0.00850539	0.0494394	0.0360122	5295/80149/2316	3
BP	GO:0042401	cellular biogenic amine biosynthetic process	3/209	38/18862	0.00850539	0.0494394	0.0360122	4929/6303/2625	3
BP	GO:0045923	positive regulation of fatty acid metabolic process	3/209	38/18862	0.00850539	0.0494394	0.0360122	8013/972/301	3
CC	GO:0005925	focal adhesion	18/213	416/19520	7.74351e-07	0.000130141	0.000103327	5216/3688/3309/60/7430/567/3695/7431/308/7171/79026/2316/301/388/3936/23224/81/928	18
CC	GO:0030055	cell-substrate junction	18/213	423/19520	9.83977e-07	0.000130141	0.000103327	5216/3688/3309/60/7430/567/3695/7431/308/7171/79026/2316/301/388/3936/23224/81/928	18
CC	GO:0019898	extrinsic component of membrane	15/213	304/19520	1.3325e-06	0.000130141	0.000103327	5295/7430/6277/6281/4092/94120/80149/84174/5996/23130/7074/2534/301/653361/1154	15
CC	GO:0001726	ruffle	10/213	175/19520	2.31686e-05	0.0016971	0.00134744	3688/7430/91663/6277/6282/23499/822/199/7074/3936	10
CC	GO:0005884	actin filament	8/213	113/19520	3.38049e-05	0.00170631	0.00135475	60/7430/199/7171/2534/2316/301/3936	8
CC	GO:0042101	T cell receptor complex	9/213	152/19520	4.51568e-05	0.00170631	0.00135475	925/28755/28689/28664/28662/28639/926/919/28638	9
CC	GO:0098802	plasma membrane signaling receptor complex	13/213	318/19520	4.96713e-05	0.00170631	0.00135475	3688/567/925/3695/28755/974/28689/28664/28662/28639/926/919/28638	13
CC	GO:0005770	late endosome	12/213	275/19520	5.20105e-05	0.00170631	0.00135475	9516/302/7852/7178/84174/967/10410/1520/153020/972/388/8530	12
CC	GO:0045121	membrane raft	13/213	323/19520	5.82358e-05	0.00170631	0.00135475	3688/302/7430/91663/6281/925/7133/203068/493/2534/79026/10376/5175	13
CC	GO:0098857	membrane microdomain	13/213	323/19520	5.82358e-05	0.00170631	0.00135475	3688/302/7430/91663/6281/925/7133/203068/493/2534/79026/10376/5175	13
CC	GO:0090575	RNA polymerase II transcription regulator complex	9/213	170/19520	0.000107214	0.0028558	0.00226741	1390/6932/864/4092/283149/3727/2353/3725/3726	9
CC	GO:0009897	external side of plasma membrane	14/213	402/19520	0.000141599	0.00345739	0.00274504	3575/567/2833/925/7852/1236/7293/974/3561/969/28639/972/301/28638	14
CC	GO:0031252	cell leading edge	14/213	411/19520	0.000178074	0.00401352	0.00318659	3688/60/7430/91663/6277/7852/7431/6282/23499/822/199/7074/3936/23224	14
CC	GO:0019897	extrinsic component of plasma membrane	8/213	169/19520	0.000548163	0.0108127	0.0085849	6277/6281/4092/94120/5996/7074/2534/301	8
CC	GO:0031904	endosome lumen	4/213	35/19520	0.000553551	0.0108127	0.0085849	567/967/5551/1520	4
CC	GO:0032587	ruffle membrane	6/213	95/19520	0.000610048	0.0111333	0.00883947	3688/7430/23499/199/7074/3936	6
CC	GO:0005767	secondary lysosome	3/213	16/19520	0.000645961	0.0111333	0.00883947	2495/2512/653361	3
CC	GO:0005667	transcription regulator complex	12/213	409/19520	0.00185482	0.0301923	0.0239716	4929/1390/6932/864/4092/8013/283149/3164/3727/2353/3725/3726	12
CC	GO:0009898	cytoplasmic side of plasma membrane	7/213	167/19520	0.00242636	0.037417	0.0297078	9516/7430/6277/5997/5996/7074/2534	7
CC	GO:0005911	cell-cell junction	13/213	485/19520	0.00267656	0.0375769	0.0298347	60/5295/302/91663/4092/6282/387357/360/7074/79026/2316/301/5175	13
CC	GO:0034774	secretory granule lumen	10/213	322/19520	0.00292444	0.0375769	0.0298347	302/7114/567/7076/6282/1521/203068/1075/2512/81	10
CC	GO:0031256	leading edge membrane	7/213	173/19520	0.00295476	0.0375769	0.0298347	3688/7430/23499/199/7074/3936/23224	7
CC	GO:0001891	phagocytic cup	3/213	27/19520	0.00308883	0.0375769	0.0298347	199/301/3936	3
CC	GO:0060205	cytoplasmic vesicle lumen	10/213	326/19520	0.003193	0.0375769	0.0298347	302/7114/567/7076/6282/1521/203068/1075/2512/81	10
CC	GO:0031091	platelet alpha granule	5/213	91/19520	0.00321137	0.0375769	0.0298347	7114/7076/5175/81/928	5
CC	GO:0031983	vesicle lumen	10/213	328/19520	0.00333447	0.0375769	0.0298347	302/7114/567/7076/6282/1521/203068/1075/2512/81	10
CC	GO:0005942	phosphatidylinositol 3-kinase complex	3/213	29/19520	0.00379741	0.0412089	0.0327184	5295/84174/1154	3
CC	GO:0097386	glial cell projection	3/213	30/19520	0.00418575	0.0438009	0.0347764	3688/7430/2534	3
CC	GO:0005771	multivesicular body	4/213	62/19520	0.00469103	0.0473956	0.0376304	7178/967/972/8530	4
CC	GO:0044754	autolysosome	2/213	10/19520	0.00503428	0.0479862	0.0380994	2495/2512	2
CC	GO:0098562	cytoplasmic side of membrane	7/213	191/19520	0.00507704	0.0479862	0.0380994	9516/7430/6277/5997/5996/7074/2534	7
MF	GO:0044548	S100 protein binding	5/207	14/18337	3.21923e-07	0.000139393	0.000108776	302/7430/6277/6282/79026	5
MF	GO:0140416	transcription regulator inhibitor activity	5/207	18/18337	1.32794e-06	0.0002875	0.000224352	4092/3398/3399/3397/55646	5
MF	GO:0001228	DNA-binding transcription activator activity, RNA polymerase II-specific	18/207	443/18337	2.99953e-06	0.000368078	0.000287232	4929/9516/2113/2355/10538/8013/467/1316/23764/3164/3727/2353/3659/7071/3725/2625/3726/2354	18
MF	GO:0001216	DNA-binding transcription activator activity	18/207	447/18337	3.40026e-06	0.000368078	0.000287232	4929/9516/2113/2355/10538/8013/467/1316/23764/3164/3727/2353/3659/7071/3725/2625/3726/2354	18
MF	GO:0061629	RNA polymerase II-specific DNA-binding transcription factor binding	13/207	271/18337	1.3196e-05	0.00114278	0.000891774	4929/60/8553/4792/6772/8638/3398/8013/3164/3727/2353/3725/81	13
MF	GO:0140297	DNA-binding transcription factor binding	15/207	376/18337	2.54337e-05	0.00183546	0.00143232	4929/60/1390/8553/4792/6772/8638/3398/8013/3164/3727/2353/3725/55646/81	15
MF	GO:0019956	chemokine binding	5/207	33/18337	3.20508e-05	0.00198257	0.00154711	7538/3688/2833/7852/1236	5
MF	GO:0003779	actin binding	16/207	439/18337	4.07379e-05	0.00220456	0.00172034	5216/3688/7430/6275/7114/7852/23499/822/8507/199/4542/7171/2316/3936/23224/81	16
MF	GO:0048306	calcium-dependent protein binding	7/207	84/18337	4.58222e-05	0.00220456	0.00172034	302/6275/6277/6281/6282/493/301	7
MF	GO:0042287	MHC protein binding	5/207	40/18337	8.33412e-05	0.00360868	0.00281606	925/203068/28664/972/926	5
MF	GO:0045296	cadherin binding	13/207	332/18337	0.000107009	0.00421227	0.00328707	5216/3688/3309/302/7430/6772/6282/23499/822/23670/79026/2316/301	13
MF	GO:0051015	actin filament binding	10/207	208/18337	0.000130646	0.0043425	0.0033887	7430/23499/822/199/4542/7171/2316/3936/23224/81	10
MF	GO:0019957	C-C chemokine binding	4/207	24/18337	0.000140404	0.0043425	0.0033887	7538/2833/7852/1236	4
MF	GO:0035925	mRNA 3'-UTR AU-rich region binding	4/207	24/18337	0.000140404	0.0043425	0.0033887	7538/677/678/80149	4
MF	GO:0019955	cytokine binding	8/207	136/18337	0.000157676	0.00434301	0.0033891	7538/3688/2833/7852/1236/7133/3561/972	8
MF	GO:0008330	protein tyrosine/threonine phosphatase activity	3/207	10/18337	0.000160481	0.00434301	0.0033891	1846/1843/1844	3
MF	GO:0008009	chemokine activity	5/207	49/18337	0.000222443	0.00558771	0.00436041	6352/58191/6375/6349/6351	5
MF	GO:0044389	ubiquitin-like protein ligase binding	12/207	312/18337	0.000232284	0.00558771	0.00436041	3309/4092/7852/4792/6772/1026/9636/7133/203068/149628/3725/10376	12
MF	GO:0035259	glucocorticoid receptor binding	3/207	12/18337	0.000289343	0.00650087	0.005073	4929/8013/3164	3
MF	GO:0043236	laminin binding	4/207	29/18337	0.000300271	0.00650087	0.005073	3688/59339/1520/3956	4
MF	GO:0004859	phospholipase inhibitor activity	3/207	13/18337	0.000373022	0.00723271	0.0056441	302/308/301	3
MF	GO:0017017	MAP kinase tyrosine/serine/threonine phosphatase activity	3/207	13/18337	0.000373022	0.00723271	0.0056441	1846/1843/1844	3
MF	GO:0050840	extracellular matrix binding	5/207	55/18337	0.000384186	0.00723271	0.0056441	9806/3688/59339/1520/3956	5
MF	GO:0050998	nitric-oxide synthase binding	3/207	14/18337	0.000470814	0.00849428	0.00662857	60/493/972	3
MF	GO:0031625	ubiquitin protein ligase binding	11/207	293/18337	0.000516804	0.00895105	0.00698502	3309/4092/7852/4792/1026/9636/7133/203068/149628/3725/10376	11
MF	GO:0033549	MAP kinase phosphatase activity	3/207	15/18337	0.000583635	0.00971977	0.00758489	1846/1843/1844	3
MF	GO:0044325	ion channel binding	7/207	128/18337	0.000630158	0.0101059	0.00788619	5142/6281/3398/5144/2534/2316/81	7
MF	GO:0046935	1-phosphatidylinositol-3-kinase regulator activity	3/207	16/18337	0.000712363	0.0110162	0.00859656	5295/84174/1154	3
MF	GO:0051427	hormone receptor binding	8/207	173/18337	0.000794016	0.0117002	0.00913034	4929/6772/8638/8013/3164/3727/2534/81	8
MF	GO:0004896	cytokine receptor activity	6/207	97/18337	0.000810637	0.0117002	0.00913034	3575/2833/7852/1236/3561/972	6
MF	GO:0055102	lipase inhibitor activity	3/207	18/18337	0.00102088	0.0134228	0.0104746	302/308/301	3
MF	GO:0098641	cadherin binding involved in cell-cell adhesion	3/207	18/18337	0.00102088	0.0134228	0.0104746	302/6282/301	3
MF	GO:0005126	cytokine receptor binding	10/207	270/18337	0.00102298	0.0134228	0.0104746	6352/4050/5295/4092/6772/58191/6375/2625/6349/6351	10
MF	GO:0035257	nuclear hormone receptor binding	7/207	140/18337	0.00106901	0.0135177	0.0105486	4929/6772/8638/8013/3164/3727/81	7
MF	GO:0042379	chemokine receptor binding	5/207	69/18337	0.00109265	0.0135177	0.0105486	6352/58191/6375/6349/6351	5
MF	GO:0035014	phosphatidylinositol 3-kinase regulator activity	3/207	20/18337	0.00140272	0.0164121	0.0128073	5295/84174/1154	3
MF	GO:0042288	MHC class I protein binding	3/207	20/18337	0.00140272	0.0164121	0.0128073	925/203068/926	3
MF	GO:0005125	cytokine activity	9/207	235/18337	0.00144032	0.0164121	0.0128073	9235/6352/4050/7076/58191/374/6375/6349/6351	9
MF	GO:0048020	CCR chemokine receptor binding	4/207	46/18337	0.00177648	0.0197235	0.0153914	6352/6375/6349/6351	4
MF	GO:0033613	activating transcription factor binding	5/207	78/18337	0.00189152	0.0204757	0.0159784	8553/3398/2353/3725/55646	5
MF	GO:0001102	RNA polymerase II activating transcription factor binding	4/207	48/18337	0.00208144	0.0214038	0.0167026	8553/3398/2353/3725	4
MF	GO:0015026	coreceptor activity	4/207	48/18337	0.00208144	0.0214038	0.0167026	3688/925/7852/926	4
MF	GO:0016493	C-C chemokine receptor activity	3/207	23/18337	0.00212555	0.0214038	0.0167026	2833/7852/1236	3
MF	GO:0008013	beta-catenin binding	5/207	85/18337	0.00275844	0.0263215	0.0205401	4929/6932/4092/283149/6095	5
MF	GO:0004879	nuclear receptor activity	4/207	52/18337	0.00279628	0.0263215	0.0205401	4929/8013/3164/6095	4
MF	GO:0098531	ligand-activated transcription factor activity	4/207	52/18337	0.00279628	0.0263215	0.0205401	4929/8013/3164/6095	4
MF	GO:0001637	G protein-coupled chemoattractant receptor activity	3/207	26/18337	0.00304389	0.0274585	0.0214274	2833/7852/1236	3
MF	GO:0004950	chemokine receptor activity	3/207	26/18337	0.00304389	0.0274585	0.0214274	2833/7852/1236	3
MF	GO:0005544	calcium-dependent phospholipid binding	4/207	54/18337	0.00320985	0.0283646	0.0221345	302/94120/308/301	4
MF	GO:0001968	fibronectin binding	3/207	28/18337	0.00377235	0.0326686	0.0254932	3688/59339/1520	3
MF	GO:0098631	cell adhesion mediator activity	4/207	58/18337	0.00415831	0.0353048	0.0275504	3688/302/6282/301	4
MF	GO:0140375	immune receptor activity	6/207	136/18337	0.00449216	0.0374059	0.02919	3575/2833/7852/1236/3561/972	6
MF	GO:0071889	14-3-3 protein binding	3/207	31/18337	0.0050493	0.0412518	0.0321912	7538/677/54541	3
MF	GO:0005031	tumor necrosis factor-activated receptor activity	2/207	10/18337	0.00537657	0.0413112	0.0322375	7293/7133	2
MF	GO:0008199	ferric iron binding	2/207	10/18337	0.00537657	0.0413112	0.0322375	2495/2512	2
MF	GO:0048019	receptor antagonist activity	3/207	32/18337	0.00552584	0.0413112	0.0322375	100463486/6352/100463498	3
MF	GO:0051019	mitogen-activated protein kinase binding	3/207	32/18337	0.00552584	0.0413112	0.0322375	1846/1843/1844	3
MF	GO:0005178	integrin binding	6/207	142/18337	0.0055336	0.0413112	0.0322375	3688/3695/9636/3936/81/928	6
MF	GO:0019208	phosphatase regulator activity	5/207	101/18337	0.00576516	0.0423104	0.0330172	26472/9839/23645/26051/5527	5
MF	GO:0005200	structural constituent of cytoskeleton	5/207	103/18337	0.00625791	0.0451613	0.0352419	7277/60/7431/203068/10376	5

## Sheet: mRMR.KEGG
ID	Description	GeneRatio	BgRatio	pvalue	p.adjust	qvalue	geneID	Count
hsa04210	Apoptosis	13/127	136/8113	1.73161e-07	3.46322e-05	2.55185e-05	7277/4000/60/5295/4792/5366/1521/5551/1520/2353/3725/10376/1075	13
hsa04380	Osteoclast differentiation	11/127	128/8113	4.62093e-06	0.000454336	0.000334774	5295/4792/6772/2355/3727/2353/2534/3725/653361/3726/2354	11
hsa04062	Chemokine signaling pathway	13/127	192/8113	8.71658e-06	0.000454336	0.000334774	6352/5295/2833/7852/4792/1236/6772/58191/7074/6375/653361/6349/6351	13
hsa04668	TNF signaling pathway	10/127	112/8113	9.08671e-06	0.000454336	0.000334774	6352/7128/5295/4792/7133/2353/3659/3725/1326/3726	10
hsa04061	Viral protein interaction with cytokine and cytokine receptor	9/127	100/8113	2.43375e-05	0.00083378	0.000614364	6352/2833/7852/1236/7133/3561/6375/6349/6351	9
hsa05132	Salmonella infection	14/127	249/8113	3.2075e-05	0.00083378	0.000614364	7277/5216/60/302/6932/6281/4792/203068/2353/3725/79026/10376/2316/388	14
hsa04620	Toll-like receptor signaling pathway	9/127	104/8113	3.33512e-05	0.00083378	0.000614364	6352/5295/4792/6772/2353/3725/1326/6349/6351	9
hsa04660	T cell receptor signaling pathway	9/127	104/8113	3.33512e-05	0.00083378	0.000614364	5295/925/4792/2353/2534/3725/1326/926/919	9
hsa04658	Th1 and Th2 cell differentiation	8/127	92/8113	8.94828e-05	0.00198851	0.00146521	864/4792/6772/3561/2353/3725/919/2625	8
hsa04060	Cytokine-cytokine receptor interaction	14/127	295/8113	0.000198551	0.00397102	0.00292601	9235/3575/6352/4050/2833/7852/1236/7293/7133/3561/58191/6375/6349/6351	14
hsa04928	Parathyroid hormone synthesis, secretion and action	8/127	106/8113	0.000241521	0.00415682	0.00306292	4929/5142/1026/5144/3727/2353/2625/64386	8
hsa05130	Pathogenic Escherichia coli infection	11/127	197/8113	0.000249409	0.00415682	0.00306292	7277/3688/60/7430/4792/203068/4542/2353/2534/3725/10376	11
hsa04659	Th17 cell differentiation	8/127	108/8113	0.000274665	0.00422561	0.00311361	4792/6772/3561/2353/3725/6095/919/2625	8
hsa05169	Epstein-Barr virus infection	11/127	202/8113	0.000309797	0.00442568	0.00326102	7128/5295/567/864/4792/7431/6772/1026/9636/3725/919	11
hsa05210	Colorectal cancer	7/127	86/8113	0.000376119	0.0049638	0.00365753	5295/6932/1026/5366/2353/374/3725	7
hsa04670	Leukocyte transendothelial migration	8/127	114/8113	0.000397104	0.0049638	0.00365753	3688/60/5295/7430/7852/5175/653361/81	8
hsa05235	PD-L1 expression and PD-1 checkpoint pathway in cancer	7/127	89/8113	0.000463992	0.00545872	0.00402222	5295/4792/6772/10538/2353/3725/919	7
hsa05142	Chagas disease	7/127	102/8113	0.00105167	0.0116852	0.00861015	6352/5295/4792/2353/3725/919/6349	7
hsa05140	Leishmaniasis	6/127	77/8113	0.00125002	0.0127343	0.00938314	3688/4792/6772/2353/3725/653361	6
hsa05135	Yersinia infection	8/127	137/8113	0.00133702	0.0127343	0.00938314	3688/60/5295/925/4792/2353/3725/926	8
hsa04612	Antigen processing and presentation	6/127	78/8113	0.0013371	0.0127343	0.00938314	3309/567/925/1520/972/926	6
hsa04662	B cell receptor signaling pathway	6/127	82/8113	0.00173261	0.015751	0.011606	5295/8519/4792/974/2353/3725	6
hsa04810	Regulation of actin cytoskeleton	10/127	218/8113	0.0021537	0.0187278	0.0137994	5216/3688/60/5295/7430/7114/3695/7852/7074/81	10
hsa04514	Cell adhesion molecules	8/127	149/8113	0.00227831	0.018986	0.0139897	6402/3688/925/3695/201633/64115/926/5175	8
hsa05340	Primary immunodeficiency	4/127	38/8113	0.00280057	0.0224045	0.0165086	3575/925/3561/926	4
hsa05321	Inflammatory bowel disease	5/127	65/8113	0.00338794	0.0256339	0.0188882	6772/3561/3725/6095/2625	5
hsa04657	IL-17 signaling pathway	6/127	94/8113	0.00346058	0.0256339	0.0188882	7128/4792/3727/2353/3725/2354	6
hsa04917	Prolactin signaling pathway	5/127	70/8113	0.00466611	0.0333294	0.0245585	5295/6772/2353/3659/1154	5
hsa04530	Tight junction	8/127	169/8113	0.00492791	0.0339856	0.025042	7277/3688/60/7430/7074/3725/10376/81	8
hsa05170	Human immunodeficiency virus 1 infection	9/127	212/8113	0.00592511	0.0377642	0.0278262	5295/567/7852/4792/7133/2353/3725/919/60489	9
hsa05162	Measles	7/127	139/8113	0.00604227	0.0377642	0.0278262	7128/5295/4792/6772/3561/2353/3725	7
hsa05418	Fluid shear stress and atherosclerosis	7/127	139/8113	0.00604227	0.0377642	0.0278262	60/5295/1843/2353/3725/5175/653361	7
hsa04010	MAPK signaling pathway	11/127	294/8113	0.00624292	0.0378359	0.0278791	1846/1843/3925/3164/3727/2353/374/3725/1326/2316/1844	11
hsa05417	Lipid and atherosclerosis	9/127	215/8113	0.00648201	0.0381295	0.0280954	6352/3309/5295/4792/5452/2353/3725/653361/6349	9
hsa05412	Arrhythmogenic right ventricular cardiomyopathy	5/127	77/8113	0.00698583	0.039919	0.029414	3688/4000/60/6932/3695	5
hsa05166	Human T-cell leukemia virus 1 infection	9/127	222/8113	0.00793828	0.0441016	0.0324959	7538/5295/567/4792/2113/1026/3561/2353/3725	9
hsa04145	Phagosome	7/127	152/8113	0.00969709	0.0524167	0.0386229	7277/3688/60/203068/1520/10376/653361	7
hsa05167	Kaposi sarcoma-associated herpesvirus infection	8/127	194/8113	0.0109981	0.0578845	0.0426517	7538/5295/6932/4792/6772/1026/2353/3725	8
hsa05410	Hypertrophic cardiomyopathy	5/127	90/8113	0.0132398	0.0656193	0.048351	3688/4000/60/3695/7171	5
hsa04510	Focal adhesion	8/127	201/8113	0.0134138	0.0656193	0.048351	3688/60/5295/3695/2534/3725/2316/81	8
hsa04630	JAK-STAT signaling pathway	7/127	162/8113	0.0134519	0.0656193	0.048351	3575/5295/6772/1026/3561/5292/1154	7
hsa04978	Mineral absorption	4/127	60/8113	0.0142192	0.0677104	0.0498919	2495/4502/493/2512	4
hsa05205	Proteoglycans in cancer	8/127	205/8113	0.0149578	0.0685911	0.0505408	3688/60/5295/7430/1026/967/7074/2316	8
hsa05323	Rheumatoid arthritis	5/127	93/8113	0.0150901	0.0685911	0.0505408	6352/4050/2353/3725/6349	5
hsa05414	Dilated cardiomyopathy	5/127	96/8113	0.0171062	0.0749881	0.0552544	3688/4000/60/3695/7171	5
hsa04142	Lysosome	6/127	132/8113	0.0172473	0.0749881	0.0552544	9516/967/1521/23062/1520/1075	6
hsa04640	Hematopoietic cell lineage	5/127	99/8113	0.019294	0.0821022	0.0604964	3575/925/924/926/928	5
hsa04024	cAMP signaling pathway	8/127	221/8113	0.0224442	0.0924653	0.0681323	5295/5142/4792/5144/493/2353/7074/3725	8
hsa05211	Renal cell carcinoma	4/127	69/8113	0.022654	0.0924653	0.0681323	5295/2113/1026/3725	4
hsa04625	C-type lectin receptor signaling pathway	5/127	104/8113	0.0233355	0.093342	0.0687784	5295/4792/6772/3659/3725	5
hsa05163	Human cytomegalovirus infection	8/127	225/8113	0.0246689	0.0956375	0.0704697	6352/5295/567/7852/4792/1026/6349/6351	8
hsa04520	Adherens junction	4/127	71/8113	0.0248657	0.0956375	0.0704697	60/6932/2534/81	4
hsa04216	Ferroptosis	3/127	41/8113	0.0259184	0.0978052	0.072067	2495/6303/2512	3
hsa05202	Transcriptional misregulation in cancer	7/127	192/8113	0.0308277	0.112546	0.0829286	3695/3398/1026/604/8013/3248/64332	7
hsa05133	Pertussis	4/127	76/8113	0.0309501	0.112546	0.0829286	3688/2353/3659/3725	4
hsa05165	Human papillomavirus infection	10/127	331/8113	0.0344316	0.12297	0.0906094	3688/5295/6932/3695/6772/8638/1026/9636/3659/5527	10
hsa04390	Hippo signaling pathway	6/127	157/8113	0.0364145	0.12777	0.0941465	60/6932/4092/3398/3397/374	6
hsa05131	Shigellosis	8/127	247/8113	0.0397155	0.13695	0.100911	6352/5216/3688/60/5295/4792/3725/81	8
hsa05161	Hepatitis B	6/127	162/8113	0.0414296	0.140439	0.103482	5295/4792/6772/1026/2353/3725	6
hsa04012	ErbB signaling pathway	4/127	85/8113	0.0439365	0.146455	0.107914	5295/1026/374/3725	4

## Sheet: MCFS.GO
ONTOLOGY	ID	Description	GeneRatio	BgRatio	pvalue	p.adjust	qvalue	geneID	Count
BP	GO:0030098	lymphocyte differentiation	14/87	358/18862	9.45011e-10	2.18959e-06	1.56474e-06	3575/567/677/5295/3688/864/4092/80149/3956/678/9452/925/6932/1316	14
BP	GO:0042110	T cell activation	15/87	474/18862	4.04976e-09	4.29429e-06	3.06881e-06	3575/567/6352/677/5295/84174/864/27240/4092/80149/3956/678/7133/925/6932	15
BP	GO:1903131	mononuclear cell differentiation	14/87	411/18862	5.56015e-09	4.29429e-06	3.06881e-06	3575/567/677/5295/3688/864/4092/80149/3956/678/9452/925/6932/1316	14
BP	GO:0002237	response to molecule of bacterial origin	12/87	346/18862	6.20069e-08	3.59175e-05	2.56676e-05	7538/7128/9516/567/6352/5142/80149/7431/2353/7133/4792/3727	12
BP	GO:0071216	cellular response to biotic stimulus	10/87	233/18862	1.18823e-07	5.50625e-05	3.93491e-05	7538/7128/9516/6352/5142/3309/80149/7431/7133/4792	10
BP	GO:0032496	response to lipopolysaccharide	11/87	326/18862	3.02101e-07	0.000103573	7.40158e-05	7538/7128/9516/6352/5142/80149/7431/2353/7133/4792/3727	11
BP	GO:0071222	cellular response to lipopolysaccharide	9/87	197/18862	3.12909e-07	0.000103573	7.40158e-05	7538/7128/9516/6352/5142/80149/7431/7133/4792	9
BP	GO:1903706	regulation of hemopoiesis	12/87	415/18862	4.39428e-07	0.000127269	9.09501e-05	7538/3575/567/677/5295/864/4092/80149/678/2353/6932/4792	12
BP	GO:0071219	cellular response to molecule of bacterial origin	9/87	209/18862	5.14939e-07	0.000132568	9.47367e-05	7538/7128/9516/6352/5142/80149/7431/7133/4792	9
BP	GO:0050779	RNA destabilization	5/87	36/18862	6.26016e-07	0.000145048	0.000103655	7538/677/80149/678/7133	5
BP	GO:0061158	3'-UTR-mediated mRNA destabilization	4/87	17/18862	9.59794e-07	0.000202168	0.000144474	7538/677/80149/678	4
BP	GO:0071356	cellular response to tumor necrosis factor	10/87	296/18862	1.07248e-06	0.000207078	0.000147983	7538/4050/7128/7114/6352/677/80149/678/7133/4792	10
BP	GO:0030217	T cell differentiation	9/87	246/18862	1.99689e-06	0.000340787	0.000243535	3575/567/677/864/4092/80149/678/925/6932	9
BP	GO:0034612	response to tumor necrosis factor	10/87	320/18862	2.16316e-06	0.000340787	0.000243535	7538/4050/7128/7114/6352/677/80149/678/7133/4792	10
BP	GO:0048872	homeostasis of number of cells	9/87	249/18862	2.20622e-06	0.000340787	0.000243535	7538/3575/7128/567/5142/677/1831/27240/5366	9
BP	GO:0042113	B cell activation	10/87	326/18862	2.55373e-06	0.000357698	0.000255621	3575/7128/677/5295/3688/3956/678/1026/9452/1316	10
BP	GO:0050863	regulation of T cell activation	10/87	327/18862	2.62446e-06	0.000357698	0.000255621	3575/6352/5295/864/27240/4092/80149/3956/7133/6932	10
BP	GO:0051384	response to glucocorticoid	7/87	135/18862	2.98623e-06	0.000368383	0.000263256	7538/677/1843/54541/678/1026/2353	7
BP	GO:0038066	p38MAPK cascade	5/87	49/18862	3.02084e-06	0.000368383	0.000263256	7538/677/7430/1843/80149	5
BP	GO:0030183	B cell differentiation	7/87	137/18862	3.29325e-06	0.000381523	0.000272647	677/5295/3688/3956/678/9452/1316	7
BP	GO:0002064	epithelial cell development	8/87	207/18862	5.1104e-06	0.000563848	0.00040294	91663/7430/7431/1026/2355/26051/5144/7852	8
BP	GO:1902105	regulation of leukocyte differentiation	9/87	279/18862	5.57833e-06	0.000587499	0.000419842	3575/677/5295/864/4092/80149/678/2353/6932	9
BP	GO:0009615	response to virus	10/87	359/18862	5.99786e-06	0.000604219	0.000431791	7128/6352/8519/54541/80149/7178/10581/5366/8638/7852	10
BP	GO:0001933	negative regulation of protein phosphorylation	10/87	362/18862	6.45248e-06	0.00060683	0.000433657	7128/1846/91663/5997/1843/4092/54541/80149/1026/5144	10
BP	GO:0031960	response to corticosteroid	7/87	152/18862	6.54759e-06	0.00060683	0.000433657	7538/677/1843/54541/678/1026/2353	7
BP	GO:0007159	leukocyte cell-cell adhesion	10/87	366/18862	7.10491e-06	0.000633157	0.000452471	6402/3575/6352/7430/5295/3688/864/4092/80149/3956	10
BP	GO:0032663	regulation of interleukin-2 production	5/87	59/18862	7.64905e-06	0.000656402	0.000469082	7538/7128/5142/7430/5144	5
BP	GO:0002456	T cell mediated immunity	6/87	104/18862	8.54618e-06	0.000707196	0.000505381	3575/567/4092/1075/7133/925	6
BP	GO:0032623	interleukin-2 production	5/87	61/18862	9.02391e-06	0.00072098	0.000515231	7538/7128/5142/7430/5144	5
BP	GO:0031331	positive regulation of cellular catabolic process	10/87	384/18862	1.0799e-05	0.000831029	0.000593875	7538/7128/677/7430/25897/4092/80149/678/1075/7133	10
BP	GO:0007568	aging	9/87	304/18862	1.11186e-05	0.000831029	0.000593875	9516/567/4000/1026/1075/2353/7076/7133/3727	9
BP	GO:0061157	mRNA destabilization	4/87	33/18862	1.55984e-05	0.00111926	0.000799855	7538/677/80149/678	4
BP	GO:0002683	negative regulation of immune system process	10/87	403/18862	1.63948e-05	0.00111926	0.000799855	3575/7128/7430/5295/84174/1843/864/1831/4092/80149	10
BP	GO:0045619	regulation of lymphocyte differentiation	7/87	175/18862	1.64242e-05	0.00111926	0.000799855	3575/677/864/4092/80149/678/6932	7
BP	GO:0042326	negative regulation of phosphorylation	10/87	407/18862	1.78479e-05	0.00118153	0.000844355	7128/1846/91663/5997/1843/4092/54541/80149/1026/5144	10
BP	GO:0050792	regulation of viral process	7/87	186/18862	2.4336e-05	0.00155848	0.00111373	7538/6352/8519/3956/10581/8638/7852	7
BP	GO:0055117	regulation of cardiac muscle contraction	5/87	75/18862	2.48873e-05	0.00155848	0.00111373	5142/5997/4092/80149/5144	5
BP	GO:0001776	leukocyte homeostasis	5/87	79/18862	3.20317e-05	0.00195309	0.00139573	7128/5142/1831/27240/5366	5
BP	GO:0086103	G protein-coupled receptor signaling pathway involved in heart process	3/87	14/18862	3.32562e-05	0.00197576	0.00141193	5142/5997/5144	3
BP	GO:0034341	response to interferon-gamma	7/87	197/18862	3.51568e-05	0.00198679	0.00141981	567/6352/8519/7431/10581/8638/4502	7
BP	GO:0043903	regulation of biological process involved in symbiotic interaction	7/87	197/18862	3.51568e-05	0.00198679	0.00141981	7538/6352/8519/3956/10581/8638/7852	7
BP	GO:0043487	regulation of RNA stability	7/87	198/18862	3.63104e-05	0.00200313	0.00143149	7538/677/54855/80149/678/7431/7133	7
BP	GO:0060048	cardiac muscle contraction	6/87	135/18862	3.77533e-05	0.00203429	0.00145375	5142/5997/4092/80149/5144/7852	6
BP	GO:1900153	positive regulation of nuclear-transcribed mRNA catabolic process, deadenylation-dependent decay	3/87	15/18862	4.14317e-05	0.00215922	0.00154303	7538/677/678	3
BP	GO:0009896	positive regulation of catabolic process	10/87	450/18862	4.19356e-05	0.00215922	0.00154303	7538/7128/677/7430/25897/4092/80149/678/1075/7133	10
BP	GO:0050852	T cell receptor signaling pathway	7/87	204/18862	4.39047e-05	0.00218618	0.0015623	5142/7430/5295/84174/80149/5144/28755	7
BP	GO:0003012	muscle system process	10/87	453/18862	4.43463e-05	0.00218618	0.0015623	4000/5142/5997/7171/4092/80149/7431/7133/5144/7852	10
BP	GO:0002460	adaptive immune response based on somatic recombination of immune receptors built from immunoglobulin superfamily domains	9/87	367/18862	4.88549e-05	0.00235827	0.00168528	3575/7128/567/84174/4092/80149/1075/7133/925	9
BP	GO:0048525	negative regulation of viral process	5/87	89/18862	5.69001e-05	0.00269056	0.00192275	7538/6352/8519/10581/8638	5
BP	GO:0055119	relaxation of cardiac muscle	3/87	17/18862	6.15078e-05	0.00279438	0.00199694	5142/5997/5144	3
BP	GO:1900151	regulation of nuclear-transcribed mRNA catabolic process, deadenylation-dependent decay	3/87	17/18862	6.15078e-05	0.00279438	0.00199694	7538/677/678	3
BP	GO:0006942	regulation of striated muscle contraction	5/87	91/18862	6.32911e-05	0.00282011	0.00201532	5142/5997/4092/80149/5144	5
BP	GO:0051591	response to cAMP	5/87	93/18862	7.02223e-05	0.00301914	0.00215756	677/3309/7430/1843/2353	5
BP	GO:0061028	establishment of endothelial barrier	4/87	48/18862	7.03642e-05	0.00301914	0.00215756	91663/7430/26051/5144	4
BP	GO:0045444	fat cell differentiation	7/87	221/18862	7.27769e-05	0.00306589	0.00219097	7538/4929/677/284207/5997/80149/678	7
BP	GO:0002822	regulation of adaptive immune response based on somatic recombination of immune receptors built from immunoglobulin superfamily domains	6/87	155/18862	8.15545e-05	0.00337432	0.00241138	3575/7128/567/4092/80149/7133	6
BP	GO:1990868	response to chemokine	5/87	97/18862	8.58296e-05	0.00341917	0.00244343	6352/1843/2833/80149/7852	5
BP	GO:1990869	cellular response to chemokine	5/87	97/18862	8.58296e-05	0.00341917	0.00244343	6352/1843/2833/80149/7852	5
BP	GO:0070262	peptidyl-serine dephosphorylation	3/87	19/18862	8.70656e-05	0.00341917	0.00244343	1843/26051/23645	3
BP	GO:0051100	negative regulation of binding	6/87	159/18862	9.3875e-05	0.00362514	0.00259062	60/7114/567/3001/1026/4792	6
BP	GO:0061014	positive regulation of mRNA catabolic process	4/87	52/18862	9.65348e-05	0.00366674	0.00262035	7538/677/80149/678	4
BP	GO:0008630	intrinsic apoptotic signaling pathway in response to DNA damage	5/87	100/18862	9.91886e-05	0.00369594	0.00264121	5295/54541/7178/1026/7133	5
BP	GO:0032495	response to muramyl dipeptide	3/87	20/18862	0.000102089	0.00369594	0.00264121	7128/7431/4792	3
BP	GO:0070233	negative regulation of T cell apoptotic process	3/87	20/18862	0.000102089	0.00369594	0.00264121	3575/6352/1831	3
BP	GO:0045071	negative regulation of viral genome replication	4/87	54/18862	0.00011198	0.00399165	0.00285254	6352/8519/10581/8638	4
BP	GO:0071385	cellular response to glucocorticoid stimulus	4/87	55/18862	0.00012034	0.00422465	0.00301904	7538/677/54541/678	4
BP	GO:0090257	regulation of muscle system process	7/87	243/18862	0.000131493	0.00454732	0.00324963	4000/5142/5997/4092/80149/7133/5144	7
BP	GO:0002819	regulation of adaptive immune response	6/87	170/18862	0.000135535	0.00458113	0.0032738	3575/7128/567/4092/80149/7133	6
BP	GO:0043371	negative regulation of CD4-positive, alpha-beta T cell differentiation	3/87	22/18862	0.000136993	0.00458113	0.0032738	864/4092/80149	3
BP	GO:0002260	lymphocyte homeostasis	4/87	57/18862	0.000138403	0.00458113	0.0032738	7128/1831/27240/5366	4
BP	GO:0045785	positive regulation of cell adhesion	9/87	425/18862	0.000149339	0.00487351	0.00348274	3575/6352/9806/91663/5295/864/4092/3956/59339	9
BP	GO:0006941	striated muscle contraction	6/87	176/18862	0.000163762	0.00526996	0.00376606	5142/5997/4092/80149/5144/7852	6
BP	GO:0043433	negative regulation of DNA-binding transcription factor activity	6/87	177/18862	0.000168888	0.00529367	0.003783	7128/7114/8553/4092/80149/4792	6
BP	GO:0071384	cellular response to corticosteroid stimulus	4/87	60/18862	0.000169069	0.00529367	0.003783	7538/677/54541/678	4
BP	GO:0051607	defense response to virus	7/87	260/18862	0.000199358	0.00607779	0.00434335	7128/8519/54541/80149/10581/5366/8638	7
BP	GO:0140546	defense response to symbiont	7/87	260/18862	0.000199358	0.00607779	0.00434335	7128/8519/54541/80149/10581/5366/8638	7
BP	GO:0019058	viral life cycle	8/87	348/18862	0.000203875	0.00613479	0.00438408	6352/3688/8519/80149/3956/10581/8638/7852	8
BP	GO:0006936	muscle contraction	8/87	352/18862	0.000220295	0.0065439	0.00467644	5142/5997/7171/4092/80149/7431/5144/7852	8
BP	GO:0045446	endothelial cell differentiation	5/87	119/18862	0.000224683	0.00658976	0.00470922	91663/7430/26051/5144/7852	5
BP	GO:0046639	negative regulation of alpha-beta T cell differentiation	3/87	26/18862	0.000228223	0.0066099	0.00472361	864/4092/80149	3
BP	GO:0043488	regulation of mRNA stability	6/87	188/18862	0.000234097	0.00669634	0.00478538	7538/677/54855/80149/678/7431	6
BP	GO:0001885	endothelial cell development	4/87	66/18862	0.000244681	0.00683044	0.00488122	91663/7430/26051/5144	4
BP	GO:0045600	positive regulation of fat cell differentiation	4/87	66/18862	0.000244681	0.00683044	0.00488122	7538/677/284207/80149	4
BP	GO:0032703	negative regulation of interleukin-2 production	3/87	28/18862	0.000285651	0.0078792	0.00563069	7538/7128/7430	3
BP	GO:0030968	endoplasmic reticulum unfolded protein response	5/87	127/18862	0.000303874	0.00828324	0.00591942	4000/64061/3309/5295/23645	5
BP	GO:1900101	regulation of endoplasmic reticulum unfolded protein response	3/87	29/18862	0.000317551	0.00845708	0.00604365	3309/5295/23645	3
BP	GO:1900117	regulation of execution phase of apoptosis	3/87	29/18862	0.000317551	0.00845708	0.00604365	100463486/80149/100463498	3
BP	GO:0019079	viral genome replication	5/87	129/18862	0.000326616	0.00859966	0.00614554	6352/8519/80149/10581/8638	5
BP	GO:0097193	intrinsic apoptotic signaling pathway	7/87	283/18862	0.000333623	0.00868544	0.00620684	5295/54541/7178/1026/5366/23645/7133	7
BP	GO:0046683	response to organophosphorus	5/87	130/18862	0.00033846	0.00871346	0.00622687	677/3309/7430/1843/2353	5
BP	GO:0033137	negative regulation of peptidyl-serine phosphorylation	3/87	30/18862	0.000351662	0.00885652	0.0063291	4092/54541/5144	3
BP	GO:0046685	response to arsenic-containing substance	3/87	30/18862	0.000351662	0.00885652	0.0063291	51593/80149/1026	3
BP	GO:0033077	T cell differentiation in thymus	4/87	73/18862	0.000360568	0.00898318	0.00641962	3575/567/677/678	4
BP	GO:0070229	negative regulation of lymphocyte apoptotic process	3/87	31/18862	0.000388045	0.00936736	0.00669416	3575/6352/1831	3
BP	GO:0071875	adrenergic receptor signaling pathway	3/87	31/18862	0.000388045	0.00936736	0.00669416	5142/5997/5144	3
BP	GO:0042176	regulation of protein catabolic process	8/87	383/18862	0.000388117	0.00936736	0.00669416	7128/7430/25897/302/4092/1075/7076/7133	8
BP	GO:0045598	regulation of fat cell differentiation	5/87	136/18862	0.000416497	0.0097841	0.00699197	7538/677/284207/80149/678	5
BP	GO:0061013	regulation of mRNA catabolic process	6/87	210/18862	0.00042313	0.0097841	0.00699197	7538/677/54855/80149/678/7431	6
BP	GO:0090075	relaxation of muscle	3/87	32/18862	0.000426765	0.0097841	0.00699197	5142/5997/5144	3
BP	GO:2000515	negative regulation of CD4-positive, alpha-beta T cell activation	3/87	32/18862	0.000426765	0.0097841	0.00699197	864/4092/80149	3
BP	GO:0007162	negative regulation of cell adhesion	7/87	295/18862	0.000428112	0.0097841	0.00699197	91663/5295/1843/864/4092/80149/3956	7
BP	GO:0003158	endothelium development	5/87	137/18862	0.00043072	0.0097841	0.00699197	91663/7430/26051/5144/7852	5
BP	GO:0051348	negative regulation of transferase activity	7/87	296/18862	0.000436863	0.0098273	0.00702285	7538/7128/1846/5997/1843/4092/1026	7
BP	GO:0002709	regulation of T cell mediated immunity	4/87	78/18862	0.000464339	0.0103246	0.00737822	3575/567/4092/7133	4
BP	GO:0002724	regulation of T cell cytokine production	3/87	33/18862	0.000467882	0.0103246	0.00737822	567/4092/7133	3
BP	GO:0046718	viral entry into host cell	5/87	140/18862	0.000475595	0.0103958	0.00742911	3688/8519/3956/10581/7852	5
BP	GO:0042119	neutrophil activation	9/87	500/18862	0.000493499	0.0106863	0.00763673	2495/6402/567/6352/6515/302/6282/1075/7133	9
BP	GO:0010614	negative regulation of cardiac muscle hypertrophy	3/87	34/18862	0.000511456	0.010872	0.00776939	4000/5997/7133	3
BP	GO:0070232	regulation of T cell apoptotic process	3/87	34/18862	0.000511456	0.010872	0.00776939	3575/6352/1831	3
BP	GO:1905897	regulation of response to endoplasmic reticulum stress	4/87	81/18862	0.000535936	0.0112887	0.00806719	3309/5295/5366/23645	4
BP	GO:0014074	response to purine-containing compound	5/87	144/18862	0.000540804	0.0112887	0.00806719	677/3309/7430/1843/2353	5
BP	GO:1905898	positive regulation of response to endoplasmic reticulum stress	3/87	35/18862	0.000557547	0.0114437	0.00817795	5295/5366/23645	3
BP	GO:0071901	negative regulation of protein serine/threonine kinase activity	5/87	145/18862	0.000558107	0.0114437	0.00817795	7128/1846/5997/1843/1026	5
BP	GO:0045580	regulation of T cell differentiation	5/87	146/18862	0.000575823	0.0117034	0.00836353	3575/864/4092/80149/6932	5
BP	GO:0045069	regulation of viral genome replication	4/87	83/18862	0.000587822	0.0117776	0.00841659	6352/8519/10581/8638	4
BP	GO:0002369	T cell cytokine production	3/87	36/18862	0.000606213	0.0117776	0.00841659	567/4092/7133	3
BP	GO:0014741	negative regulation of muscle hypertrophy	3/87	36/18862	0.000606213	0.0117776	0.00841659	4000/5997/7133	3
BP	GO:0043029	T cell homeostasis	3/87	36/18862	0.000606213	0.0117776	0.00841659	1831/27240/5366	3
BP	GO:0045732	positive regulation of protein catabolic process	6/87	225/18862	0.000608863	0.0117776	0.00841659	7128/7430/25897/4092/1075/7133	6
BP	GO:1903900	regulation of viral life cycle	5/87	148/18862	0.000612519	0.0117776	0.00841659	6352/8519/3956/10581/8638	5
BP	GO:1903313	positive regulation of mRNA metabolic process	4/87	84/18862	0.000615058	0.0117776	0.00841659	7538/677/80149/678	4
BP	GO:0034620	cellular response to unfolded protein	5/87	149/18862	0.000631512	0.0119936	0.00857091	4000/64061/3309/5295/23645	5
BP	GO:1903364	positive regulation of cellular protein catabolic process	5/87	150/18862	0.000650944	0.0121876	0.00870961	7128/7430/25897/4092/1075	5
BP	GO:0010837	regulation of keratinocyte proliferation	3/87	37/18862	0.000657512	0.0121876	0.00870961	7538/677/374	3
BP	GO:1901223	negative regulation of NIK/NF-kappaB signaling	3/87	37/18862	0.000657512	0.0121876	0.00870961	7114/9516/80149	3
BP	GO:0009416	response to light stimulus	7/87	319/18862	0.000681024	0.0125233	0.00894946	5295/8553/1843/1026/2353/7076/3727	7
BP	GO:0044409	entry into host	5/87	153/18862	0.000711933	0.0129886	0.00928198	3688/8519/3956/10581/7852	5
BP	GO:0050851	antigen receptor-mediated signaling pathway	7/87	323/18862	0.000732797	0.0132648	0.00947936	5142/7430/5295/84174/80149/5144/28755	7
BP	GO:0031668	cellular response to extracellular stimulus	6/87	235/18862	0.000764191	0.0137015	0.00979144	4929/3309/80149/1026/2353/5366	6
BP	GO:0006417	regulation of translation	8/87	425/18862	0.00076875	0.0137015	0.00979144	7538/6352/677/5997/80149/678/7431/23645	8
BP	GO:0048545	response to steroid hormone	7/87	330/18862	0.000830879	0.0145844	0.0104224	7538/677/1843/54541/678/1026/2353	7
BP	GO:1903037	regulation of leukocyte cell-cell adhesion	7/87	330/18862	0.000830879	0.0145844	0.0104224	3575/6352/5295/864/4092/80149/3956	7
BP	GO:0032088	negative regulation of NF-kappaB transcription factor activity	4/87	92/18862	0.000866121	0.0149761	0.0107023	7128/7114/80149/4792	4
BP	GO:0045638	negative regulation of myeloid cell differentiation	4/87	92/18862	0.000866121	0.0149761	0.0107023	7538/677/5295/4792	4
BP	GO:0046596	regulation of viral entry into host cell	3/87	41/18862	0.000890154	0.015145	0.010823	8519/3956/10581	3
BP	GO:0046636	negative regulation of alpha-beta T cell activation	3/87	41/18862	0.000890154	0.015145	0.010823	864/4092/80149	3
BP	GO:0006937	regulation of muscle contraction	5/87	161/18862	0.000895494	0.015145	0.010823	5142/5997/4092/80149/5144	5
BP	GO:0022407	regulation of cell-cell adhesion	8/87	437/18862	0.000920313	0.0154009	0.0110059	3575/6352/91663/5295/864/4092/80149/3956	8
BP	GO:0045647	negative regulation of erythrocyte differentiation	2/87	10/18862	0.000923922	0.0154009	0.0110059	7538/677	2
BP	GO:0071364	cellular response to epidermal growth factor stimulus	3/87	42/18862	0.000955447	0.0158127	0.0113001	7538/677/678	3
BP	GO:1900744	regulation of p38MAPK cascade	3/87	43/18862	0.0010237	0.0168221	0.0120215	7430/1843/80149	3
BP	GO:0009314	response to radiation	8/87	447/18862	0.0010642	0.0173644	0.0124091	3309/5295/8553/1843/1026/2353/7076/3727	8
BP	GO:1903362	regulation of cellular protein catabolic process	6/87	251/18862	0.00107457	0.0174111	0.0124424	7128/7430/25897/302/4092/1075	6
BP	GO:0035967	cellular response to topologically incorrect protein	5/87	168/18862	0.00108319	0.0174288	0.0124551	4000/64061/3309/5295/23645	5
BP	GO:0150076	neuroinflammatory response	3/87	44/18862	0.00109496	0.0174967	0.0125036	3688/1075/7133	3
BP	GO:1903897	regulation of PERK-mediated unfolded protein response	2/87	11/18862	0.00112585	0.0177456	0.0126815	3309/23645	2
BP	GO:2000320	negative regulation of T-helper 17 cell differentiation	2/87	11/18862	0.00112585	0.0177456	0.0126815	4092/80149	2
BP	GO:1903076	regulation of protein localization to plasma membrane	4/87	100/18862	0.001182	0.0185047	0.013224	60/7430/5295/3688	4
BP	GO:0071559	response to transforming growth factor beta	6/87	257/18862	0.00121308	0.0187742	0.0134165	677/3309/864/4092/678/2353	6
BP	GO:1902106	negative regulation of leukocyte differentiation	4/87	101/18862	0.00122646	0.0187742	0.0134165	5295/864/4092/80149	4
BP	GO:0045637	regulation of myeloid cell differentiation	6/87	258/18862	0.00123744	0.0187742	0.0134165	7538/567/677/5295/2353/4792	6
BP	GO:0070849	response to epidermal growth factor	3/87	46/18862	0.00124672	0.0187742	0.0134165	7538/677/678	3
BP	GO:2000107	negative regulation of leukocyte apoptotic process	3/87	46/18862	0.00124672	0.0187742	0.0134165	3575/6352/1831	3
BP	GO:0033209	tumor necrosis factor-mediated signaling pathway	5/87	174/18862	0.00126607	0.0187742	0.0134165	4050/7128/7114/7133/4792	5
BP	GO:0052126	movement in host environment	5/87	175/18862	0.00129864	0.0187742	0.0134165	3688/8519/3956/10581/7852	5
BP	GO:0051098	regulation of binding	7/87	357/18862	0.00131048	0.0187742	0.0134165	60/7114/567/302/3001/1026/4792	7
BP	GO:0002823	negative regulation of adaptive immune response based on somatic recombination of immune receptors built from immunoglobulin superfamily domains	3/87	47/18862	0.00132731	0.0187742	0.0134165	3575/4092/80149	3
BP	GO:0009409	response to cold	3/87	47/18862	0.00132731	0.0187742	0.0134165	284207/2353/4792	3
BP	GO:0045581	negative regulation of T cell differentiation	3/87	47/18862	0.00132731	0.0187742	0.0134165	864/4092/80149	3
BP	GO:0045646	regulation of erythrocyte differentiation	3/87	47/18862	0.00132731	0.0187742	0.0134165	7538/567/677	3
BP	GO:0008298	intracellular mRNA localization	2/87	12/18862	0.00134698	0.0187742	0.0134165	7538/677	2
BP	GO:0010958	regulation of amino acid import across plasma membrane	2/87	12/18862	0.00134698	0.0187742	0.0134165	3688/5997	2
BP	GO:0034333	adherens junction assembly	2/87	12/18862	0.00134698	0.0187742	0.0134165	60/4092	2
BP	GO:1901077	regulation of relaxation of muscle	2/87	12/18862	0.00134698	0.0187742	0.0134165	5142/5144	2
BP	GO:1903789	regulation of amino acid transmembrane transport	2/87	12/18862	0.00134698	0.0187742	0.0134165	3688/5997	2
BP	GO:2000317	negative regulation of T-helper 17 type immune response	2/87	12/18862	0.00134698	0.0187742	0.0134165	4092/80149	2
BP	GO:0042493	response to drug	7/87	359/18862	0.00135317	0.0187742	0.0134165	567/5142/3309/3956/1026/2353/7852	7
BP	GO:0071346	cellular response to interferon-gamma	5/87	177/18862	0.00136562	0.0188342	0.0134594	567/6352/7431/8638/4502	5
BP	GO:0002449	lymphocyte mediated immunity	7/87	360/18862	0.00137491	0.0188502	0.0134708	3575/567/84174/4092/1075/7133/925	7
BP	GO:0001913	T cell mediated cytotoxicity	3/87	48/18862	0.0014111	0.0188558	0.0134749	3575/567/1075	3
BP	GO:0042149	cellular response to glucose starvation	3/87	48/18862	0.0014111	0.0188558	0.0134749	3309/80149/5366	3
BP	GO:0043616	keratinocyte proliferation	3/87	48/18862	0.0014111	0.0188558	0.0134749	7538/677/374	3
BP	GO:0052372	modulation by symbiont of entry into host	3/87	48/18862	0.0014111	0.0188558	0.0134749	8519/3956/10581	3
BP	GO:1903707	negative regulation of hemopoiesis	4/87	105/18862	0.00141602	0.0188558	0.0134749	5295/864/4092/80149	4
BP	GO:1901222	regulation of NIK/NF-kappaB signaling	4/87	106/18862	0.00146642	0.0194154	0.0138748	7114/9516/80149/4792	4
BP	GO:0070231	T cell apoptotic process	3/87	49/18862	0.00149815	0.0197228	0.0140944	3575/6352/1831	3
BP	GO:0050727	regulation of inflammatory response	7/87	366/18862	0.00151122	0.0197825	0.0141371	7128/7114/6352/284207/1075/7133/4792	7
BP	GO:0061043	regulation of vascular wound healing	2/87	13/18862	0.00158712	0.0205617	0.014694	7128/7852	2
BP	GO:0045744	negative regulation of G protein-coupled receptor signaling pathway	3/87	50/18862	0.0015885	0.0205617	0.014694	6352/5142/5997	3
BP	GO:1903793	positive regulation of anion transport	8/87	478/18862	0.00162826	0.0209593	0.014978	60/7430/5295/3688/302/80149/5366/4792	8
BP	GO:0006986	response to unfolded protein	5/87	185/18862	0.00165935	0.0212416	0.0151798	4000/64061/3309/5295/23645	5
BP	GO:0043370	regulation of CD4-positive, alpha-beta T cell differentiation	3/87	51/18862	0.00168219	0.0213249	0.0152393	864/4092/80149	3
BP	GO:0002429	immune response-activating cell surface receptor signaling pathway	8/87	481/18862	0.00169347	0.0213249	0.0152393	60/5142/7430/5295/84174/80149/5144/28755	8
BP	GO:0002757	immune response-activating signal transduction	8/87	481/18862	0.00169347	0.0213249	0.0152393	60/5142/7430/5295/84174/80149/5144/28755	8
BP	GO:0050678	regulation of epithelial cell proliferation	7/87	374/18862	0.00170916	0.021406	0.0152973	7538/7128/567/677/864/26051/374	7
BP	GO:1905954	positive regulation of lipid localization	4/87	111/18862	0.00173735	0.0216012	0.0154368	3688/302/80149/4792	4
BP	GO:0022409	positive regulation of cell-cell adhesion	6/87	276/18862	0.00174339	0.0216012	0.0154368	3575/6352/5295/864/4092/3956	6
BP	GO:0002820	negative regulation of adaptive immune response	3/87	52/18862	0.00177927	0.0216372	0.0154625	3575/4092/80149	3
BP	GO:0043392	negative regulation of DNA binding	3/87	52/18862	0.00177927	0.0216372	0.0154625	7114/3001/4792	3
BP	GO:0010469	regulation of signaling receptor activity	5/87	188/18862	0.00178065	0.0216372	0.0154625	100463486/3688/100463498/374/5144	5
BP	GO:0043312	neutrophil degranulation	8/87	485/18862	0.00178364	0.0216372	0.0154625	2495/6402/567/6515/302/6282/1075/7133	8
BP	GO:0071248	cellular response to metal ion	5/87	189/18862	0.00182249	0.0218025	0.0155807	567/3309/2353/4502/3727	5
BP	GO:0060047	heart contraction	6/87	279/18862	0.00184106	0.0218025	0.0155807	5142/5997/4092/80149/5144/7852	6
BP	GO:0009214	cyclic nucleotide catabolic process	2/87	14/18862	0.00184609	0.0218025	0.0155807	5142/5144	2
BP	GO:0043951	negative regulation of cAMP-mediated signaling	2/87	14/18862	0.00184609	0.0218025	0.0155807	5997/5144	2
BP	GO:1900102	negative regulation of endoplasmic reticulum unfolded protein response	2/87	14/18862	0.00184609	0.0218025	0.0155807	3309/23645	2
BP	GO:0002283	neutrophil activation involved in immune response	8/87	488/18862	0.00185373	0.0218025	0.0155807	2495/6402/567/6515/302/6282/1075/7133	8
BP	GO:0071320	cellular response to cAMP	3/87	53/18862	0.00187979	0.0219973	0.0157198	677/3309/7430	3
BP	GO:0007249	I-kappaB kinase/NF-kappaB signaling	6/87	282/18862	0.00194284	0.0226179	0.0161634	7128/9516/6275/80149/3956/4792	6
BP	GO:0048015	phosphatidylinositol-mediated signaling	5/87	192/18862	0.00195235	0.0226179	0.0161634	6352/677/7430/5295/26051	5
BP	GO:0070228	regulation of lymphocyte apoptotic process	3/87	54/18862	0.00198377	0.0228677	0.0163419	3575/6352/1831	3
BP	GO:0034248	regulation of cellular amide metabolic process	8/87	494/18862	0.00200045	0.0229458	0.0163977	7538/6352/677/5997/80149/678/7431/23645	8
BP	GO:0070482	response to oxygen levels	7/87	385/18862	0.00201367	0.0229836	0.0164247	4929/4000/677/54541/1026/5366/7852	7
BP	GO:1905475	regulation of protein localization to membrane	5/87	194/18862	0.0020426	0.0231995	0.016579	60/7430/5295/3688/5366	5
BP	GO:0045620	negative regulation of lymphocyte differentiation	3/87	55/18862	0.00209128	0.0235657	0.0168407	864/4092/80149	3
BP	GO:0023035	CD40 signaling pathway	2/87	15/18862	0.00212373	0.0235657	0.0168407	7128/3688	2
BP	GO:0042994	cytoplasmic sequestering of transcription factor	2/87	15/18862	0.00212373	0.0235657	0.0168407	7114/4792	2
BP	GO:0002446	neutrophil mediated immunity	8/87	499/18862	0.00212961	0.0235657	0.0168407	2495/6402/567/6515/302/6282/1075/7133	8
BP	GO:0042594	response to starvation	5/87	196/18862	0.00213587	0.0235657	0.0168407	7538/3309/80149/1026/5366	5
BP	GO:0048017	inositol lipid-mediated signaling	5/87	196/18862	0.00213587	0.0235657	0.0168407	6352/677/7430/5295/26051	5
BP	GO:0003015	heart process	6/87	289/18862	0.0021969	0.0241242	0.0172398	5142/5997/4092/80149/5144/7852	6
BP	GO:0070252	actin-mediated cell contraction	4/87	120/18862	0.00230941	0.0252401	0.0180373	5142/7171/7431/5144	4
BP	GO:1904375	regulation of protein localization to cell periphery	4/87	121/18862	0.00238007	0.0258902	0.0185018	60/7430/5295/3688	4
BP	GO:0070431	nucleotide-binding oligomerization domain containing 2 signaling pathway	2/87	16/18862	0.00241986	0.0260783	0.0186362	7128/4792	2
BP	GO:1902074	response to salt	2/87	16/18862	0.00241986	0.0260783	0.0186362	3309/80149	2
BP	GO:0031663	lipopolysaccharide-mediated signaling pathway	3/87	58/18862	0.00243531	0.0261232	0.0186683	7128/6352/4792	3
BP	GO:0034976	response to endoplasmic reticulum stress	6/87	296/18862	0.00247532	0.02643	0.0188876	4000/64061/3309/5295/5366/23645	6
BP	GO:0002696	positive regulation of leukocyte activation	7/87	401/18862	0.00252993	0.0268892	0.0192158	3575/6352/5295/864/3956/1026/1075	7
BP	GO:0017148	negative regulation of translation	5/87	206/18862	0.00264952	0.0279042	0.0199411	7538/677/5997/80149/678	5
BP	GO:0035966	response to topologically incorrect protein	5/87	206/18862	0.00264952	0.0279042	0.0199411	4000/64061/3309/5295/23645	5
BP	GO:1903078	positive regulation of protein localization to plasma membrane	3/87	60/18862	0.00268299	0.0281289	0.0201016	7430/5295/3688	3
BP	GO:0033631	cell-cell adhesion mediated by integrin	2/87	17/18862	0.00273431	0.028283	0.0202118	6352/3688	2
BP	GO:0048535	lymph node development	2/87	17/18862	0.00273431	0.028283	0.0202118	4050/3575	2
BP	GO:0071850	mitotic cell cycle arrest	2/87	17/18862	0.00273431	0.028283	0.0202118	1843/1026	2
BP	GO:0071496	cellular response to external stimulus	6/87	303/18862	0.00277954	0.0286231	0.0204548	4929/3309/80149/1026/2353/5366	6
BP	GO:0046686	response to cadmium ion	3/87	61/18862	0.00281244	0.0288337	0.0206053	567/2353/4502	3
BP	GO:1905477	positive regulation of protein localization to membrane	4/87	127/18862	0.00283551	0.0289422	0.0206829	7430/5295/3688/5366	4
BP	GO:0060326	cell chemotaxis	6/87	306/18862	0.00291818	0.0296554	0.0211925	7114/6352/5142/1843/2833/7852	6
BP	GO:0050867	positive regulation of cell activation	7/87	412/18862	0.00294027	0.0296745	0.0212062	3575/6352/5295/864/3956/1026/1075	7
BP	GO:0051851	modulation by host of symbiont process	3/87	62/18862	0.00294567	0.0296745	0.0212062	6352/302/80149	3
BP	GO:0050870	positive regulation of T cell activation	5/87	212/18862	0.0029977	0.0300678	0.0214873	3575/6352/5295/864/3956	5
BP	GO:0006401	RNA catabolic process	7/87	414/18862	0.00302007	0.0301616	0.0215543	7538/677/54855/80149/678/7431/7133	7
BP	GO:0045623	negative regulation of T-helper cell differentiation	2/87	18/18862	0.00306691	0.0302657	0.0216287	4092/80149	2
BP	GO:0097501	stress response to metal ion	2/87	18/18862	0.00306691	0.0302657	0.0216287	3309/4502	2
BP	GO:0035690	cellular response to drug	3/87	63/18862	0.00308274	0.0302657	0.0216287	5142/3309/7852	3
BP	GO:0046847	filopodium assembly	3/87	63/18862	0.00308274	0.0302657	0.0216287	7430/5295/26051	3
BP	GO:0030837	negative regulation of actin filament polymerization	3/87	64/18862	0.00322367	0.0314143	0.0224495	7114/5216/91663	3
BP	GO:0030099	myeloid cell differentiation	7/87	419/18862	0.00322685	0.0314143	0.0224495	7538/567/677/5295/302/2353/4792	7
BP	GO:0071241	cellular response to inorganic substance	5/87	216/18862	0.00324748	0.0314829	0.0224985	567/3309/2353/4502/3727	5
BP	GO:0035308	negative regulation of protein dephosphorylation	3/87	65/18862	0.00336849	0.032475	0.0232075	26472/26051/23645	3
BP	GO:0010810	regulation of cell-substrate adhesion	5/87	218/18862	0.00337785	0.032475	0.0232075	9806/91663/5295/3956/59339	5
BP	GO:0002544	chronic inflammatory response	2/87	19/18862	0.00341747	0.0325745	0.0232786	7128/6352	2
BP	GO:2000319	regulation of T-helper 17 cell differentiation	2/87	19/18862	0.00341747	0.0325745	0.0232786	4092/80149	2
BP	GO:0032388	positive regulation of intracellular transport	5/87	219/18862	0.00344443	0.0325745	0.0232786	7430/5295/302/80149/5366	5
BP	GO:0051701	biological process involved in interaction with host	5/87	219/18862	0.00344443	0.0325745	0.0232786	3688/8519/3956/10581/7852	5
BP	GO:0051235	maintenance of location	6/87	319/18862	0.0035797	0.0337161	0.0240944	2495/7114/3309/80149/5144/4792	6
BP	GO:0050673	epithelial cell proliferation	7/87	428/18862	0.00362621	0.0337432	0.0241138	7538/7128/567/677/864/26051/374	7
BP	GO:0070371	ERK1 and ERK2 cascade	6/87	320/18862	0.00363485	0.0337432	0.0241138	6352/1846/677/7430/1843/678	6
BP	GO:0036498	IRE1-mediated unfolded protein response	3/87	67/18862	0.00366996	0.0337432	0.0241138	4000/64061/3309	3
BP	GO:0046637	regulation of alpha-beta T cell differentiation	3/87	67/18862	0.00366996	0.0337432	0.0241138	864/4092/80149	3
BP	GO:1904377	positive regulation of protein localization to cell periphery	3/87	67/18862	0.00366996	0.0337432	0.0241138	7430/5295/3688	3
BP	GO:2000514	regulation of CD4-positive, alpha-beta T cell activation	3/87	67/18862	0.00366996	0.0337432	0.0241138	864/4092/80149	3
BP	GO:0046597	negative regulation of viral entry into host cell	2/87	20/18862	0.00378585	0.0345347	0.0246794	8519/10581	2
BP	GO:0051412	response to corticosterone	2/87	20/18862	0.00378585	0.0345347	0.0246794	1026/2353	2
BP	GO:0010611	regulation of cardiac muscle hypertrophy	3/87	68/18862	0.00382667	0.0347702	0.0248477	4000/5997/7133	3
BP	GO:0031333	negative regulation of protein-containing complex assembly	4/87	139/18862	0.00391888	0.0354689	0.025347	7114/5216/91663/3309	4
BP	GO:0030595	leukocyte chemotaxis	5/87	226/18862	0.00393724	0.0354964	0.0253667	6352/5142/1843/2833/7852	5
BP	GO:0009266	response to temperature stimulus	5/87	228/18862	0.00408687	0.0367026	0.0262286	284207/1026/2353/4792/7852	5
BP	GO:0010801	negative regulation of peptidyl-threonine phosphorylation	2/87	21/18862	0.00417187	0.0367537	0.0262651	4092/54541	2
BP	GO:0034629	cellular protein-containing complex localization	2/87	21/18862	0.00417187	0.0367537	0.0262651	7430/4092	2
BP	GO:0035455	response to interferon-alpha	2/87	21/18862	0.00417187	0.0367537	0.0262651	8519/10581	2
BP	GO:0061042	vascular wound healing	2/87	21/18862	0.00417187	0.0367537	0.0262651	7128/7852	2
BP	GO:1900118	negative regulation of execution phase of apoptosis	2/87	21/18862	0.00417187	0.0367537	0.0262651	100463486/100463498	2
BP	GO:0044344	cellular response to fibroblast growth factor stimulus	4/87	142/18862	0.00422799	0.037107	0.0265177	7538/6352/677/678	4
BP	GO:0014743	regulation of muscle hypertrophy	3/87	71/18862	0.00432109	0.0373278	0.0266754	4000/5997/7133	3
BP	GO:0070227	lymphocyte apoptotic process	3/87	71/18862	0.00432109	0.0373278	0.0266754	3575/6352/1831	3
BP	GO:0006606	protein import into nucleus	4/87	143/18862	0.00433458	0.0373278	0.0266754	5295/80149/1026/4792	4
BP	GO:0051090	regulation of DNA-binding transcription factor activity	7/87	444/18862	0.00442815	0.0373278	0.0266754	7128/7114/8553/4092/80149/2353/4792	7
BP	GO:0008277	regulation of G protein-coupled receptor signaling pathway	4/87	144/18862	0.00444298	0.0373278	0.0266754	6352/5142/5997/5996	4
BP	GO:1903311	regulation of mRNA metabolic process	6/87	334/18862	0.00447513	0.0373278	0.0266754	7538/677/54855/80149/678/7431	6
BP	GO:0002262	myeloid cell homeostasis	4/87	145/18862	0.00455318	0.0373278	0.0266754	7538/567/5142/677	4
BP	GO:0051592	response to calcium ion	4/87	145/18862	0.00455318	0.0373278	0.0266754	3309/1843/2353/3727	4
BP	GO:0034249	negative regulation of cellular amide metabolic process	5/87	234/18862	0.00456016	0.0373278	0.0266754	7538/677/5997/80149/678	5
BP	GO:1903039	positive regulation of leukocyte cell-cell adhesion	5/87	234/18862	0.00456016	0.0373278	0.0266754	3575/6352/5295/864/3956	5
BP	GO:0002710	negative regulation of T cell mediated immunity	2/87	22/18862	0.00457535	0.0373278	0.0266754	3575/4092	2
BP	GO:0032069	regulation of nuclease activity	2/87	22/18862	0.00457535	0.0373278	0.0266754	3001/8638	2
BP	GO:0035970	peptidyl-threonine dephosphorylation	2/87	22/18862	0.00457535	0.0373278	0.0266754	1846/1843	2
BP	GO:0035994	response to muscle stretch	2/87	22/18862	0.00457535	0.0373278	0.0266754	2353/4792	2
BP	GO:0045932	negative regulation of muscle contraction	2/87	22/18862	0.00457535	0.0373278	0.0266754	5997/80149	2
BP	GO:0046058	cAMP metabolic process	2/87	22/18862	0.00457535	0.0373278	0.0266754	5142/5144	2
BP	GO:0048714	positive regulation of oligodendrocyte differentiation	2/87	22/18862	0.00457535	0.0373278	0.0266754	7133/7852	2
BP	GO:0050860	negative regulation of T cell receptor signaling pathway	2/87	22/18862	0.00457535	0.0373278	0.0266754	7430/84174	2
BP	GO:0051220	cytoplasmic sequestering of protein	2/87	22/18862	0.00457535	0.0373278	0.0266754	7114/4792	2
BP	GO:2000316	regulation of T-helper 17 type immune response	2/87	22/18862	0.00457535	0.0373278	0.0266754	4092/80149	2
BP	GO:0071774	response to fibroblast growth factor	4/87	148/18862	0.00489484	0.0397942	0.028438	7538/6352/677/678	4
BP	GO:0036499	PERK-mediated unfolded protein response	2/87	23/18862	0.00499615	0.0400556	0.0286248	3309/23645	2
BP	GO:0042026	protein refolding	2/87	23/18862	0.00499615	0.0400556	0.0286248	567/3309	2
BP	GO:0051043	regulation of membrane protein ectodomain proteolysis	2/87	23/18862	0.00499615	0.0400556	0.0286248	7076/7133	2
BP	GO:0090343	positive regulation of cell aging	2/87	23/18862	0.00499615	0.0400556	0.0286248	567/4000	2
BP	GO:0070997	neuron death	6/87	342/18862	0.00501547	0.0400718	0.0286364	4929/6352/3309/54541/2353/7133	6
BP	GO:0072332	intrinsic apoptotic signaling pathway by p53 class mediator	3/87	75/18862	0.0050381	0.0401144	0.0286668	54541/1026/5366	3
BP	GO:0051346	negative regulation of hydrolase activity	7/87	456/18862	0.00511289	0.0404446	0.0289028	9806/26472/302/5997/3001/7076/23645	7
BP	GO:0030048	actin filament-based movement	4/87	150/18862	0.00513195	0.0404446	0.0289028	5142/7171/7431/5144	4
BP	GO:0050777	negative regulation of immune response	4/87	150/18862	0.00513195	0.0404446	0.0289028	3575/7128/4092/80149	4
BP	GO:0007492	endoderm development	3/87	76/18862	0.00522786	0.0409222	0.0292441	1846/677/1843	3
BP	GO:0060395	SMAD protein signal transduction	3/87	76/18862	0.00522786	0.0409222	0.0292441	4092/7431/2353	3
BP	GO:0006469	negative regulation of protein kinase activity	5/87	243/18862	0.0053416	0.0415473	0.0296908	7128/1846/5997/1843/1026	5
BP	GO:0000288	nuclear-transcribed mRNA catabolic process, deadenylation-dependent decay	3/87	77/18862	0.00542188	0.0415473	0.0296908	7538/677/678	3
BP	GO:0043407	negative regulation of MAP kinase activity	3/87	77/18862	0.00542188	0.0415473	0.0296908	1846/5997/1843	3
BP	GO:0043122	regulation of I-kappaB kinase/NF-kappaB signaling	5/87	244/18862	0.00543392	0.0415473	0.0296908	7128/9516/6275/80149/3956	5
BP	GO:0002407	dendritic cell chemotaxis	2/87	24/18862	0.00543408	0.0415473	0.0296908	6352/7852	2
BP	GO:0045822	negative regulation of heart contraction	2/87	24/18862	0.00543408	0.0415473	0.0296908	80149/5144	2
BP	GO:1903901	negative regulation of viral life cycle	2/87	24/18862	0.00543408	0.0415473	0.0296908	8519/10581	2
BP	GO:0001666	response to hypoxia	6/87	348/18862	0.00545118	0.0415473	0.0296908	4929/4000/677/54541/5366/7852	6
BP	GO:0051250	negative regulation of lymphocyte activation	4/87	153/18862	0.00550187	0.0417961	0.0298686	7128/864/4092/80149	4
BP	GO:0008016	regulation of heart contraction	5/87	245/18862	0.00552737	0.0418526	0.029909	5142/5997/4092/80149/5144	5
BP	GO:0032272	negative regulation of protein polymerization	3/87	78/18862	0.00562018	0.0419372	0.0299694	7114/5216/91663	3
BP	GO:0070373	negative regulation of ERK1 and ERK2 cascade	3/87	78/18862	0.00562018	0.0419372	0.0299694	1846/7430/1843	3
BP	GO:0014065	phosphatidylinositol 3-kinase signaling	4/87	154/18862	0.00562903	0.0419372	0.0299694	6352/677/5295/26051	4
BP	GO:1902107	positive regulation of leukocyte differentiation	4/87	154/18862	0.00562903	0.0419372	0.0299694	3575/677/864/2353	4
BP	GO:1903708	positive regulation of hemopoiesis	4/87	154/18862	0.00562903	0.0419372	0.0299694	3575/677/864/2353	4
BP	GO:0010038	response to metal ion	6/87	352/18862	0.0057567	0.0427509	0.0305509	567/3309/1843/2353/4502/3727	6
BP	GO:0048145	regulation of fibroblast proliferation	3/87	79/18862	0.00582279	0.0430436	0.0307601	2495/1026/2355	3
BP	GO:0017145	stem cell division	2/87	25/18862	0.005889	0.0430436	0.0307601	10263/678	2
BP	GO:0031579	membrane raft organization	2/87	25/18862	0.005889	0.0430436	0.0307601	91663/302	2
BP	GO:1900120	regulation of receptor binding	2/87	25/18862	0.005889	0.0430436	0.0307601	567/302	2
BP	GO:1903523	negative regulation of blood circulation	2/87	25/18862	0.005889	0.0430436	0.0307601	80149/5144	2
BP	GO:1901991	negative regulation of mitotic cell cycle phase transition	5/87	250/18862	0.00601172	0.0433879	0.0310061	677/10263/1843/678/1026	5
BP	GO:0002706	regulation of lymphocyte mediated immunity	4/87	157/18862	0.00602228	0.0433879	0.0310061	3575/567/4092/7133	4
BP	GO:0009267	cellular response to starvation	4/87	157/18862	0.00602228	0.0433879	0.0310061	3309/80149/1026/5366	4
BP	GO:0048144	fibroblast proliferation	3/87	80/18862	0.00602974	0.0433879	0.0310061	2495/1026/2355	3
BP	GO:2000106	regulation of leukocyte apoptotic process	3/87	80/18862	0.00602974	0.0433879	0.0310061	3575/6352/1831	3
BP	GO:0051251	positive regulation of lymphocyte activation	6/87	356/18862	0.00607459	0.0435753	0.0311401	3575/6352/5295/864/3956/1026	6
BP	GO:0071560	cellular response to transforming growth factor beta stimulus	5/87	251/18862	0.00611207	0.0437089	0.0312355	677/3309/4092/678/2353	5
BP	GO:0051494	negative regulation of cytoskeleton organization	4/87	158/18862	0.00615733	0.043897	0.03137	7114/5216/91663/5295	4
BP	GO:0043367	CD4-positive, alpha-beta T cell differentiation	3/87	81/18862	0.00624104	0.0443573	0.0316989	864/4092/80149	3
BP	GO:0031589	cell-substrate adhesion	6/87	359/18862	0.00632129	0.04466	0.0319152	9806/91663/5295/3688/3956/59339	6
BP	GO:0000188	inactivation of MAPK activity	2/87	26/18862	0.00636073	0.04466	0.0319152	1846/1843	2
BP	GO:0002313	mature B cell differentiation involved in immune response	2/87	26/18862	0.00636073	0.04466	0.0319152	3956/9452	2
BP	GO:0071880	adenylate cyclase-activating adrenergic receptor signaling pathway	2/87	26/18862	0.00636073	0.04466	0.0319152	5142/5144	2
BP	GO:0036293	response to decreased oxygen levels	6/87	360/18862	0.00640513	0.0448359	0.0320409	4929/4000/677/54541/5366/7852	6
BP	GO:0032680	regulation of tumor necrosis factor production	4/87	160/18862	0.00643345	0.0448985	0.0320856	7538/7128/5295/80149	4
BP	GO:0071277	cellular response to calcium ion	3/87	82/18862	0.00645672	0.0449256	0.032105	3309/2353/3727	3
BP	GO:0009991	response to extracellular stimulus	7/87	477/18862	0.00649974	0.0450895	0.0322221	7538/4929/3309/80149/1026/2353/5366	7
BP	GO:1902904	negative regulation of supramolecular fiber organization	4/87	161/18862	0.00657454	0.0454723	0.0324957	7114/5216/91663/5295	4
BP	GO:0032640	tumor necrosis factor production	4/87	162/18862	0.00671768	0.0461938	0.0330113	7538/7128/5295/80149	4
BP	GO:0072503	cellular divalent inorganic cation homeostasis	7/87	480/18862	0.00671874	0.0461938	0.0330113	1043/6352/2833/7178/4502/5144/7852	7
BP	GO:0010818	T cell chemotaxis	2/87	27/18862	0.00684912	0.0464835	0.0332184	6352/2833	2
BP	GO:0034110	regulation of homotypic cell-cell adhesion	2/87	27/18862	0.00684912	0.0464835	0.0332184	6352/3956	2
BP	GO:0090025	regulation of monocyte chemotaxis	2/87	27/18862	0.00684912	0.0464835	0.0332184	6352/1843	2
BP	GO:0140467	integrated stress response signaling	2/87	27/18862	0.00684912	0.0464835	0.0332184	3309/23645	2
BP	GO:0051170	import into nucleus	4/87	163/18862	0.00686287	0.0464835	0.0332184	5295/80149/1026/4792	4
BP	GO:0002718	regulation of cytokine production involved in immune response	3/87	84/18862	0.00690131	0.0464835	0.0332184	567/4092/7133	3
BP	GO:0008625	extrinsic apoptotic signaling pathway via death domain receptors	3/87	84/18862	0.00690131	0.0464835	0.0332184	7128/5295/5366	3
BP	GO:1903555	regulation of tumor necrosis factor superfamily cytokine production	4/87	164/18862	0.00701012	0.04684	0.0334731	7538/7128/5295/80149	4
BP	GO:0001818	negative regulation of cytokine production	6/87	367/18862	0.00701488	0.04684	0.0334731	7538/7128/7114/7430/4092/80149	6
BP	GO:0045862	positive regulation of proteolysis	6/87	367/18862	0.00701488	0.04684	0.0334731	25897/4092/80149/1075/5366/7133	6
BP	GO:0060284	regulation of cell development	7/87	485/18862	0.00709594	0.0472024	0.0337321	567/91663/51593/8553/4092/7133/7852	7
BP	GO:0032370	positive regulation of lipid transport	3/87	85/18862	0.00713027	0.0472024	0.0337321	3688/302/4792	3
BP	GO:0034109	homotypic cell-cell adhesion	3/87	85/18862	0.00713027	0.0472024	0.0337321	60/6352/3956	3
BP	GO:0051403	stress-activated MAPK cascade	5/87	261/18862	0.0071814	0.0474054	0.0338772	7538/677/7430/1843/80149	5
BP	GO:0032535	regulation of cellular component size	6/87	370/18862	0.00728871	0.0479771	0.0342857	3575/7114/5216/91663/7430/23645	6
BP	GO:0071480	cellular response to gamma radiation	2/87	28/18862	0.007354	0.0481968	0.0344427	3309/1026	2
BP	GO:0030901	midbrain development	3/87	86/18862	0.00736369	0.0481968	0.0344427	60/4929/3309	3
BP	GO:0071706	tumor necrosis factor superfamily cytokine production	4/87	167/18862	0.0074644	0.0487184	0.0348154	7538/7128/5295/80149	4
BP	GO:0071900	regulation of protein serine/threonine kinase activity	7/87	492/18862	0.00765024	0.0497911	0.035582	60/7128/1846/5997/1843/1026/7852	7
CC	GO:0090575	RNA polymerase II transcription regulator complex	6/88	170/19520	0.000119969	0.0244736	0.020079	1390/864/4092/2353/6932/3727	6
CC	GO:0019898	extrinsic component of membrane	7/88	304/19520	0.00044824	0.0328708	0.0269683	7430/94120/5295/84174/5996/4092/80149	7
CC	GO:0005925	focal adhesion	8/88	416/19520	0.000577882	0.0328708	0.0269683	60/567/5216/3309/7430/3688/7171/7431	8
CC	GO:0030055	cell-substrate junction	8/88	423/19520	0.000644525	0.0328708	0.0269683	60/567/5216/3309/7430/3688/7171/7431	8
MF	GO:0035925	mRNA 3'-UTR AU-rich region binding	4/84	24/18337	4.05984e-06	0.00123013	0.000893165	7538/677/80149/678	4
MF	GO:0019956	chemokine binding	4/84	33/18337	1.51509e-05	0.00229537	0.0016666	7538/3688/2833/7852	4
MF	GO:0044548	S100 protein binding	3/84	14/18337	3.25475e-05	0.00328729	0.00238681	7430/302/6282	3
MF	GO:0050840	extracellular matrix binding	4/84	55/18337	0.000116964	0.00886002	0.00643302	9806/3688/3956/59339	4
MF	GO:0019957	C-C chemokine binding	3/84	24/18337	0.000175086	0.0105513	0.00766098	7538/2833/7852	3
MF	GO:0061629	RNA polymerase II-specific DNA-binding transcription factor binding	7/84	271/18337	0.000244736	0.0105513	0.00766098	60/4929/8553/2353/8638/4792/3727	7
MF	GO:0043236	laminin binding	3/84	29/18337	0.000310909	0.0105513	0.00766098	3688/3956/59339	3
MF	GO:0140297	DNA-binding transcription factor binding	8/84	376/18337	0.000325442	0.0105513	0.00766098	60/4929/1390/8553/2353/8638/4792/3727	8
MF	GO:0002020	protease binding	5/84	131/18337	0.000338731	0.0105513	0.00766098	6402/7128/3688/302/7076	5
MF	GO:0071889	14-3-3 protein binding	3/84	31/18337	0.000379949	0.0105513	0.00766098	7538/677/54541	3
MF	GO:0019955	cytokine binding	5/84	136/18337	0.00040243	0.0105513	0.00766098	7538/3688/2833/7133/7852	5
MF	GO:0048019	receptor antagonist activity	3/84	32/18337	0.000417872	0.0105513	0.00766098	100463486/6352/100463498	3
MF	GO:0008330	protein tyrosine/threonine phosphatase activity	2/84	10/18337	0.000911118	0.0212361	0.0154189	1846/1843	2
MF	GO:0030547	receptor inhibitor activity	3/84	43/18337	0.00100266	0.0217004	0.0157561	100463486/6352/100463498	3
MF	GO:0019208	phosphatase regulator activity	4/84	101/18337	0.00119366	0.0241119	0.017507	26472/9839/26051/23645	4
MF	GO:0015026	coreceptor activity	3/84	48/18337	0.00138228	0.026177	0.0190064	3688/925/7852	3
MF	GO:0004115	3',5'-cyclic-AMP phosphodiesterase activity	2/84	13/18337	0.00156523	0.026348	0.0191306	5142/5144	2
MF	GO:0017017	MAP kinase tyrosine/serine/threonine phosphatase activity	2/84	13/18337	0.00156523	0.026348	0.0191306	1846/1843	2
MF	GO:0033549	MAP kinase phosphatase activity	2/84	15/18337	0.00209454	0.0289263	0.0210026	1846/1843	2
MF	GO:0043621	protein self-association	3/84	56/18337	0.00215782	0.0289263	0.0210026	7128/6352/1075	3
MF	GO:0031625	ubiquitin protein ligase binding	6/84	293/18337	0.00226533	0.0289263	0.0210026	3309/4092/1026/7133/4792/7852	6
MF	GO:0098631	cell adhesion mediator activity	3/84	58/18337	0.00238621	0.0289263	0.0210026	3688/302/6282	3
MF	GO:0008191	metalloendopeptidase inhibitor activity	2/84	16/18337	0.00238666	0.0289263	0.0210026	9806/7076	2
MF	GO:0046935	1-phosphatidylinositol-3-kinase regulator activity	2/84	16/18337	0.00238666	0.0289263	0.0210026	5295/84174	2
MF	GO:0070492	oligosaccharide binding	2/84	16/18337	0.00238666	0.0289263	0.0210026	6402/3956	2
MF	GO:0098641	cadherin binding involved in cell-cell adhesion	2/84	18/18337	0.00302496	0.034714	0.0252049	302/6282	2
MF	GO:0044389	ubiquitin-like protein ligase binding	6/84	312/18337	0.00309332	0.034714	0.0252049	3309/4092/1026/7133/4792/7852	6
MF	GO:0035014	phosphatidylinositol 3-kinase regulator activity	2/84	20/18337	0.00373424	0.0404098	0.0293404	5295/84174	2
MF	GO:0003779	actin binding	7/84	439/18337	0.00399358	0.0417261	0.0302962	7114/6275/5216/7430/3688/7171/7852	7
MF	GO:0045296	cadherin binding	6/84	332/18337	0.00419048	0.0423238	0.0307302	5216/3309/7430/3688/302/6282	6
MF	GO:0005125	cytokine activity	5/84	235/18337	0.00449958	0.0439205	0.0318895	9235/4050/6352/7076/374	5
MF	GO:0004114	3',5'-cyclic-nucleotide phosphodiesterase activity	2/84	23/18337	0.00492837	0.0439205	0.0318895	5142/5144	2
MF	GO:0016493	C-C chemokine receptor activity	2/84	23/18337	0.00492837	0.0439205	0.0318895	2833/7852	2
MF	GO:0030552	cAMP binding	2/84	23/18337	0.00492837	0.0439205	0.0318895	5142/5144	2
MF	GO:0001965	G-protein alpha-subunit binding	2/84	25/18337	0.00580937	0.0488956	0.0355017	5997/5996	2
MF	GO:0004112	cyclic-nucleotide phosphodiesterase activity	2/84	25/18337	0.00580937	0.0488956	0.0355017	5142/5144	2

## Sheet: MCFS.KEGG
ID	Description	GeneRatio	BgRatio	pvalue	p.adjust	qvalue	geneID	Count
hsa04210	Apoptosis	8/56	136/8113	3.6602e-06	0.000655177	0.000462342	60/7277/4000/5295/1075/2353/5366/4792	8
hsa05210	Colorectal cancer	6/56	86/8113	2.52722e-05	0.00226186	0.00159614	5295/1026/2353/5366/374/6932	6
hsa04928	Parathyroid hormone synthesis, secretion and action	6/56	106/8113	8.24817e-05	0.00492141	0.00347291	4929/5142/1026/2353/5144/3727	6
hsa04668	TNF signaling pathway	6/56	112/8113	0.000112058	0.00501458	0.00353866	7128/6352/5295/2353/7133/4792	6
hsa05135	Yersinia infection	6/56	137/8113	0.000337234	0.012073	0.0085196	60/5295/3688/2353/925/4792	6
hsa05169	Epstein-Barr virus infection	7/56	202/8113	0.00044065	0.0131461	0.00927685	7128/567/5295/864/7431/1026/4792	7
hsa04810	Regulation of actin cytoskeleton	7/56	218/8113	0.000695442	0.0177834	0.0125493	60/7114/5216/7430/5295/3688/7852	7
hsa04670	Leukocyte transendothelial migration	5/56	114/8113	0.00108272	0.0242259	0.0170956	60/7430/5295/3688/7852	5
hsa05132	Salmonella infection	7/56	249/8113	0.00151417	0.0301152	0.0212515	60/7277/5216/302/2353/6932/4792	7
hsa04380	Osteoclast differentiation	5/56	128/8113	0.00181375	0.0305442	0.0215542	5295/2353/2355/4792/3727	5
hsa05412	Arrhythmogenic right ventricular cardiomyopathy	4/56	77/8113	0.00189604	0.0305442	0.0215542	60/4000/3688/6932	4
hsa05167	Kaposi sarcoma-associated herpesvirus infection	6/56	194/8113	0.00207892	0.0305442	0.0215542	7538/5295/1026/2353/6932/4792	6
hsa05130	Pathogenic Escherichia coli infection	6/56	197/8113	0.00224628	0.0305442	0.0215542	60/7277/7430/3688/2353/4792	6
hsa04662	B cell receptor signaling pathway	4/56	82/8113	0.00238893	0.0305442	0.0215542	5295/8519/2353/4792	4
hsa05170	Human immunodeficiency virus 1 infection	6/56	212/8113	0.00324091	0.0341242	0.0240806	567/5295/2353/7133/4792/7852	6
hsa05410	Hypertrophic cardiomyopathy	4/56	90/8113	0.0033507	0.0341242	0.0240806	60/4000/3688/7171	4
hsa05222	Small cell lung cancer	4/56	92/8113	0.00362698	0.0341242	0.0240806	5295/3688/1026/4792	4
hsa04657	IL-17 signaling pathway	4/56	94/8113	0.00391838	0.0341242	0.0240806	7128/2353/4792/3727	4
hsa04060	Cytokine-cytokine receptor interaction	7/56	295/8113	0.00393666	0.0341242	0.0240806	9235/4050/3575/6352/2833/7133/7852	7
hsa05166	Human T-cell leukemia virus 1 infection	6/56	222/8113	0.00406684	0.0341242	0.0240806	7538/567/5295/1026/2353/4792	6
hsa05414	Dilated cardiomyopathy	4/56	96/8113	0.00422528	0.0341242	0.0240806	60/4000/3688/7171	4
hsa05163	Human cytomegalovirus infection	6/56	225/8113	0.00434268	0.0341242	0.0240806	567/6352/5295/1026/4792/7852	6
hsa05215	Prostate cancer	4/56	97/8113	0.00438467	0.0341242	0.0240806	5295/1026/6932/4792	4
hsa04061	Viral protein interaction with cytokine and cytokine receptor	4/56	100/8113	0.00488715	0.03645	0.0257218	6352/2833/7133/7852	4
hsa05142	Chagas disease	4/56	102/8113	0.00524285	0.037229	0.0262716	6352/5295/2353/4792	4
hsa04620	Toll-like receptor signaling pathway	4/56	104/8113	0.00561555	0.037229	0.0262716	6352/5295/2353/4792	4
hsa04660	T cell receptor signaling pathway	4/56	104/8113	0.00561555	0.037229	0.0262716	5295/2353/925/4792	4
hsa05131	Shigellosis	6/56	247/8113	0.00680894	0.0435286	0.030717	60/6352/5216/5295/3688/4792	6
hsa05213	Endometrial cancer	3/56	58/8113	0.00735015	0.0453682	0.0320152	5295/1026/6932	3
hsa04062	Chemokine signaling pathway	5/56	192/8113	0.0101374	0.0604865	0.0426838	6352/5295/2833/4792/7852	5
hsa05205	Proteoglycans in cancer	5/56	205/8113	0.0131937	0.0750515	0.0529619	60/7430/5295/3688/1026	5
hsa01524	Platinum drug resistance	3/56	73/8113	0.0137784	0.0750515	0.0529619	5295/1026/5366	3
hsa05162	Measles	4/56	139/8113	0.0152331	0.0750515	0.0529619	7128/5295/2353/4792	4
hsa05418	Fluid shear stress and atherosclerosis	4/56	139/8113	0.0152331	0.0750515	0.0529619	60/5295/1843/2353	4
hsa05220	Chronic myeloid leukemia	3/56	76/8113	0.0153498	0.0750515	0.0529619	5295/1026/4792	3
hsa05100	Bacterial invasion of epithelial cells	3/56	77/8113	0.0158952	0.0750515	0.0529619	60/5295/3688	3
hsa05140	Leishmaniasis	3/56	77/8113	0.0158952	0.0750515	0.0529619	3688/2353/4792	3
hsa05417	Lipid and atherosclerosis	5/56	215/8113	0.0159327	0.0750515	0.0529619	6352/3309/5295/2353/4792	5
hsa04612	Antigen processing and presentation	3/56	78/8113	0.0164515	0.0755083	0.0532843	567/3309/925	3
hsa04024	cAMP signaling pathway	5/56	221/8113	0.0177471	0.0794181	0.0560434	5142/5295/2353/5144/4792	5
hsa05224	Breast cancer	4/56	147/8113	0.0183444	0.0800889	0.0565167	5295/1026/2353/6932	4
hsa05206	MicroRNAs in cancer	6/56	310/8113	0.0193429	0.0824377	0.0581742	7430/5295/54541/7431/1026/9839	6
hsa04012	ErbB signaling pathway	3/56	85/8113	0.0206508	0.0859652	0.0606634	5295/1026/374	3
hsa04921	Oxytocin signaling pathway	4/56	154/8113	0.0213705	0.086939	0.0613506	60/5997/1026/2353	4
hsa04218	Cellular senescence	4/56	156/8113	0.0222882	0.0885508	0.0624881	677/5295/678/1026	4
hsa04390	Hippo signaling pathway	4/56	157/8113	0.0227561	0.0885508	0.0624881	60/4092/374/6932	4
hsa05235	PD-L1 expression and PD-1 checkpoint pathway in cancer	3/56	89/8113	0.0232915	0.0887059	0.0625975	5295/2353/4792	3
hsa05161	Hepatitis B	4/56	162/8113	0.0251856	0.0927413	0.0654452	5295/1026/2353/4792	4
hsa04658	Th1 and Th2 cell differentiation	3/56	92/8113	0.0253873	0.0927413	0.0654452	864/2353/4792	3
hsa05323	Rheumatoid arthritis	3/56	93/8113	0.0261078	0.093466	0.0659566	4050/6352/2353	3
hsa05216	Thyroid cancer	2/56	37/8113	0.0267082	0.0937406	0.0661504	1026/6932	2
hsa05340	Primary immunodeficiency	2/56	38/8113	0.028069	0.0955848	0.0674518	3575/925	2
hsa05225	Hepatocellular carcinoma	4/56	168/8113	0.0283016	0.0955848	0.0674518	60/5295/1026/6932	4
hsa04530	Tight junction	4/56	169/8113	0.0288425	0.0956075	0.0674678	60/7277/7430/3688	4
hsa01522	Endocrine resistance	3/56	98/8113	0.029875	0.0957095	0.0675398	5295/1026/2353	3
hsa05164	Influenza A	4/56	171/8113	0.0299426	0.0957095	0.0675398	60/6352/5295/4792	4
hsa04151	PI3K-Akt signaling pathway	6/56	354/8113	0.0342592	0.107263	0.0756927	3575/5295/3688/54541/1026/374	6
hsa04064	NF-kappa B signaling pathway	3/56	104/8113	0.0347556	0.107263	0.0756927	4050/7128/4792	3
hsa04066	HIF-1 signaling pathway	3/56	109/8113	0.0391201	0.118687	0.0837541	5295/1026/7076	3

## Sheet: LightGBM.GO
ONTOLOGY	ID	Description	GeneRatio	BgRatio	pvalue	p.adjust	qvalue	geneID	Count
BP	GO:0071356	cellular response to tumor necrosis factor	2022-07-29	296/18862	2.53479e-07	0.000239003	0.000153795	4792/7114/6352/7538/678/4050/677	7
BP	GO:0034612	response to tumor necrosis factor	2022-07-29	320/18862	4.2909e-07	0.000239003	0.000153795	4792/7114/6352/7538/678/4050/677	7
BP	GO:0030098	lymphocyte differentiation	2022-07-29	358/18862	9.11416e-07	0.000301631	0.000194095	678/1316/3575/925/567/3956/677	7
BP	GO:1900153	positive regulation of nuclear-transcribed mRNA catabolic process, deadenylation-dependent decay	2022-03-29	15/18862	1.46841e-06	0.000301631	0.000194095	7538/678/677	3
BP	GO:0051384	response to glucocorticoid	2022-05-29	135/18862	1.80347e-06	0.000301631	0.000194095	1843/2353/7538/678/677	5
BP	GO:0061158	3'-UTR-mediated mRNA destabilization	2022-03-29	17/18862	2.19001e-06	0.000301631	0.000194095	7538/678/677	3
BP	GO:1900151	regulation of nuclear-transcribed mRNA catabolic process, deadenylation-dependent decay	2022-03-29	17/18862	2.19001e-06	0.000301631	0.000194095	7538/678/677	3
BP	GO:1903131	mononuclear cell differentiation	2022-07-29	411/18862	2.28544e-06	0.000301631	0.000194095	678/1316/3575/925/567/3956/677	7
BP	GO:1903706	regulation of hemopoiesis	2022-07-29	415/18862	2.43688e-06	0.000301631	0.000194095	2353/4792/7538/678/3575/567/677	7
BP	GO:0031960	response to corticosteroid	2022-05-29	152/18862	3.23209e-06	0.000360055	0.00023169	1843/2353/7538/678/677	5
BP	GO:0033077	T cell differentiation in thymus	2022-04-29	73/18862	4.55705e-06	0.000461504	0.000296971	678/3575/567/677	4
BP	GO:0042110	T cell activation	2022-07-29	474/18862	5.85042e-06	0.000543114	0.000349486	6352/678/3575/925/567/3956/677	7
BP	GO:0002237	response to molecule of bacterial origin	2022-06-29	346/18862	1.2133e-05	0.00103971	0.000669036	2353/4792/6352/7538/7431/567	6
BP	GO:0061157	mRNA destabilization	2022-03-29	33/18862	1.72833e-05	0.00137526	0.000884957	7538/678/677	3
BP	GO:0050779	RNA destabilization	2022-03-29	36/18862	2.25478e-05	0.00167455	0.00107755	7538/678/677	3
BP	GO:0030217	T cell differentiation	2022-05-29	246/18862	3.33117e-05	0.00222981	0.00143485	678/3575/925/567/677	5
BP	GO:0030099	myeloid cell differentiation	2022-06-29	419/18862	3.56986e-05	0.00222981	0.00143485	2353/4792/7538/3726/567/677	6
BP	GO:0071364	cellular response to epidermal growth factor stimulus	2022-03-29	42/18862	3.60292e-05	0.00222981	0.00143485	7538/678/677	3
BP	GO:0045637	regulation of myeloid cell differentiation	2022-05-29	258/18862	4.18121e-05	0.00245151	0.00157751	2353/4792/7538/567/677	5
BP	GO:0070849	response to epidermal growth factor	2022-03-29	46/18862	4.74448e-05	0.00264268	0.00170052	7538/678/677	3
BP	GO:0045646	regulation of erythrocyte differentiation	2022-03-29	47/18862	5.06274e-05	0.00268566	0.00172818	7538/567/677	3
BP	GO:0030183	B cell differentiation	2022-04-29	137/18862	5.49387e-05	0.00278043	0.00178917	678/1316/3956/677	4
BP	GO:0038066	p38MAPK cascade	2022-03-29	49/18862	5.74057e-05	0.00278043	0.00178917	1843/7538/677	3
BP	GO:0044344	cellular response to fibroblast growth factor stimulus	2022-04-29	142/18862	6.31724e-05	0.00293225	0.00188686	6352/7538/678/677	4
BP	GO:0061014	positive regulation of mRNA catabolic process	2022-03-29	52/18862	6.86463e-05	0.00305888	0.00196834	7538/678/677	3
BP	GO:0071774	response to fibroblast growth factor	2022-04-29	148/18862	7.42014e-05	0.00317924	0.0020458	6352/7538/678/677	4
BP	GO:0071385	cellular response to glucocorticoid stimulus	2022-03-29	55/18862	8.12381e-05	0.00335182	0.00215685	7538/678/677	3
BP	GO:0051100	negative regulation of binding	2022-04-29	159/18862	9.79766e-05	0.00389807	0.00250835	60/4792/7114/567	4
BP	GO:0045647	negative regulation of erythrocyte differentiation	2/29	10/18862	0.000101929	0.00391453	0.00251894	7538/677	2
BP	GO:0071384	cellular response to corticosteroid stimulus	2022-03-29	60/18862	0.000105418	0.00391453	0.00251894	7538/678/677	3
BP	GO:0032496	response to lipopolysaccharide	2022-05-29	326/18862	0.000126293	0.00439656	0.00282912	2353/4792/6352/7538/7431	5
BP	GO:0042113	B cell activation	2022-05-29	326/18862	0.000126293	0.00439656	0.00282912	678/1316/3575/3956/677	5
BP	GO:0048545	response to steroid hormone	2022-05-29	330/18862	0.000133712	0.0045138	0.00290456	1843/2353/7538/678/677	5
BP	GO:0008298	intracellular mRNA localization	2/29	12/18862	0.000149211	0.00488887	0.00314591	7538/677	2
BP	GO:0050792	regulation of viral process	2022-04-29	186/18862	0.000179291	0.00570657	0.00367209	6352/7538/7852/3956	4
BP	GO:0043488	regulation of mRNA stability	2022-04-29	188/18862	0.000186796	0.00578029	0.00371953	7538/678/7431/677	4
BP	GO:0007492	endoderm development	2022-03-29	76/18862	0.000213017	0.0061887	0.00398233	1843/1844/677	3
BP	GO:0000288	nuclear-transcribed mRNA catabolic process, deadenylation-dependent decay	2022-03-29	77/18862	0.000221425	0.0061887	0.00398233	7538/678/677	3
BP	GO:0043903	regulation of biological process involved in symbiotic interaction	2022-04-29	197/18862	0.000223406	0.0061887	0.00398233	6352/7538/7852/3956	4
BP	GO:0071222	cellular response to lipopolysaccharide	2022-04-29	197/18862	0.000223406	0.0061887	0.00398233	4792/6352/7538/7431	4
BP	GO:0043487	regulation of RNA stability	2022-04-29	198/18862	0.000227771	0.0061887	0.00398233	7538/678/7431/677	4
BP	GO:0042994	cytoplasmic sequestering of transcription factor	2/29	15/18862	0.000236703	0.00627828	0.00403998	4792/7114	2
BP	GO:0071219	cellular response to molecule of bacterial origin	2022-04-29	209/18862	0.000279934	0.00708869	0.00456146	4792/6352/7538/7431	4
BP	GO:0061013	regulation of mRNA catabolic process	2022-04-29	210/18862	0.000285067	0.00708869	0.00456146	7538/678/7431/677	4
BP	GO:1903313	positive regulation of mRNA metabolic process	2022-03-29	84/18862	0.000286347	0.00708869	0.00456146	7538/678/677	3
BP	GO:0034109	homotypic cell-cell adhesion	2022-03-29	85/18862	0.000296517	0.00718087	0.00462078	60/6352/3956	3
BP	GO:0048535	lymph node development	2/29	17/18862	0.000306003	0.00725292	0.00466714	4050/3575	2
BP	GO:0050920	regulation of chemotaxis	2022-04-29	224/18862	0.000364248	0.00845358	0.00543975	1843/7114/6352/7852	4
BP	GO:0045638	negative regulation of myeloid cell differentiation	2022-03-29	92/18862	0.00037429	0.00850936	0.00547564	4792/7538/677	3
BP	GO:0051591	response to cAMP	2022-03-29	93/18862	0.000386367	0.00860826	0.00553928	1843/2353/677	3
BP	GO:0071216	cellular response to biotic stimulus	2022-04-29	233/18862	0.000422801	0.00869679	0.00559625	4792/6352/7538/7431	4
BP	GO:0032495	response to muramyl dipeptide	2/29	20/18862	0.000426283	0.00869679	0.00559625	4792/7431	2
BP	GO:0070233	negative regulation of T cell apoptotic process	2/29	20/18862	0.000426283	0.00869679	0.00559625	6352/3575	2
BP	GO:0006417	regulation of translation	2022-05-29	425/18862	0.000431036	0.00869679	0.00559625	6352/7538/678/7431/677	5
BP	GO:1990868	response to chemokine	2022-03-29	97/18862	0.000437181	0.00869679	0.00559625	1843/6352/7852	3
BP	GO:1990869	cellular response to chemokine	2022-03-29	97/18862	0.000437181	0.00869679	0.00559625	1843/6352/7852	3
BP	GO:1900118	negative regulation of execution phase of apoptosis	2/29	21/18862	0.000470706	0.00919941	0.00591968	100463486/100463498	2
BP	GO:0035970	peptidyl-threonine dephosphorylation	2/29	22/18862	0.000517283	0.00960422	0.00618017	1843/1844	2
BP	GO:0035994	response to muscle stretch	2/29	22/18862	0.000517283	0.00960422	0.00618017	2353/4792	2
BP	GO:0051220	cytoplasmic sequestering of protein	2/29	22/18862	0.000517283	0.00960422	0.00618017	4792/7114	2
BP	GO:0002456	T cell mediated immunity	2022-03-29	104/18862	0.00053608	0.00975797	0.0062791	3575/925/567	3
BP	GO:0048872	homeostasis of number of cells	2022-04-29	249/18862	0.000543083	0.00975797	0.0062791	7538/3575/567/677	4
BP	GO:0002407	dendritic cell chemotaxis	2/29	24/18862	0.000616875	0.0109079	0.00701908	6352/7852	2
BP	GO:0030218	erythrocyte differentiation	2022-03-29	115/18862	0.000718642	0.0124255	0.00799565	7538/567/677	3
BP	GO:0000188	inactivation of MAPK activity	2/29	26/18862	0.000725009	0.0124255	0.00799565	1843/1844	2
BP	GO:0034110	regulation of homotypic cell-cell adhesion	2/29	27/18862	0.000782264	0.0130066	0.00836955	6352/3956	2
BP	GO:0090025	regulation of monocyte chemotaxis	2/29	27/18862	0.000782264	0.0130066	0.00836955	1843/6352	2
BP	GO:1902105	regulation of leukocyte differentiation	2022-04-29	279/18862	0.000831387	0.0134491	0.0086543	2353/678/3575/677	4
BP	GO:0034101	erythrocyte homeostasis	2022-03-29	121/18862	0.000833024	0.0134491	0.0086543	7538/567/677	3
BP	GO:0034248	regulation of cellular amide metabolic process	2022-05-29	494/18862	0.000852426	0.0135657	0.00872935	6352/7538/678/7431/677	5
BP	GO:0036336	dendritic cell migration	2/29	29/18862	0.000903118	0.0139732	0.00899157	6352/7852	2
BP	GO:1900117	regulation of execution phase of apoptosis	2/29	29/18862	0.000903118	0.0139732	0.00899157	100463486/100463498	2
BP	GO:0045577	regulation of B cell differentiation	2/29	30/18862	0.000966705	0.0147522	0.00949281	678/677	2
BP	GO:0046683	response to organophosphorus	2022-03-29	130/18862	0.00102532	0.0153344	0.00986748	1843/2353/677	3
BP	GO:0070229	negative regulation of lymphocyte apoptotic process	2/29	31/18862	0.00103239	0.0153344	0.00986748	6352/3575	2
BP	GO:0010977	negative regulation of neuron projection development	2022-03-29	132/18862	0.00107154	0.0157065	0.0101069	7431/567/3956	3
BP	GO:0045598	regulation of fat cell differentiation	2022-03-29	136/18862	0.0011679	0.0167286	0.0107646	7538/678/677	3
BP	GO:0060326	cell chemotaxis	2022-04-29	306/18862	0.0011713	0.0167286	0.0107646	1843/7114/6352/7852	4
BP	GO:0070232	regulation of T cell apoptotic process	2/29	34/18862	0.00124198	0.0173179	0.0111438	6352/3575	2
BP	GO:0050921	positive regulation of chemotaxis	2022-03-29	139/18862	0.00124366	0.0173179	0.0111438	7114/6352/7852	3
BP	GO:0014074	response to purine-containing compound	2022-03-29	144/18862	0.00137669	0.018624	0.0119843	1843/2353/677	3
BP	GO:0070371	ERK1 and ERK2 cascade	2022-04-29	320/18862	0.00138138	0.018624	0.0119843	1843/6352/678/677	4
BP	GO:0002262	myeloid cell homeostasis	2022-03-29	145/18862	0.00140432	0.018624	0.0119843	7538/567/677	3
BP	GO:0051592	response to calcium ion	2022-03-29	145/18862	0.00140432	0.018624	0.0119843	1843/2353/3726	3
BP	GO:0010837	regulation of keratinocyte proliferation	2/29	37/18862	0.00147022	0.0192686	0.012399	7538/677	2
BP	GO:0001914	regulation of T cell mediated cytotoxicity	2/29	38/18862	0.00155043	0.0200834	0.0129234	3575/567	2
BP	GO:1903311	regulation of mRNA metabolic process	2022-04-29	334/18862	0.00161658	0.0206996	0.0133199	7538/678/7431/677	4
BP	GO:1902107	positive regulation of leukocyte differentiation	2022-03-29	154/18862	0.0016689	0.0208894	0.013442	2353/3575/677	3
BP	GO:1903708	positive regulation of hemopoiesis	2022-03-29	154/18862	0.0016689	0.0208894	0.013442	2353/3575/677	3
BP	GO:0045616	regulation of keratinocyte differentiation	2/29	42/18862	0.00189167	0.0234147	0.015067	7538/677	2
BP	GO:0010038	response to metal ion	2022-04-29	352/18862	0.00195837	0.0239739	0.0154269	1843/2353/3726/567	4
BP	GO:0051098	regulation of binding	2022-04-29	357/18862	0.00206158	0.024849	0.0159899	60/4792/7114/567	4
BP	GO:0060711	labyrinthine layer development	2/29	44/18862	0.00207447	0.024849	0.0159899	3726/677	2
BP	GO:0042493	response to drug	2022-04-29	359/18862	0.0021039	0.0249335	0.0160443	2353/567/7852/3956	4
BP	GO:0007159	leukocyte cell-cell adhesion	2022-04-29	366/18862	0.00225678	0.0262871	0.0169154	6352/3575/6402/3956	4
BP	GO:2000107	negative regulation of leukocyte apoptotic process	2/29	46/18862	0.00226532	0.0262871	0.0169154	6352/3575	2
BP	GO:0033209	tumor necrosis factor-mediated signaling pathway	2022-03-29	174/18862	0.00236349	0.0265745	0.0171003	4792/7114/4050	3
BP	GO:0009409	response to cold	2/29	47/18862	0.00236375	0.0265745	0.0171003	2353/4792	2
BP	GO:0045619	regulation of lymphocyte differentiation	2022-03-29	175/18862	0.00240224	0.0265745	0.0171003	678/3575/677	3
BP	GO:0001913	T cell mediated cytotoxicity	2/29	48/18862	0.00246417	0.0265745	0.0171003	3575/567	2
BP	GO:0043616	keratinocyte proliferation	2/29	48/18862	0.00246417	0.0265745	0.0171003	7538/677	2
BP	GO:1904894	positive regulation of receptor signaling pathway via STAT	2/29	48/18862	0.00246417	0.0265745	0.0171003	6352/3575	2
BP	GO:0006402	mRNA catabolic process	2022-04-29	375/18862	0.00246445	0.0265745	0.0171003	7538/678/7431/677	4
BP	GO:0071346	cellular response to interferon-gamma	2022-03-29	177/18862	0.00248092	0.0265745	0.0171003	6352/7431/567	3
BP	GO:0070231	T cell apoptotic process	2/29	49/18862	0.00256659	0.0272303	0.0175223	6352/3575	2
BP	GO:0031345	negative regulation of cell projection organization	2022-03-29	180/18862	0.00260192	0.0273447	0.0175959	7431/567/3956	3
BP	GO:0043392	negative regulation of DNA binding	2/29	52/18862	0.00288572	0.0300438	0.0193327	4792/7114	2
BP	GO:0071248	cellular response to metal ion	2022-03-29	189/18862	0.00298667	0.03062	0.0197035	2353/3726/567	3
BP	GO:0001706	endoderm formation	2/29	53/18862	0.00299603	0.03062	0.0197035	1843/1844	2
BP	GO:0071674	mononuclear cell migration	2022-03-29	190/18862	0.00303146	0.0307004	0.0197553	1843/6352/7852	3
BP	GO:0070228	regulation of lymphocyte apoptotic process	2/29	54/18862	0.0031083	0.0311951	0.0200735	6352/3575	2
BP	GO:0034341	response to interferon-gamma	2022-03-29	197/18862	0.00335666	0.0333868	0.0214839	6352/7431/567	3
BP	GO:0006401	RNA catabolic process	2022-04-29	414/18862	0.00351808	0.0342921	0.0220665	7538/678/7431/677	4
BP	GO:0071383	cellular response to steroid hormone stimulus	2022-03-29	201/18862	0.00355176	0.0342921	0.0220665	7538/678/677	3
BP	GO:0002763	positive regulation of myeloid leukocyte differentiation	2/29	58/18862	0.00357689	0.0342921	0.0220665	2353/677	2
BP	GO:0031663	lipopolysaccharide-mediated signaling pathway	2/29	58/18862	0.00357689	0.0342921	0.0220665	4792/6352	2
BP	GO:0009612	response to mechanical stimulus	2022-03-29	202/18862	0.00360159	0.0342921	0.0220665	2353/4792/7852	3
BP	GO:0002573	myeloid leukocyte differentiation	2022-03-29	204/18862	0.00370256	0.0349546	0.0224928	2353/3726/677	3
BP	GO:0017148	negative regulation of translation	2022-03-29	206/18862	0.00380524	0.0356222	0.0229223	7538/678/677	3
BP	GO:0000956	nuclear-transcribed mRNA catabolic process	2022-03-29	208/18862	0.00390966	0.0362946	0.023355	7538/678/677	3
BP	GO:0046686	response to cadmium ion	2/29	61/18862	0.00394862	0.0363534	0.0233929	2353/567	2
BP	GO:0045604	regulation of epidermal cell differentiation	2/29	62/18862	0.00407636	0.0372219	0.0239517	7538/677	2
BP	GO:0050870	positive regulation of T cell activation	2022-03-29	212/18862	0.00412372	0.0373481	0.024033	6352/3575/3956	3
BP	GO:1901990	regulation of mitotic cell cycle phase transition	2022-04-29	439/18862	0.0043353	0.0384137	0.0247186	1843/678/677/7277	4
BP	GO:0030837	negative regulation of actin filament polymerization	2/29	64/18862	0.00433757	0.0384137	0.0247186	5216/7114	2
BP	GO:0071241	cellular response to inorganic substance	2022-03-29	216/18862	0.00434482	0.0384137	0.0247186	2353/3726/567	3
BP	GO:0006874	cellular calcium ion homeostasis	2022-04-29	442/18862	0.0044413	0.0389576	0.0250686	6352/7178/7852/1043	4
BP	GO:0045600	positive regulation of fat cell differentiation	2/29	66/18862	0.00460636	0.0396857	0.0255372	7538/677	2
BP	GO:2000272	negative regulation of signaling receptor activity	2/29	66/18862	0.00460636	0.0396857	0.0255372	100463486/100463498	2
BP	GO:0045444	fat cell differentiation	2022-03-29	221/18862	0.00463119	0.0396857	0.0255372	7538/678/677	3
BP	GO:0002548	monocyte chemotaxis	2/29	68/18862	0.00488269	0.041209	0.0265174	1843/6352	2
BP	GO:0055074	calcium ion homeostasis	2022-04-29	454/18862	0.00488293	0.041209	0.0265174	6352/7178/7852/1043	4
BP	GO:0030595	leukocyte chemotaxis	2022-03-29	226/18862	0.00492879	0.0412833	0.0265651	1843/6352/7852	3
BP	GO:0045682	regulation of epidermis development	2/29	69/18862	0.00502367	0.0416802	0.0268205	7538/677	2
BP	GO:0009266	response to temperature stimulus	2022-03-29	228/18862	0.00505101	0.0416802	0.0268205	2353/4792/7852	3
BP	GO:0070227	lymphocyte apoptotic process	2/29	71/18862	0.00531123	0.0435052	0.0279949	6352/3575	2
BP	GO:0034249	negative regulation of cellular amide metabolic process	2022-03-29	234/18862	0.00542864	0.0438225	0.0281991	7538/678/677	3
BP	GO:1903039	positive regulation of leukocyte cell-cell adhesion	2022-03-29	234/18862	0.00542864	0.0438225	0.0281991	6352/3575/3956	3
BP	GO:1901987	regulation of cell cycle phase transition	2022-04-29	478/18862	0.00585355	0.0469126	0.0301875	1843/678/677/7277	4
BP	GO:0072503	cellular divalent inorganic cation homeostasis	2022-04-29	480/18862	0.00593985	0.0472642	0.0304138	6352/7178/7852/1043	4
BP	GO:0060395	SMAD protein signal transduction	2/29	76/18862	0.0060625	0.0478981	0.0308217	2353/7431	2
BP	GO:0043407	negative regulation of MAP kinase activity	2/29	77/18862	0.00621826	0.0484407	0.0311708	1843/1844	2
BP	GO:0001570	vasculogenesis	2/29	78/18862	0.00637585	0.0484407	0.0311708	3726/677	2
BP	GO:0002709	regulation of T cell mediated immunity	2/29	78/18862	0.00637585	0.0484407	0.0311708	3575/567	2
BP	GO:0032272	negative regulation of protein polymerization	2/29	78/18862	0.00637585	0.0484407	0.0311708	5216/7114	2
BP	GO:0071900	regulation of protein serine/threonine kinase activity	2022-04-29	492/18862	0.00647567	0.0484407	0.0311708	60/1843/7852/1844	4
BP	GO:1901991	negative regulation of mitotic cell cycle phase transition	2022-03-29	250/18862	0.00651756	0.0484407	0.0311708	1843/678/677	3
BP	GO:0001892	embryonic placenta development	2/29	79/18862	0.00653525	0.0484407	0.0311708	3726/677	2
BP	GO:0001910	regulation of leukocyte mediated cytotoxicity	2/29	79/18862	0.00653525	0.0484407	0.0311708	3575/567	2
BP	GO:0006826	iron ion transport	2/29	79/18862	0.00653525	0.0484407	0.0311708	2495/567	2
BP	GO:0071560	cellular response to transforming growth factor beta stimulus	2022-03-29	251/18862	0.00658963	0.0484407	0.0311708	2353/678/677	3
BP	GO:0001895	retina homeostasis	2/29	80/18862	0.00669646	0.0484407	0.0311708	60/567	2
BP	GO:0045445	myoblast differentiation	2/29	80/18862	0.00669646	0.0484407	0.0311708	3956/677	2
BP	GO:2000106	regulation of leukocyte apoptotic process	2/29	80/18862	0.00669646	0.0484407	0.0311708	6352/3575	2
BP	GO:0072507	divalent inorganic cation homeostasis	2022-04-29	499/18862	0.00680272	0.0488918	0.0314611	6352/7178/7852/1043	4
BP	GO:0042119	neutrophil activation	2022-04-29	500/18862	0.00685032	0.0489183	0.0314782	2495/6352/567/6402	4
BP	GO:0071277	cellular response to calcium ion	2/29	82/18862	0.0070243	0.0495808	0.0319045	2353/3726	2
BP	GO:0071559	response to transforming growth factor beta	2022-03-29	257/18862	0.00703211	0.0495808	0.0319045	2353/678/677	3
CC	GO:0009897	external side of plasma membrane	2022-05-30	402/19520	0.000336777	0.0319938	0.0262332	969/3575/925/567/7852	5
MF	GO:0035925	mRNA 3'-UTR AU-rich region binding	2022-03-29	24/18337	7.03905e-06	0.000943232	0.000511257	7538/678/677	3
MF	GO:0048019	receptor antagonist activity	2022-03-29	32/18337	1.71037e-05	0.00114595	0.000621135	100463486/6352/100463498	3
MF	GO:0030547	receptor inhibitor activity	2022-03-29	43/18337	4.2061e-05	0.00187873	0.00101832	100463486/6352/100463498	3
MF	GO:0008330	protein tyrosine/threonine phosphatase activity	2/29	10/18337	0.000107826	0.00361218	0.0019579	1843/1844	2
MF	GO:0017017	MAP kinase tyrosine/serine/threonine phosphatase activity	2/29	13/18337	0.000186349	0.00499416	0.00270697	1843/1844	2
MF	GO:0033549	MAP kinase phosphatase activity	2/29	15/18337	0.000250363	0.00547195	0.00296594	1843/1844	2
MF	GO:0070492	oligosaccharide binding	2/29	16/18337	0.000285848	0.00547195	0.00296594	6402/3956	2
MF	GO:0005200	structural constituent of cytoskeleton	2022-03-29	103/18337	0.000565539	0.00947277	0.00513449	60/7431/7277	3
MF	GO:0019957	C-C chemokine binding	2/29	24/18337	0.000652313	0.00971221	0.00526428	7538/7852	2
MF	GO:0003785	actin monomer binding	2/29	28/18337	0.000889888	0.0119245	0.0064634	5216/7114	2
MF	GO:0071889	14-3-3 protein binding	2/29	31/18337	0.00109149	0.01275	0.00691086	7538/677	2
MF	GO:0051019	mitogen-activated protein kinase binding	2/29	32/18337	0.00116312	0.01275	0.00691086	1843/1844	2
MF	GO:0019956	chemokine binding	2/29	33/18337	0.00123694	0.01275	0.00691086	7538/7852	2
MF	GO:0003730	mRNA 3'-UTR binding	2022-03-29	164/18337	0.00216354	0.0204768	0.011099	7538/678/677	3
MF	GO:0008138	protein tyrosine/serine/threonine phosphatase activity	2/29	45/18337	0.00229217	0.0204768	0.011099	1843/1844	2
MF	GO:0015026	coreceptor activity	2/29	48/18337	0.00260403	0.0218088	0.0118209	925/7852	2
MF	GO:0003779	actin binding	2022-04-29	439/18337	0.00478991	0.0377557	0.0204646	5216/7114/7852/6275	4
MF	GO:0106306	protein serine phosphatase activity	2/29	72/18337	0.00576381	0.0397845	0.0215643	1843/1844	2
MF	GO:0106307	protein threonine phosphatase activity	2/29	72/18337	0.00576381	0.0397845	0.0215643	1843/1844	2
MF	GO:0005125	cytokine activity	2022-03-29	235/18337	0.00593799	0.0397845	0.0215643	9235/6352/4050	3

## Sheet: LightGBM.KEGG
ID	Description	GeneRatio	BgRatio	pvalue	p.adjust	qvalue	geneID	Count
hsa04668	TNF signaling pathway	2022-04-22	112/8113	0.000207818	0.0128088	0.00887037	2353/4792/6352/3726	4
hsa04210	Apoptosis	2022-04-22	136/8113	0.000437089	0.0128088	0.00887037	60/2353/4792/7277	4
hsa05132	Salmonella infection	2022-05-22	249/8113	0.000448817	0.0128088	0.00887037	60/5216/2353/4792/7277	5
hsa05135	Yersinia infection	2022-04-22	137/8113	0.000449432	0.0128088	0.00887037	60/2353/4792/925	4
hsa04060	Cytokine-cytokine receptor interaction	2022-05-22	295/8113	0.00097165	0.0221536	0.0153418	9235/6352/4050/3575/7852	5
hsa05130	Pathogenic Escherichia coli infection	2022-04-22	197/8113	0.00174994	0.0231533	0.0160341	60/2353/4792/7277	4
hsa05323	Rheumatoid arthritis	2022-03-22	93/8113	0.00191768	0.0231533	0.0160341	2353/6352/4050	3
hsa05170	Human immunodeficiency virus 1 infection	2022-04-22	212/8113	0.0022899	0.0231533	0.0160341	2353/4792/567/7852	4
hsa05142	Chagas disease	2022-03-22	102/8113	0.00249761	0.0231533	0.0160341	2353/4792/6352	3
hsa04810	Regulation of actin cytoskeleton	2022-04-22	218/8113	0.00253505	0.0231533	0.0160341	60/5216/7114/7852	4
hsa04620	Toll-like receptor signaling pathway	2022-03-22	104/8113	0.00263968	0.0231533	0.0160341	2353/4792/6352	3
hsa04660	T cell receptor signaling pathway	2022-03-22	104/8113	0.00263968	0.0231533	0.0160341	2353/4792/925	3
hsa05166	Human T-cell leukemia virus 1 infection	2022-04-22	222/8113	0.00270824	0.0231533	0.0160341	2353/4792/7538/567	4
hsa05163	Human cytomegalovirus infection	2022-04-22	225/8113	0.00284338	0.0231533	0.0160341	4792/6352/567/7852	4
hsa05131	Shigellosis	2022-04-22	247/8113	0.00397981	0.0302466	0.0209464	60/5216/4792/6352	4
hsa05340	Primary immunodeficiency	2022-02-22	38/8113	0.00465176	0.0318155	0.0220329	3575/925	2
hsa04380	Osteoclast differentiation	2022-03-22	128/8113	0.00474441	0.0318155	0.0220329	2353/4792/3726	3
hsa05418	Fluid shear stress and atherosclerosis	2022-03-22	139/8113	0.00597087	0.0378155	0.026188	60/1843/2353	3
hsa05164	Influenza A	2022-03-22	171/8113	0.0105538	0.0633227	0.0438523	60/4792/6352	3
hsa04623	Cytosolic DNA-sensing pathway	2022-02-22	63/8113	0.0124051	0.0707094	0.0489677	4792/6352	2
hsa04062	Chemokine signaling pathway	2022-03-22	192/8113	0.0144278	0.0751675	0.0520551	4792/6352/7852	3
hsa05167	Kaposi sarcoma-associated herpesvirus infection	2022-03-22	194/8113	0.0148338	0.0751675	0.0520551	2353/4792/7538	3
hsa05120	Epithelial cell signaling in Helicobacter pylori infection	2022-02-22	70/8113	0.0151654	0.0751675	0.0520551	4792/6352	2
hsa05169	Epstein-Barr virus infection	2022-03-22	202/8113	0.0165232	0.078485	0.0543525	4792/7431/567	3
hsa05140	Leishmaniasis	2022-02-22	77/8113	0.0181656	0.0816122	0.0565182	2353/4792	2
hsa04612	Antigen processing and presentation	2022-02-22	78/8113	0.0186133	0.0816122	0.0565182	925/567	2
hsa05417	Lipid and atherosclerosis	2022-03-22	215/8113	0.0194928	0.082303	0.0569966	2353/4792/6352	3
hsa04662	B cell receptor signaling pathway	2022-02-22	82/8113	0.0204506	0.0832631	0.0576614	2353/4792	2
hsa05235	PD-L1 expression and PD-1 checkpoint pathway in cancer	2022-02-22	89/8113	0.0238412	0.0937204	0.0649033	2353/4792	2
hsa04658	Th1 and Th2 cell differentiation	2022-02-22	92/8113	0.0253608	0.096371	0.0667389	2353/4792	2
hsa04657	IL-17 signaling pathway	2022-02-22	94/8113	0.0263956	0.0970676	0.0672213	2353/4792	2
hsa04640	Hematopoietic cell lineage	2022-02-22	99/8113	0.0290569	0.102261	0.0708175	3575/925	2
hsa04061	Viral protein interaction with cytokine and cytokine receptor	2022-02-22	100/8113	0.0296017	0.102261	0.0708175	6352/7852	2
hsa04064	NF-kappa B signaling pathway	2022-02-22	104/8113	0.0318221	0.106698	0.0738903	4792/4050	2
hsa04659	Th17 cell differentiation	2022-02-22	108/8113	0.034107	0.111091	0.0769331	2353/4792	2
hsa04670	Leukocyte transendothelial migration	2022-02-22	114/8113	0.037652	0.119231	0.0825702	60/7852	2
hsa04935	Growth hormone synthesis, secretion and action	2022-02-22	119/8113	0.0407109	0.125434	0.0868654	2353/3726	2
hsa04010	MAPK signaling pathway	2022-03-22	294/8113	0.043587	0.130761	0.0905547	1843/2353/1844	3
hsa04926	Relaxin signaling pathway	2022-02-22	129/8113	0.0471024	0.137684	0.0953489	2353/4792	2
