# Supplementary material for: Identification of COVID-19 severity biomarkers based on feature selection on single-cell RNA-Seq data of CD8+ T cells
Source: Front Genet. 2022 Nov 9;13:1053772. doi: 10.3389/fgene.2022.1053772 (PMC9682094; doi:10.3389/fgene.2022.1053772)
Supplement: Supplementary file 9 [file Table5.XLSX]

## Sheet: DT Result for Effector T Cell
Number of features	Acute	Convalescent	Unexposed	ACC	MCC	Macro F1	Weighted F1
1	0.323111	0.559715	0.676569	0.576537	0.317456	0.519798	0.586784
2	0.355844	0.593442	0.701692	0.602312	0.367246	0.550326	0.616726
3	0.423869	0.610318	0.715796	0.626656	0.406183	0.583328	0.637391
4	0.432832	0.619112	0.730602	0.638516	0.423909	0.594182	0.648779
5	0.448804	0.638509	0.746749	0.656317	0.451959	0.611354	0.666449
6	0.459611	0.636552	0.753581	0.659841	0.459323	0.616582	0.669502
7	0.471079	0.646022	0.754596	0.665559	0.469133	0.623899	0.675542
8	0.472705	0.644896	0.758076	0.667029	0.47088	0.625226	0.676658
9	0.473497	0.654504	0.764696	0.673755	0.483159	0.630899	0.684127
10	0.478325	0.655281	0.763232	0.674359	0.482988	0.632279	0.684338
11	0.498092	0.667101	0.764814	0.683863	0.495098	0.643336	0.692542
12	0.495538	0.666355	0.769835	0.685071	0.498576	0.643909	0.694092
13	0.495394	0.670669	0.768469	0.686158	0.499773	0.644844	0.695538
14	0.494985	0.671223	0.767801	0.686541	0.49891	0.644669	0.695474
15	0.494805	0.67024	0.767618	0.685977	0.497727	0.644221	0.694913
16	0.49275	0.671305	0.769791	0.686642	0.49983	0.644615	0.696149
17	0.504457	0.674296	0.767346	0.688816	0.50225	0.6487	0.697658
18	0.495853	0.673514	0.774157	0.690447	0.505411	0.647841	0.699369
19	0.497428	0.678723	0.772701	0.692461	0.506995	0.649617	0.701368
20	0.482006	0.674022	0.773445	0.688112	0.501702	0.643158	0.697957
21	0.486475	0.672983	0.772133	0.687467	0.501363	0.643864	0.697338
22	0.49514	0.678551	0.770981	0.691354	0.505326	0.648224	0.700326
23	0.485782	0.6722	0.768343	0.685574	0.497572	0.642108	0.695274
24	0.484151	0.677475	0.773425	0.690186	0.503898	0.645017	0.699795
25	0.484035	0.677173	0.771669	0.689501	0.501822	0.644292	0.698888
26	0.497269	0.677528	0.770051	0.690911	0.503499	0.648283	0.69965
27	0.495821	0.678975	0.771008	0.691978	0.504449	0.648601	0.700605
28	0.487871	0.678215	0.770147	0.690367	0.501385	0.645411	0.699102
29	0.486955	0.68108	0.771286	0.691817	0.503708	0.64644	0.700859
30	0.479059	0.680843	0.770273	0.690266	0.50122	0.643392	0.699545
31	0.477389	0.681443	0.77253	0.691575	0.502414	0.643788	0.700634
32	0.478855	0.682058	0.770675	0.691495	0.501052	0.643862	0.700273
33	0.472975	0.677745	0.767957	0.687669	0.49432	0.639559	0.696491
34	0.472241	0.686356	0.777026	0.695361	0.506633	0.645207	0.704389
35	0.484717	0.689737	0.770598	0.696206	0.505965	0.64835	0.70445
36	0.482055	0.689775	0.77357	0.697133	0.508142	0.648467	0.705484
37	0.474308	0.687125	0.774985	0.695622	0.505582	0.645473	0.70408
38	0.474738	0.690923	0.77543	0.697354	0.508465	0.64703	0.706113
39	0.485708	0.696778	0.776188	0.702489	0.514344	0.652891	0.710281
40	0.485626	0.697382	0.778143	0.703234	0.516611	0.653717	0.711398
41	0.481753	0.701107	0.777434	0.704422	0.517285	0.653431	0.712482
42	0.482377	0.695891	0.775643	0.701301	0.513074	0.651304	0.709303
43	0.4791	0.700023	0.77993	0.704784	0.517699	0.653017	0.71278
44	0.487457	0.7	0.774174	0.703717	0.514643	0.653877	0.711115
45	0.493852	0.701252	0.773376	0.704623	0.516045	0.65616	0.711989
46	0.494873	0.702892	0.776809	0.7071	0.519744	0.658191	0.714337
47	0.494271	0.702748	0.775217	0.706315	0.51904	0.657412	0.713528
48	0.494037	0.69718	0.773099	0.702932	0.513459	0.654772	0.709958
49	0.493065	0.705412	0.778177	0.708751	0.522361	0.658885	0.715942
50	0.49364	0.704105	0.774335	0.706617	0.51858	0.65736	0.713732
51	0.492018	0.702272	0.773106	0.704905	0.515748	0.655798	0.712178
52	0.498778	0.708427	0.773427	0.709093	0.521631	0.660211	0.715892
53	0.496078	0.702007	0.774474	0.706274	0.517631	0.65752	0.713034
54	0.492452	0.704309	0.774626	0.707261	0.517973	0.657129	0.713838
55	0.483687	0.703655	0.774815	0.705751	0.515621	0.654052	0.712756
56	0.491141	0.708929	0.778946	0.711147	0.524039	0.659672	0.717752
57	0.484939	0.706793	0.780762	0.709597	0.523049	0.657498	0.716914
58	0.487653	0.703215	0.772539	0.705469	0.514466	0.654469	0.711957
59	0.493754	0.70702	0.780697	0.711631	0.523873	0.66049	0.717852
60	0.501184	0.714194	0.782838	0.717027	0.531636	0.666072	0.722893
61	0.500985	0.714699	0.781441	0.716846	0.530986	0.665708	0.722515
62	0.504123	0.714257	0.782352	0.717188	0.531811	0.666911	0.723001
63	0.48216	0.71046	0.782728	0.71304	0.524779	0.658449	0.719225
64	0.491935	0.714267	0.782747	0.71602	0.529764	0.662983	0.721989
65	0.500122	0.709271	0.779287	0.713201	0.525343	0.662893	0.718934
66	0.50127	0.714755	0.781017	0.716544	0.530376	0.66568	0.722387
67	0.502687	0.711983	0.780999	0.715416	0.529284	0.665223	0.721203
68	0.506699	0.715604	0.780944	0.71743	0.532851	0.667749	0.723286
69	0.502761	0.71359	0.781549	0.716745	0.530432	0.665966	0.722208
70	0.499877	0.714337	0.779199	0.715477	0.528788	0.664471	0.721274
71	0.498968	0.71421	0.781172	0.716363	0.529474	0.664783	0.721971
72	0.497677	0.712954	0.780971	0.715195	0.5287	0.663867	0.721164
73	0.498084	0.712993	0.782658	0.716121	0.530506	0.664578	0.721945
74	0.504565	0.711925	0.777778	0.71453	0.526858	0.664756	0.719978
75	0.491291	0.709478	0.779522	0.712396	0.523884	0.660097	0.718274
76	0.497228	0.71026	0.781542	0.714268	0.527296	0.66301	0.720088
77	0.502104	0.716694	0.780663	0.717591	0.531496	0.666487	0.723235
78	0.489116	0.709214	0.77879	0.711852	0.522052	0.65904	0.717623
79	0.490494	0.710775	0.779687	0.713181	0.524052	0.660319	0.718882
80	0.485174	0.709862	0.778728	0.711731	0.521771	0.657921	0.717521
81	0.496049	0.713574	0.779969	0.715175	0.527844	0.663197	0.72087
82	0.492644	0.713454	0.780142	0.714711	0.527171	0.66208	0.720556
83	0.496717	0.710957	0.779528	0.713785	0.525762	0.662401	0.719505
84	0.497656	0.714054	0.780283	0.715718	0.528855	0.663998	0.721388
85	0.490625	0.712526	0.784057	0.71596	0.529021	0.662403	0.721598
86	0.492938	0.710126	0.776933	0.712053	0.522348	0.659999	0.717632
87	0.493987	0.715702	0.781308	0.716705	0.529795	0.663666	0.722252
88	0.484968	0.712005	0.780792	0.713382	0.525019	0.659255	0.719401
89	0.491364	0.710783	0.777583	0.712456	0.52299	0.65991	0.718068
90	0.489894	0.713838	0.780514	0.714993	0.52705	0.661415	0.72063
91	0.495439	0.714362	0.781633	0.716282	0.528851	0.663811	0.721897
92	0.491548	0.712507	0.780455	0.71453	0.526156	0.661503	0.720135
93	0.499254	0.716709	0.782364	0.718255	0.532413	0.666109	0.723694
94	0.493216	0.709976	0.780846	0.713725	0.524997	0.661346	0.719265
95	0.490167	0.713687	0.782365	0.715577	0.528066	0.662073	0.721378
96	0.488464	0.710023	0.77983	0.712597	0.523424	0.659439	0.718389
97	0.484068	0.711878	0.782745	0.714228	0.526054	0.659564	0.72009
98	0.486459	0.712799	0.780899	0.714409	0.525042	0.660052	0.719968
99	0.487218	0.714895	0.782814	0.716181	0.528854	0.661642	0.721857
100	0.492	0.710584	0.782046	0.714107	0.526337	0.661543	0.719949
101	0.493817	0.712221	0.780918	0.714792	0.527183	0.662319	0.720419
102	0.491588	0.714927	0.781785	0.716282	0.528506	0.662767	0.721856
103	0.495743	0.71264	0.779233	0.714168	0.526523	0.662539	0.720082
104	0.493399	0.714241	0.781243	0.715718	0.528462	0.662961	0.721475
105	0.487097	0.711949	0.783493	0.714933	0.527385	0.660846	0.720739
106	0.490519	0.716426	0.783314	0.717369	0.530961	0.66342	0.723118
107	0.491391	0.71326	0.779482	0.71453	0.52579	0.661378	0.720059
108	0.503082	0.715962	0.779444	0.717168	0.530026	0.666163	0.722461
109	0.488474	0.713227	0.77773	0.713685	0.523242	0.65981	0.719009
110	0.488267	0.712644	0.779659	0.714188	0.524586	0.66019	0.719539
111	0.494007	0.713248	0.780941	0.715396	0.528007	0.662732	0.720934
112	0.494645	0.715495	0.780085	0.716322	0.528187	0.663409	0.721694
113	0.496181	0.71471	0.782535	0.717349	0.529773	0.664475	0.722521
114	0.484558	0.71108	0.77652	0.711792	0.520163	0.657386	0.717091
115	0.487887	0.716705	0.781354	0.716745	0.528905	0.661982	0.722154
116	0.492776	0.715503	0.775847	0.714591	0.524448	0.661375	0.719699
117	0.484823	0.712407	0.78137	0.714208	0.525386	0.659534	0.719825
118	0.478913	0.71017	0.778722	0.711389	0.52041	0.655935	0.717054
119	0.492295	0.713497	0.777662	0.714409	0.524668	0.661151	0.719479
120	0.482984	0.711239	0.777659	0.711953	0.520954	0.657294	0.717502
121	0.488603	0.715042	0.779435	0.715477	0.525662	0.661026	0.720612
122	0.493396	0.711691	0.777032	0.713242	0.52334	0.660706	0.71846
123	0.494688	0.718228	0.782467	0.719061	0.531476	0.665127	0.724014
124	0.48161	0.713605	0.781089	0.714752	0.524869	0.658768	0.71996
125	0.491044	0.717029	0.779764	0.716705	0.52793	0.662612	0.721933
126	0.48377	0.715364	0.778707	0.714772	0.524516	0.65928	0.719983
127	0.49172	0.717628	0.78251	0.718376	0.531028	0.663953	0.72346
128	0.482898	0.714551	0.780126	0.714732	0.524981	0.659192	0.720121
129	0.491198	0.716852	0.779448	0.716765	0.527611	0.662499	0.721729
130	0.489586	0.714406	0.778212	0.714711	0.524933	0.660734	0.719882
131	0.487656	0.713571	0.779804	0.714893	0.525086	0.660344	0.719981
132	0.485065	0.715169	0.778727	0.714993	0.524597	0.659653	0.720025
133	0.48489	0.714112	0.779904	0.714893	0.524985	0.659635	0.720011
134	0.480571	0.713837	0.780223	0.714067	0.524217	0.65821	0.719598
135	0.492666	0.719591	0.783575	0.719725	0.533383	0.665277	0.724939
136	0.486668	0.717501	0.781319	0.716987	0.528901	0.661829	0.722397
137	0.488248	0.713591	0.780792	0.714973	0.526456	0.660877	0.720472
138	0.484529	0.717598	0.779342	0.716222	0.526661	0.66049	0.721388
139	0.496829	0.718472	0.779355	0.717994	0.530213	0.664885	0.723004
140	0.482887	0.713837	0.779991	0.71451	0.524476	0.658905	0.719723
141	0.493155	0.714924	0.778876	0.715738	0.526518	0.662318	0.72076
142	0.476801	0.718957	0.780327	0.716544	0.526842	0.658695	0.721703
143	0.482905	0.714826	0.780211	0.715235	0.52513	0.659314	0.720288
144	0.487225	0.717172	0.77976	0.716524	0.527372	0.661386	0.721628
145	0.491621	0.716537	0.7813	0.717249	0.529402	0.663153	0.722414
146	0.479547	0.717388	0.778745	0.715517	0.524684	0.65856	0.720548
147	0.489506	0.715548	0.778662	0.715577	0.526195	0.661239	0.720609
148	0.474605	0.715333	0.780132	0.71447	0.523359	0.65669	0.719687
149	0.486081	0.715858	0.778983	0.715275	0.525803	0.660307	0.72056
150	0.478668	0.716113	0.781312	0.716	0.5255	0.658698	0.720958
151	0.480274	0.717963	0.781104	0.716947	0.527223	0.659781	0.721902
152	0.477634	0.712351	0.780338	0.71302	0.522615	0.656774	0.718657
153	0.484561	0.712014	0.77979	0.713805	0.52317	0.658788	0.718936
154	0.473927	0.714235	0.781044	0.714349	0.523087	0.656402	0.719492
155	0.470568	0.714708	0.780491	0.713966	0.522384	0.655256	0.719152
156	0.475197	0.714402	0.778336	0.713181	0.521821	0.655978	0.718534
157	0.480631	0.717149	0.782459	0.716886	0.52819	0.660079	0.722132
158	0.481741	0.714163	0.779017	0.714309	0.523159	0.658307	0.719349
159	0.474819	0.714982	0.777052	0.713	0.521087	0.655617	0.718221
160	0.482228	0.71546	0.777065	0.714188	0.522878	0.658251	0.719175
161	0.48527	0.715337	0.776874	0.714168	0.523278	0.65916	0.71933
162	0.485113	0.716792	0.778708	0.715879	0.525611	0.660205	0.720791
163	0.481459	0.714528	0.77824	0.714248	0.522802	0.658076	0.719162
164	0.485664	0.714896	0.782108	0.716262	0.527365	0.660889	0.721403
165	0.484153	0.71617	0.780283	0.71602	0.526573	0.660202	0.721078
166	0.484519	0.714182	0.778296	0.714289	0.523462	0.658999	0.719319
167	0.488737	0.716583	0.779704	0.716564	0.527007	0.661675	0.721472
168	0.489708	0.717679	0.780537	0.717671	0.528419	0.662642	0.722443
169	0.486213	0.717719	0.779477	0.716846	0.527289	0.661136	0.721667
170	0.487456	0.716515	0.778971	0.716403	0.525939	0.660981	0.721001
171	0.478172	0.713957	0.778812	0.713765	0.522458	0.65698	0.718816
172	0.480184	0.716699	0.780524	0.71594	0.525783	0.659136	0.721045
173	0.469758	0.713187	0.778473	0.712114	0.519707	0.653806	0.717487
174	0.478823	0.714412	0.776203	0.71298	0.520719	0.656479	0.717977
175	0.483962	0.710904	0.775541	0.711671	0.518513	0.656802	0.71653
176	0.472861	0.714295	0.777856	0.713	0.521046	0.655004	0.71805
177	0.474908	0.714358	0.777451	0.712859	0.520804	0.655573	0.718106
178	0.470327	0.713047	0.778478	0.712275	0.519528	0.65395	0.717478
179	0.477738	0.716804	0.781804	0.716524	0.526403	0.658782	0.721406
180	0.477938	0.715846	0.778409	0.714409	0.523369	0.657397	0.719516
181	0.478815	0.712952	0.77548	0.712356	0.518586	0.655749	0.716974
182	0.476141	0.7163	0.779234	0.715154	0.523837	0.657225	0.71991
183	0.473621	0.71533	0.779514	0.714208	0.52267	0.656155	0.719325
184	0.478711	0.716547	0.776987	0.71451	0.522712	0.657415	0.719314
185	0.478924	0.714951	0.776812	0.713685	0.521223	0.656896	0.718504
186	0.480179	0.714047	0.775676	0.712879	0.520101	0.656634	0.71771
187	0.473231	0.712614	0.777985	0.712476	0.51945	0.65461	0.717344
188	0.480908	0.716561	0.777838	0.715074	0.523854	0.658436	0.7199
189	0.482967	0.716155	0.776325	0.714671	0.522798	0.658483	0.719259
190	0.467824	0.707497	0.77318	0.7071	0.511325	0.649501	0.712333
191	0.485369	0.718496	0.775761	0.715416	0.52437	0.659875	0.72036
192	0.474259	0.71417	0.775828	0.712517	0.518791	0.654752	0.717257
193	0.477223	0.715118	0.776318	0.713584	0.520583	0.65622	0.718205
194	0.479323	0.716335	0.776745	0.714409	0.522367	0.657468	0.719169
195	0.472925	0.717018	0.781709	0.716081	0.525113	0.657217	0.720999
196	0.483734	0.721675	0.783131	0.720249	0.531826	0.662846	0.724867
197	0.479491	0.717918	0.780564	0.716665	0.526491	0.659324	0.721573
198	0.471815	0.718579	0.781615	0.716584	0.526157	0.657337	0.721591
199	0.474334	0.714907	0.776569	0.71302	0.519977	0.65527	0.717931
200	0.476166	0.716674	0.781299	0.716	0.525765	0.658046	0.720975
201	0.465	0.713288	0.77831	0.711913	0.518196	0.652199	0.717002
202	0.467275	0.718639	0.783256	0.717047	0.526258	0.65639	0.721881
203	0.489912	0.720797	0.779964	0.719	0.530151	0.663557	0.723695
204	0.478657	0.715018	0.778085	0.714208	0.522298	0.657254	0.719055
205	0.47746	0.718002	0.781806	0.717228	0.52702	0.659089	0.721948
206	0.482121	0.721252	0.78227	0.719363	0.530682	0.661881	0.724141
207	0.476068	0.716955	0.7794	0.715195	0.524373	0.657474	0.720285
208	0.473462	0.716827	0.778621	0.714651	0.523094	0.656304	0.719637
209	0.483384	0.719965	0.779502	0.717671	0.527782	0.66095	0.722467
210	0.477761	0.720495	0.781817	0.718316	0.528934	0.660024	0.723164
211	0.483601	0.719167	0.781285	0.717772	0.528817	0.661351	0.722874
212	0.473074	0.717021	0.782563	0.716081	0.526292	0.657553	0.721381
213	0.474908	0.715025	0.783223	0.716	0.525832	0.657719	0.720896
214	0.479293	0.718782	0.777991	0.716141	0.524944	0.658689	0.720861
215	0.470321	0.719246	0.779883	0.716342	0.52467	0.656483	0.721019
216	0.469537	0.716947	0.77822	0.714007	0.522025	0.654901	0.71914
217	0.474258	0.717937	0.779919	0.716403	0.524247	0.657371	0.720797
218	0.4707	0.719121	0.783759	0.717772	0.527652	0.65786	0.722658
219	0.479437	0.717534	0.782106	0.717168	0.527612	0.659692	0.722047
220	0.465358	0.718008	0.781141	0.715456	0.523929	0.654836	0.720488
221	0.466089	0.716805	0.781595	0.714953	0.523896	0.65483	0.720184
222	0.465253	0.716338	0.784186	0.716121	0.525243	0.655259	0.720991
223	0.480382	0.719539	0.77922	0.717269	0.526838	0.659713	0.721852
224	0.461605	0.716766	0.782965	0.715094	0.523747	0.653778	0.720316
225	0.471404	0.716222	0.778744	0.71443	0.522154	0.655456	0.719202
226	0.478973	0.718944	0.782457	0.718155	0.528368	0.660125	0.722821
227	0.467597	0.721441	0.78625	0.719383	0.530904	0.658429	0.724523
228	0.471295	0.720741	0.783468	0.718698	0.528975	0.658501	0.723359
229	0.474077	0.719101	0.781014	0.716926	0.526095	0.658064	0.7218
230	0.480913	0.720909	0.782473	0.71894	0.530515	0.661432	0.723948
231	0.482945	0.724687	0.786264	0.722967	0.536163	0.664632	0.727561
232	0.476	0.72552	0.78843	0.723551	0.537149	0.663316	0.728209
233	0.470345	0.718762	0.785189	0.717974	0.528593	0.658099	0.723066
234	0.48071	0.728719	0.788477	0.725766	0.540029	0.665969	0.730204
235	0.476397	0.726669	0.788221	0.723853	0.537851	0.663762	0.728703
236	0.476749	0.722007	0.785937	0.721034	0.532324	0.661564	0.725548
237	0.468671	0.72531	0.789284	0.722806	0.536312	0.661088	0.727762
238	0.467679	0.722868	0.786282	0.720269	0.531824	0.658943	0.725222
239	0.476157	0.724432	0.788043	0.722726	0.536077	0.662877	0.727543
240	0.475197	0.727401	0.791987	0.725988	0.540701	0.664862	0.730547
241	0.468512	0.723797	0.787389	0.721175	0.53361	0.659899	0.726217
242	0.476412	0.727029	0.789352	0.724236	0.539102	0.664264	0.729359
243	0.474909	0.725721	0.789655	0.723712	0.538237	0.663429	0.728723
244	0.471242	0.723483	0.790347	0.722846	0.53626	0.661691	0.727602
245	0.473917	0.72504	0.790528	0.723894	0.538056	0.663162	0.728678
246	0.476291	0.727691	0.790152	0.725404	0.539594	0.664711	0.730005
247	0.4765	0.723523	0.789348	0.722544	0.536863	0.663124	0.727705
248	0.472375	0.727257	0.791942	0.725464	0.540172	0.663858	0.730185
249	0.471587	0.723828	0.788786	0.722202	0.535255	0.6614	0.72713
250	0.470028	0.727149	0.792524	0.725122	0.540143	0.663234	0.730155
251	0.473447	0.728222	0.790146	0.724981	0.539633	0.663938	0.729977
252	0.471424	0.725865	0.789576	0.72343	0.537329	0.662288	0.728418

## Sheet: DT Result for Memory T Cell
Number of features	Acute	Convalescent	Unexposed	ACC	MCC	Macro F1	Weighted F1
1	0.354773	0.495232	0.670475	0.547461	0.301552	0.506827	0.566253
2	0.432987	0.547091	0.728232	0.614239	0.381905	0.569437	0.624073
3	0.475743	0.573206	0.75333	0.643158	0.427157	0.600759	0.651594
4	0.478993	0.593946	0.768672	0.658893	0.451493	0.61387	0.66764
5	0.505441	0.600371	0.776937	0.669858	0.468615	0.627583	0.677281
6	0.512789	0.600192	0.776902	0.670967	0.469999	0.629961	0.678038
7	0.552268	0.625018	0.783205	0.68936	0.4981	0.653497	0.695335
8	0.558086	0.63188	0.790647	0.696506	0.509495	0.660204	0.702365
9	0.555338	0.63626	0.794232	0.699375	0.514439	0.661943	0.705531
10	0.553297	0.638354	0.79637	0.700871	0.517011	0.662674	0.707172
11	0.549236	0.640366	0.795862	0.700607	0.516715	0.661821	0.707233
12	0.561222	0.643428	0.801478	0.706486	0.526126	0.668709	0.71259
13	0.560546	0.644316	0.801125	0.706662	0.525754	0.668662	0.712681
14	0.563438	0.647298	0.801931	0.708792	0.528212	0.670889	0.714571
15	0.552813	0.641335	0.800712	0.704303	0.521379	0.664954	0.710432
16	0.557506	0.647772	0.803673	0.708774	0.528939	0.66965	0.714939
17	0.583073	0.656108	0.807018	0.717504	0.541679	0.682066	0.722773
18	0.584973	0.652692	0.805489	0.715938	0.539245	0.681052	0.720906
19	0.580485	0.654486	0.805742	0.716061	0.539058	0.680238	0.721212
20	0.574303	0.652073	0.806268	0.714477	0.536735	0.677548	0.719828
21	0.573309	0.653099	0.80604	0.714618	0.536352	0.677482	0.719998
22	0.580951	0.65272	0.807314	0.716237	0.539119	0.680328	0.721362
23	0.574256	0.654383	0.80776	0.715885	0.539126	0.6788	0.72146
24	0.581334	0.656567	0.806481	0.717539	0.540405	0.681461	0.722484
25	0.570839	0.647487	0.805918	0.712189	0.532694	0.674748	0.717477
26	0.582961	0.65609	0.807973	0.718666	0.540938	0.682341	0.723228
27	0.582497	0.659328	0.808637	0.719757	0.5436	0.683488	0.724761
28	0.587861	0.658276	0.807849	0.719722	0.543712	0.684662	0.724577
29	0.588029	0.664354	0.813196	0.725319	0.551451	0.688526	0.729613
30	0.575559	0.656515	0.810027	0.718631	0.54123	0.6807	0.723564
31	0.575338	0.656786	0.809864	0.718807	0.541268	0.680663	0.723563
32	0.578291	0.659076	0.809414	0.719616	0.542972	0.682261	0.724566
33	0.572126	0.653238	0.811082	0.717363	0.540037	0.678815	0.722424
34	0.575191	0.655556	0.806567	0.716325	0.537818	0.679105	0.721429
35	0.577909	0.657654	0.809211	0.719141	0.542005	0.681591	0.72387
36	0.572103	0.659325	0.810065	0.719352	0.541841	0.680498	0.724276
37	0.569491	0.651608	0.809545	0.715638	0.536617	0.676881	0.720724
38	0.577567	0.66079	0.810334	0.720989	0.544009	0.682897	0.725605
39	0.568037	0.654275	0.80866	0.716237	0.536671	0.676991	0.721151
40	0.560893	0.653323	0.810023	0.715586	0.535398	0.674746	0.720639
41	0.564078	0.656504	0.811067	0.717698	0.539058	0.677216	0.722758
42	0.56498	0.657659	0.809597	0.717592	0.537937	0.677412	0.722578
43	0.558609	0.649996	0.806665	0.712312	0.529914	0.671757	0.717417
44	0.565442	0.653404	0.808359	0.715445	0.535095	0.675735	0.720365
45	0.559478	0.652683	0.807994	0.714389	0.532803	0.673385	0.71922
46	0.555345	0.653566	0.808664	0.714318	0.532807	0.672525	0.719421
47	0.551206	0.6523	0.808353	0.71321	0.530235	0.67062	0.718299
48	0.563772	0.657462	0.810497	0.718208	0.538325	0.677243	0.722811
49	0.554683	0.655743	0.810915	0.716167	0.535384	0.67378	0.721308
50	0.558645	0.657058	0.810642	0.717117	0.536925	0.675448	0.722138
51	0.558671	0.656627	0.810675	0.71724	0.536418	0.675324	0.72199
52	0.565356	0.662423	0.811433	0.720549	0.542448	0.679737	0.725382
53	0.577066	0.668954	0.816296	0.727185	0.552561	0.687439	0.731678
54	0.5682	0.664693	0.81749	0.725178	0.549282	0.683461	0.729602
55	0.555459	0.663326	0.817118	0.722309	0.544905	0.678634	0.727422
56	0.574116	0.665868	0.816628	0.725865	0.55003	0.685537	0.730308
57	0.563505	0.667138	0.818439	0.7259	0.549849	0.683027	0.730482
58	0.559231	0.663653	0.815778	0.722749	0.544487	0.679554	0.727316
59	0.568941	0.669607	0.817259	0.726991	0.551361	0.685269	0.731477
60	0.564524	0.668232	0.816449	0.725565	0.548763	0.683068	0.730034
61	0.567835	0.667123	0.817697	0.726041	0.550583	0.684218	0.730605
62	0.569483	0.669052	0.819362	0.727959	0.553065	0.685966	0.73237
63	0.55803	0.665708	0.817532	0.724052	0.547194	0.680423	0.728847
64	0.576141	0.671329	0.817945	0.72935	0.554554	0.688472	0.733313
65	0.564765	0.669543	0.818824	0.727255	0.551952	0.684377	0.731751
66	0.565854	0.668467	0.816838	0.726252	0.549289	0.68372	0.730471
67	0.555521	0.666415	0.818731	0.724721	0.547717	0.680222	0.72943
68	0.569967	0.671115	0.818205	0.728329	0.552871	0.686429	0.73265
69	0.568983	0.668614	0.820794	0.72847	0.553829	0.68613	0.732855
70	0.577778	0.676648	0.82044	0.732483	0.560426	0.691622	0.736805
71	0.565166	0.671689	0.817632	0.727537	0.551975	0.684829	0.732037
72	0.56232	0.671163	0.819373	0.727748	0.552537	0.684285	0.732371
73	0.566157	0.670709	0.817137	0.727132	0.550871	0.684668	0.731524
74	0.575588	0.675885	0.818915	0.731268	0.558126	0.69013	0.735499
75	0.571879	0.673818	0.819451	0.730265	0.556195	0.688383	0.734538
76	0.576449	0.676956	0.819335	0.732095	0.558946	0.690913	0.736222
77	0.567134	0.678527	0.823478	0.733398	0.561407	0.689713	0.737822
78	0.572606	0.676753	0.8206	0.732201	0.558841	0.689986	0.736331
79	0.569981	0.678257	0.822361	0.73331	0.560671	0.6902	0.737488
80	0.573857	0.679481	0.81992	0.733187	0.559855	0.691086	0.737194
81	0.572337	0.676209	0.818264	0.730775	0.556339	0.688937	0.734927
82	0.572516	0.678847	0.819574	0.73243	0.559218	0.690312	0.736622
83	0.571771	0.675132	0.819098	0.730652	0.556597	0.688667	0.734859
84	0.564031	0.677243	0.819999	0.730705	0.556943	0.687091	0.735237
85	0.567843	0.676339	0.821141	0.731779	0.557701	0.688441	0.735892
86	0.57036	0.675822	0.819422	0.730828	0.55672	0.688535	0.735126
87	0.572459	0.676477	0.819351	0.731427	0.557725	0.689429	0.735586
88	0.568687	0.676822	0.818935	0.730828	0.556472	0.688148	0.735079
89	0.573204	0.680442	0.821097	0.734032	0.561121	0.691581	0.738077
90	0.580583	0.682909	0.819835	0.73544	0.563358	0.694442	0.739254
91	0.576633	0.681936	0.820353	0.734859	0.562055	0.692974	0.738681
92	0.571062	0.68031	0.819522	0.732958	0.559194	0.690298	0.736997
93	0.578451	0.683569	0.820314	0.735598	0.56358	0.694111	0.739503
94	0.567246	0.680513	0.820731	0.733134	0.559677	0.689497	0.737238
95	0.569148	0.68248	0.821432	0.734436	0.56195	0.69102	0.738568
96	0.577213	0.679958	0.820301	0.734084	0.561311	0.692491	0.737954
97	0.571593	0.677043	0.81869	0.731251	0.556766	0.689109	0.735377
98	0.567873	0.677999	0.818029	0.730863	0.555823	0.687967	0.734991
99	0.572527	0.682023	0.81997	0.734032	0.561046	0.691507	0.738052
100	0.565921	0.680485	0.82307	0.734208	0.560844	0.689825	0.738238
101	0.573929	0.680697	0.821681	0.734542	0.562112	0.692102	0.73855
102	0.574114	0.682205	0.820161	0.734366	0.561786	0.69216	0.7384
103	0.572397	0.682203	0.821665	0.735	0.562695	0.692088	0.73895
104	0.569525	0.679103	0.818931	0.732289	0.557337	0.689187	0.736058
105	0.577988	0.678827	0.817566	0.732359	0.558625	0.69146	0.736245
106	0.573454	0.680673	0.82118	0.734137	0.561537	0.691769	0.738237
107	0.574846	0.682952	0.821962	0.735756	0.563634	0.693253	0.73967
108	0.561058	0.674448	0.819018	0.729209	0.553133	0.684842	0.733324
109	0.564362	0.681534	0.818877	0.732342	0.557401	0.688258	0.736381
110	0.566694	0.680174	0.821487	0.733345	0.559928	0.689452	0.73742
111	0.569942	0.679162	0.820561	0.733239	0.559223	0.689888	0.73694
112	0.575227	0.677901	0.819836	0.733081	0.559309	0.690988	0.736697
113	0.564765	0.675853	0.818683	0.730177	0.554326	0.686434	0.734128
114	0.569528	0.677108	0.818878	0.731198	0.556505	0.688505	0.735259
115	0.564149	0.679087	0.818661	0.731215	0.555808	0.687299	0.7353
116	0.571058	0.681827	0.81859	0.73331	0.558915	0.690491	0.737121
117	0.567416	0.677175	0.818916	0.731374	0.555411	0.687836	0.735061
118	0.571999	0.678606	0.819411	0.732518	0.558158	0.690005	0.736388
119	0.564615	0.675013	0.8193	0.730071	0.55436	0.686309	0.734091
120	0.56125	0.678655	0.819542	0.731092	0.555694	0.686482	0.735237
121	0.556412	0.672451	0.817509	0.727308	0.549419	0.682124	0.731265
122	0.56639	0.676475	0.818006	0.730265	0.554421	0.686957	0.734219
123	0.56479	0.68048	0.819611	0.73243	0.557608	0.688294	0.736386
124	0.565382	0.678985	0.818899	0.731303	0.55643	0.687756	0.735521
125	0.567439	0.674969	0.815621	0.728505	0.551722	0.68601	0.732569
126	0.561511	0.679753	0.82217	0.733116	0.558431	0.687811	0.737
127	0.561755	0.675811	0.819708	0.7303	0.554582	0.685758	0.734276
128	0.562363	0.673527	0.816997	0.728065	0.550825	0.684296	0.732111
129	0.565599	0.677848	0.818997	0.731356	0.555483	0.687481	0.735153
130	0.560529	0.676429	0.819181	0.730159	0.553739	0.68538	0.734112
131	0.560779	0.675651	0.818326	0.72942	0.552822	0.684919	0.733414
132	0.557536	0.676658	0.817184	0.728822	0.55173	0.683793	0.732864
133	0.569197	0.679897	0.820877	0.733363	0.559378	0.68999	0.737296
134	0.570025	0.679161	0.821964	0.734014	0.56007	0.690384	0.737647
135	0.560172	0.677637	0.81722	0.729649	0.55265	0.68501	0.733564
136	0.56734	0.679495	0.81677	0.731075	0.555271	0.687868	0.734884
137	0.566084	0.679447	0.819153	0.732025	0.556897	0.688228	0.735907
138	0.561061	0.677427	0.820318	0.731286	0.555543	0.686268	0.735125
139	0.567211	0.679623	0.819248	0.732412	0.557145	0.688694	0.736152
140	0.560491	0.675482	0.818858	0.729684	0.552988	0.684944	0.73358
141	0.560571	0.674317	0.818852	0.729191	0.552551	0.68458	0.733134
142	0.565121	0.678821	0.819518	0.732095	0.556385	0.68782	0.735735
143	0.557843	0.680209	0.821665	0.732606	0.557455	0.686573	0.736505
144	0.558257	0.67593	0.819268	0.729825	0.552989	0.684485	0.733701
145	0.561385	0.678641	0.820206	0.731479	0.556215	0.686744	0.735578
146	0.559095	0.678533	0.820194	0.731409	0.555439	0.685941	0.735267
147	0.563653	0.675244	0.818005	0.729737	0.552685	0.685634	0.733426
148	0.563009	0.676497	0.818359	0.730159	0.553818	0.685955	0.734014
149	0.562793	0.676563	0.81757	0.729983	0.552851	0.685642	0.733623
150	0.552049	0.678021	0.820372	0.730159	0.553961	0.683481	0.734347
151	0.560176	0.673748	0.817148	0.728065	0.550481	0.683691	0.732021
152	0.556449	0.679572	0.819015	0.730863	0.554257	0.685012	0.73478
153	0.558104	0.677548	0.819899	0.730406	0.554671	0.685184	0.734624
154	0.562034	0.677905	0.818213	0.730494	0.554174	0.686051	0.734376
155	0.558582	0.674359	0.818323	0.728892	0.551081	0.683755	0.732659
156	0.558058	0.676656	0.81951	0.730194	0.553542	0.684741	0.73408
157	0.563135	0.683872	0.821296	0.73456	0.560558	0.689434	0.738349
158	0.567662	0.682672	0.821117	0.734331	0.56091	0.690484	0.738315
159	0.557685	0.677335	0.820109	0.730652	0.554483	0.685043	0.734598
160	0.558842	0.674951	0.81918	0.729314	0.552791	0.684325	0.733345
161	0.557189	0.676178	0.817364	0.728927	0.55101	0.683577	0.732727
162	0.56037	0.675211	0.817613	0.729033	0.551495	0.684398	0.732842
163	0.553994	0.670744	0.81593	0.725759	0.545938	0.680223	0.72954
164	0.558605	0.678884	0.818676	0.730723	0.554285	0.685388	0.734592
165	0.559113	0.672599	0.817789	0.727748	0.550131	0.683167	0.731772
166	0.554408	0.673428	0.818985	0.728206	0.550209	0.682274	0.732148
167	0.558993	0.676993	0.82025	0.731127	0.554213	0.685412	0.734686
168	0.563024	0.675707	0.816448	0.729156	0.551157	0.68506	0.73276
169	0.55382	0.674447	0.818989	0.728593	0.550894	0.682419	0.732477
170	0.555989	0.676339	0.819763	0.729825	0.552998	0.68403	0.733845
171	0.553458	0.672998	0.818979	0.727906	0.549987	0.681812	0.731869
172	0.557954	0.673097	0.817075	0.72773	0.549088	0.682709	0.731477
173	0.561793	0.674756	0.816164	0.728681	0.550277	0.684238	0.732108
174	0.563436	0.67691	0.818044	0.730494	0.553446	0.68613	0.734067
175	0.561974	0.67642	0.817603	0.729614	0.552807	0.685332	0.73349
176	0.554317	0.674717	0.817256	0.727836	0.549434	0.682097	0.731778
177	0.561001	0.678075	0.817349	0.730089	0.553136	0.685475	0.733893
178	0.557228	0.674778	0.815394	0.727326	0.54863	0.682466	0.731209
179	0.55272	0.675059	0.81726	0.727994	0.549061	0.681679	0.731728
180	0.555418	0.671822	0.813443	0.725002	0.544644	0.680228	0.728885
181	0.555476	0.679999	0.819166	0.731127	0.554497	0.68488	0.734908
182	0.556168	0.67946	0.822377	0.732799	0.556854	0.686002	0.736376
183	0.557637	0.67799	0.818807	0.730212	0.553556	0.684811	0.734199
184	0.558012	0.679184	0.818859	0.730828	0.554344	0.685352	0.734731
185	0.555599	0.674227	0.81733	0.7281	0.549458	0.682385	0.731771
186	0.558246	0.675066	0.817691	0.728804	0.550713	0.683667	0.73258
187	0.563572	0.680582	0.82065	0.733239	0.557851	0.688268	0.736803
188	0.559445	0.671508	0.812903	0.725178	0.544824	0.681285	0.728957
189	0.553757	0.675791	0.816593	0.728294	0.549171	0.682047	0.731799
190	0.556843	0.67374	0.815857	0.727097	0.548285	0.682147	0.730993
191	0.559345	0.677282	0.818116	0.730089	0.552725	0.684914	0.733777
192	0.556643	0.676813	0.816505	0.728716	0.55066	0.68332	0.732484
193	0.56207	0.677174	0.817699	0.730159	0.552871	0.685648	0.733841
194	0.554681	0.675845	0.819029	0.729455	0.551487	0.683185	0.733138
195	0.556266	0.677199	0.818955	0.730001	0.55279	0.68414	0.733808
196	0.550212	0.675004	0.817457	0.72759	0.54897	0.680891	0.731517
197	0.559752	0.680405	0.819243	0.732007	0.555419	0.686467	0.735596
198	0.551832	0.674345	0.815933	0.726974	0.547473	0.680703	0.730689
199	0.561138	0.677661	0.814748	0.728839	0.550345	0.684516	0.732455
200	0.558419	0.674799	0.816403	0.728065	0.549545	0.683207	0.731856
201	0.563047	0.675871	0.816181	0.72905	0.551173	0.685033	0.732693
202	0.557895	0.680264	0.818085	0.730969	0.554132	0.685415	0.734751
203	0.562043	0.675448	0.814991	0.728311	0.549389	0.684161	0.731822
204	0.556361	0.677169	0.817149	0.729086	0.551254	0.68356	0.732909
205	0.561807	0.679462	0.8189	0.731955	0.555008	0.686723	0.735295
206	0.559466	0.672471	0.813345	0.72597	0.545414	0.681761	0.729553
207	0.554419	0.674237	0.814817	0.726586	0.546917	0.681158	0.73039
208	0.566452	0.679164	0.817216	0.731339	0.554575	0.687611	0.734876
209	0.553417	0.673701	0.815567	0.726727	0.547094	0.680895	0.73044
210	0.5549	0.67649	0.815714	0.727959	0.549219	0.682368	0.731765
211	0.561046	0.678758	0.816059	0.729807	0.552152	0.685288	0.733522
212	0.556947	0.677652	0.818359	0.730142	0.552595	0.684319	0.733766
213	0.550709	0.675144	0.814809	0.72678	0.54627	0.680221	0.730312
214	0.545407	0.673529	0.818333	0.726991	0.547204	0.67909	0.730828
215	0.549102	0.673662	0.815916	0.72641	0.546367	0.67956	0.730103
216	0.559486	0.679681	0.816968	0.730635	0.5533	0.685378	0.734153
217	0.550003	0.673763	0.81513	0.725953	0.545805	0.679632	0.729854
218	0.550883	0.675491	0.817468	0.728065	0.548891	0.681281	0.731788
219	0.555971	0.675056	0.814696	0.727044	0.547671	0.681907	0.730825
220	0.560588	0.679216	0.815743	0.729878	0.55176	0.685183	0.73349
221	0.556204	0.676675	0.81645	0.728575	0.550207	0.68311	0.732353
222	0.553347	0.672204	0.813406	0.724985	0.544397	0.679652	0.728776
223	0.552654	0.675215	0.815811	0.727255	0.548056	0.681227	0.731061
224	0.554129	0.675313	0.815965	0.727889	0.548171	0.681803	0.731345
225	0.558711	0.672384	0.814176	0.726287	0.546107	0.681757	0.729845
226	0.55882	0.679013	0.816412	0.729983	0.551854	0.684748	0.733541
227	0.554539	0.679024	0.817192	0.729966	0.551541	0.683585	0.733441
228	0.557173	0.678079	0.816782	0.729526	0.551617	0.684011	0.733173
229	0.552531	0.674872	0.816653	0.727748	0.548125	0.681352	0.731332
230	0.559649	0.676249	0.814544	0.727906	0.549142	0.683481	0.731635
231	0.55308	0.674232	0.814717	0.72641	0.546583	0.680676	0.730184
232	0.552214	0.6745	0.815754	0.727079	0.547273	0.680823	0.730704
233	0.552263	0.675854	0.816876	0.728364	0.54889	0.681664	0.731793
234	0.555718	0.678723	0.817836	0.730282	0.552131	0.684092	0.73378
235	0.553505	0.672881	0.815059	0.725935	0.546272	0.680482	0.729879
236	0.554069	0.671228	0.812388	0.724333	0.542766	0.679229	0.727975
237	0.560143	0.678873	0.81718	0.730617	0.552823	0.685398	0.73402
238	0.552847	0.67856	0.816836	0.729191	0.550769	0.682748	0.73289
239	0.559582	0.67592	0.814444	0.72766	0.549008	0.683315	0.73145
240	0.54935	0.670665	0.813694	0.72414	0.542876	0.677903	0.727864
241	0.556371	0.676634	0.815901	0.728346	0.549783	0.682969	0.732083

## Sheet: DT Result for Naive T Cell
Number of features	Acute	Convalescent	Unexposed	ACC	MCC	Macro F1	Weighted F1
1	0.042742	0.795927	0.67748	0.707749	0.472579	0.505383	0.658001
2	0.355688	0.614896	0.750771	0.60068	0.399052	0.573785	0.622528
3	0.411643	0.677712	0.75369	0.65236	0.455059	0.614348	0.66574
4	0.43371	0.696891	0.777845	0.673562	0.489412	0.636149	0.686859
5	0.505	0.730727	0.788763	0.708909	0.539694	0.67483	0.718567
6	0.536005	0.74884	0.81919	0.733435	0.580287	0.701345	0.74225
7	0.557427	0.769754	0.836981	0.753736	0.610519	0.721387	0.762258
8	0.558106	0.766842	0.830828	0.750386	0.605124	0.718592	0.758816
9	0.597754	0.779803	0.835576	0.766153	0.628398	0.737711	0.772793
10	0.593713	0.777832	0.835192	0.764479	0.626248	0.735579	0.77104
11	0.600224	0.780827	0.839401	0.768523	0.632417	0.740151	0.774885
12	0.602081	0.779039	0.835314	0.766771	0.629688	0.738811	0.772869
13	0.592504	0.777516	0.837554	0.76502	0.627504	0.735858	0.77144
14	0.593841	0.779787	0.837028	0.766024	0.627818	0.736885	0.772713
15	0.594083	0.778032	0.834214	0.764556	0.624913	0.735443	0.770895
16	0.592955	0.780867	0.836714	0.766617	0.627327	0.736846	0.773095
17	0.591282	0.779521	0.836853	0.765741	0.62625	0.735885	0.772168
18	0.592196	0.782234	0.839207	0.768085	0.629464	0.737879	0.774528
19	0.604057	0.788037	0.838557	0.773083	0.636982	0.74355	0.77913
20	0.593103	0.782688	0.840882	0.769167	0.63089	0.738891	0.775423
21	0.596281	0.786587	0.840623	0.771589	0.634007	0.741164	0.777929
22	0.594157	0.786371	0.841594	0.771383	0.634516	0.740707	0.777827
23	0.59421	0.788062	0.840919	0.772439	0.634661	0.741064	0.778561
24	0.596615	0.788635	0.841043	0.773264	0.634908	0.742098	0.779239
25	0.597188	0.789558	0.840876	0.773959	0.635863	0.742541	0.779775
26	0.586981	0.782934	0.837634	0.767364	0.627274	0.73585	0.773726
27	0.591517	0.787818	0.839926	0.771821	0.632321	0.739754	0.777754
28	0.590842	0.788076	0.840537	0.77195	0.631964	0.739818	0.777998
29	0.596704	0.790477	0.837389	0.773392	0.633653	0.741523	0.779132
30	0.592929	0.789776	0.842869	0.77383	0.635384	0.741858	0.779947
31	0.600805	0.789599	0.83858	0.773882	0.635092	0.742995	0.779567
32	0.596278	0.789617	0.83885	0.77298	0.634296	0.741582	0.779053
33	0.591171	0.791002	0.839136	0.773289	0.633398	0.740436	0.779225
34	0.583959	0.788844	0.837731	0.770739	0.628454	0.736845	0.776625
35	0.59386	0.794229	0.841359	0.776432	0.637173	0.743149	0.782067
36	0.591059	0.792229	0.841315	0.774861	0.634371	0.741534	0.78057
37	0.593276	0.792387	0.838328	0.774294	0.634331	0.74133	0.780023
38	0.59114	0.791845	0.835902	0.773418	0.631169	0.739629	0.77868
39	0.601071	0.797057	0.843	0.779678	0.642173	0.747043	0.785113
40	0.591529	0.791539	0.838481	0.773908	0.632545	0.740516	0.779367
41	0.584323	0.794102	0.842774	0.775556	0.634722	0.7404	0.78116
42	0.59176	0.794437	0.838142	0.775685	0.634286	0.741447	0.780898
43	0.587608	0.795452	0.840506	0.776278	0.635339	0.741189	0.78164
44	0.592719	0.802468	0.840825	0.781482	0.639922	0.745337	0.786312
45	0.593553	0.799454	0.841231	0.779653	0.639962	0.744746	0.784881
46	0.594647	0.799487	0.838504	0.779395	0.637443	0.744213	0.784195
47	0.588489	0.798014	0.842042	0.778339	0.638027	0.742848	0.783657
48	0.591901	0.80144	0.838293	0.779936	0.638344	0.743878	0.784843
49	0.591903	0.799615	0.836562	0.778339	0.635689	0.742693	0.783293
50	0.59074	0.801353	0.840776	0.780426	0.639604	0.74429	0.785414
51	0.59028	0.80003	0.843093	0.780168	0.639543	0.744468	0.785342
52	0.588014	0.800246	0.8397	0.779395	0.636524	0.742653	0.784099
53	0.591263	0.800581	0.835874	0.778957	0.635689	0.742573	0.783527
54	0.591307	0.799704	0.836166	0.778571	0.635394	0.742392	0.783138
55	0.58985	0.796998	0.835315	0.776381	0.632554	0.740721	0.781179
56	0.584827	0.797394	0.835233	0.775994	0.630546	0.739151	0.780699
57	0.575887	0.796114	0.83457	0.773856	0.626891	0.735524	0.778584
58	0.579159	0.803048	0.840842	0.779988	0.636194	0.741016	0.784821
59	0.58265	0.799225	0.834995	0.776973	0.630976	0.738956	0.781347
60	0.585612	0.798535	0.83605	0.777334	0.632323	0.740066	0.781691
61	0.577855	0.797205	0.835338	0.775119	0.629002	0.736799	0.779692
62	0.582389	0.796753	0.835867	0.775634	0.62989	0.738336	0.780214
63	0.58391	0.801992	0.837228	0.779137	0.634935	0.741043	0.783745
64	0.576571	0.795477	0.832128	0.773006	0.624574	0.734725	0.777561
65	0.58524	0.800245	0.835845	0.778339	0.633004	0.740443	0.782525
66	0.585207	0.799961	0.830306	0.776432	0.629418	0.738491	0.780635
67	0.582663	0.798596	0.833172	0.776123	0.629696	0.738144	0.780432
68	0.578654	0.800039	0.83804	0.777927	0.632571	0.738911	0.782212
69	0.578343	0.797834	0.838312	0.776304	0.631194	0.738163	0.781034
70	0.572778	0.798449	0.837176	0.775737	0.629108	0.736134	0.780274
71	0.573587	0.800118	0.838207	0.777128	0.631082	0.737304	0.781628
72	0.577517	0.799794	0.832606	0.775582	0.628721	0.736639	0.780229
73	0.575642	0.79846	0.836521	0.775969	0.629331	0.736874	0.780459
74	0.577837	0.801871	0.838616	0.778854	0.633748	0.739441	0.783297
75	0.579511	0.80156	0.839292	0.779137	0.634636	0.740121	0.78356
76	0.569175	0.798874	0.836856	0.77535	0.627778	0.734968	0.779926
77	0.575274	0.799482	0.835169	0.776072	0.628619	0.736642	0.780555
78	0.56002	0.793164	0.833502	0.769786	0.618906	0.728895	0.77449
79	0.572264	0.799346	0.833738	0.775247	0.626622	0.735116	0.779629
80	0.574325	0.799637	0.83564	0.776201	0.62935	0.736534	0.780661
81	0.57162	0.800528	0.836676	0.776948	0.629395	0.736275	0.781114
82	0.572184	0.796903	0.835305	0.774165	0.626973	0.734798	0.778754
83	0.573061	0.799316	0.836675	0.775969	0.628546	0.73635	0.780636
84	0.572613	0.799707	0.836607	0.776149	0.628649	0.736309	0.780771
85	0.568344	0.797131	0.836514	0.774191	0.625779	0.733996	0.778743
86	0.562202	0.797902	0.836486	0.773882	0.624127	0.732197	0.778338
87	0.560328	0.798165	0.834036	0.772903	0.622573	0.730843	0.777468
88	0.563399	0.797308	0.834909	0.773058	0.623814	0.731872	0.777677
89	0.570855	0.798855	0.836698	0.775866	0.628167	0.735469	0.780092
90	0.564851	0.797537	0.831735	0.772491	0.622299	0.731374	0.777009
91	0.575571	0.800411	0.838327	0.777746	0.631538	0.738103	0.782094
92	0.579981	0.803072	0.834889	0.779137	0.632444	0.739314	0.783087
93	0.563869	0.79765	0.832869	0.773135	0.622362	0.731463	0.777293
94	0.566942	0.797447	0.834766	0.773805	0.624671	0.733052	0.778185
95	0.573663	0.79957	0.831301	0.775119	0.626528	0.734844	0.779181
96	0.566524	0.798386	0.834241	0.774165	0.625094	0.733051	0.778485
97	0.566425	0.799854	0.833872	0.77499	0.625711	0.733384	0.77917
98	0.568485	0.798126	0.832639	0.773805	0.624019	0.733083	0.778104
99	0.569198	0.799941	0.836383	0.776149	0.627983	0.735174	0.780373
100	0.568593	0.799435	0.835316	0.775505	0.626391	0.734448	0.779679
101	0.57208	0.798519	0.830882	0.77432	0.624098	0.733827	0.778256
102	0.573697	0.801614	0.834597	0.777334	0.628696	0.736636	0.781346
103	0.568524	0.800906	0.834916	0.776407	0.627306	0.734782	0.78036
104	0.562374	0.794952	0.829412	0.770198	0.617982	0.728913	0.77452
105	0.568481	0.799961	0.833743	0.775196	0.626622	0.734062	0.779465
106	0.56561	0.796712	0.832957	0.773058	0.622241	0.73176	0.777035
107	0.56064	0.797163	0.829853	0.771744	0.618789	0.729218	0.77565
108	0.568701	0.796012	0.829535	0.771692	0.620193	0.731416	0.775994
109	0.574266	0.801217	0.833935	0.77687	0.628316	0.736472	0.780996
110	0.573556	0.803564	0.833906	0.77821	0.630447	0.737009	0.782192
111	0.564901	0.800322	0.837047	0.775763	0.627209	0.73409	0.780215
112	0.576205	0.803937	0.834562	0.779112	0.631388	0.738234	0.782958
113	0.563361	0.798014	0.834042	0.773727	0.622816	0.731806	0.777793
114	0.568809	0.799668	0.832822	0.774887	0.625563	0.733766	0.779059
115	0.55979	0.800438	0.835904	0.775119	0.624891	0.732044	0.779238
116	0.567064	0.80002	0.83334	0.774887	0.625734	0.733475	0.779181
117	0.571501	0.79882	0.831008	0.774474	0.624518	0.733776	0.778384
118	0.580513	0.806549	0.834819	0.781379	0.634599	0.740627	0.785063
119	0.569798	0.799971	0.830483	0.774371	0.624835	0.733417	0.77863
120	0.574656	0.801275	0.830123	0.775814	0.626331	0.735351	0.779891
121	0.57974	0.803368	0.83305	0.778751	0.631261	0.738719	0.782645
122	0.584128	0.803099	0.832296	0.778957	0.632012	0.739841	0.782849
123	0.569859	0.800508	0.835125	0.776432	0.628121	0.735164	0.780383
124	0.577679	0.804767	0.83199	0.77906	0.630875	0.738145	0.782813
125	0.57051	0.800759	0.830433	0.775144	0.62512	0.733901	0.779146
126	0.576365	0.802513	0.833219	0.777721	0.629785	0.737366	0.781772
127	0.581568	0.804853	0.83433	0.780451	0.633624	0.74025	0.784112
128	0.576023	0.801668	0.830894	0.77687	0.62833	0.736195	0.780533
129	0.575097	0.801449	0.832583	0.776819	0.627762	0.736376	0.780814
130	0.572005	0.798867	0.832782	0.774938	0.625963	0.734551	0.779031
131	0.571818	0.800846	0.831322	0.775943	0.626063	0.734662	0.779647
132	0.578045	0.801897	0.831251	0.777257	0.628477	0.737064	0.781042
133	0.572125	0.799267	0.832493	0.775067	0.626112	0.734628	0.779179
134	0.568057	0.799406	0.831581	0.774294	0.624185	0.733014	0.778426
135	0.568138	0.800496	0.83243	0.775325	0.625338	0.733688	0.779305
136	0.570875	0.801295	0.835414	0.776896	0.628316	0.735861	0.781046
137	0.579563	0.799825	0.829871	0.775917	0.62645	0.73642	0.779667
138	0.571526	0.801098	0.831363	0.775917	0.625929	0.734662	0.779761
139	0.569065	0.79744	0.828455	0.772465	0.620763	0.731653	0.776496
140	0.581004	0.799951	0.831052	0.776381	0.628072	0.737336	0.780299
141	0.586412	0.803841	0.83091	0.779575	0.632148	0.740388	0.783135
142	0.58184	0.804112	0.833131	0.779498	0.632743	0.739694	0.783364
143	0.581067	0.803652	0.834454	0.779704	0.632148	0.739725	0.783419
144	0.577989	0.797597	0.830507	0.774758	0.625331	0.735364	0.77842
145	0.574558	0.800858	0.830472	0.775994	0.626708	0.735296	0.779756
146	0.57574	0.800935	0.832304	0.776278	0.627508	0.736326	0.780528
147	0.583105	0.804239	0.830624	0.779395	0.630995	0.739323	0.782822
148	0.575017	0.800331	0.827965	0.774938	0.624627	0.734438	0.778743
149	0.572807	0.796117	0.825994	0.771692	0.619873	0.731639	0.775498
150	0.57319	0.802512	0.835215	0.777952	0.630055	0.736972	0.781968
151	0.585552	0.802219	0.829769	0.778081	0.629967	0.73918	0.781765
152	0.577328	0.802566	0.831202	0.77754	0.628694	0.737032	0.781302
153	0.580178	0.799189	0.831514	0.775994	0.627847	0.73696	0.77991

## Sheet: kNN Result for Effector T Cell
Number of features	Acute	Convalescent	Unexposed	ACC	MCC	Macro F1	Weighted F1
1	0.290221	0.498885	0.333263	0.415871	0.025922	0.374123	0.407588
2	0.394584	0.606262	0.704768	0.616467	0.386033	0.568538	0.627892
3	0.537826	0.645467	0.733275	0.667251	0.468245	0.638856	0.672633
4	0.545885	0.66038	0.749544	0.681728	0.491591	0.651937	0.687461
5	0.591928	0.681902	0.7687	0.705771	0.532585	0.680843	0.710354
6	0.622204	0.690735	0.771031	0.714933	0.547432	0.694657	0.718487
7	0.635776	0.701301	0.782816	0.726511	0.567281	0.706631	0.729867
8	0.64206	0.707241	0.786635	0.731586	0.575318	0.711979	0.734932
9	0.642371	0.710907	0.789729	0.734465	0.580129	0.714335	0.738026
10	0.650218	0.715165	0.79441	0.739559	0.588066	0.719931	0.742815
11	0.668805	0.723939	0.792608	0.745479	0.593913	0.728451	0.74801
12	0.669125	0.727676	0.797274	0.749084	0.600415	0.731359	0.751813
13	0.665397	0.726015	0.796451	0.747413	0.598237	0.729287	0.75031
14	0.664505	0.725855	0.795442	0.746728	0.597066	0.728601	0.749715
15	0.665349	0.7292	0.799254	0.74995	0.602253	0.731268	0.753017
16	0.662959	0.72929	0.798846	0.749426	0.601662	0.730365	0.752652
17	0.662882	0.73008	0.803327	0.751722	0.60628	0.732096	0.75494
18	0.664654	0.730235	0.804582	0.752587	0.607483	0.733157	0.755724
19	0.664228	0.732307	0.805767	0.753957	0.609551	0.734101	0.757172
20	0.660878	0.730961	0.805735	0.752809	0.608114	0.732525	0.756195
21	0.664471	0.736471	0.806585	0.75597	0.612928	0.735842	0.75952
22	0.661681	0.730939	0.799592	0.75007	0.603219	0.730737	0.753629
23	0.666996	0.731631	0.79926	0.751118	0.603977	0.732629	0.754332
24	0.671004	0.732148	0.796903	0.750896	0.60311	0.733352	0.753957
25	0.667608	0.730563	0.793305	0.748117	0.598564	0.730492	0.751333
26	0.671546	0.735073	0.794287	0.751077	0.602512	0.733635	0.754275
27	0.674962	0.737549	0.794146	0.752608	0.60419	0.735553	0.755721
28	0.675426	0.736764	0.792817	0.751702	0.603487	0.735002	0.754824
29	0.674215	0.73715	0.791244	0.751017	0.601915	0.734203	0.754214
30	0.669642	0.735608	0.788329	0.748319	0.597755	0.731193	0.751789
31	0.675009	0.73957	0.787405	0.750433	0.600712	0.733994	0.753793
32	0.668029	0.737576	0.786344	0.748017	0.597761	0.73065	0.751714
33	0.663167	0.736439	0.786145	0.746647	0.596209	0.728583	0.750617
34	0.667369	0.739817	0.79202	0.751299	0.603686	0.733069	0.755145
35	0.66676	0.737598	0.793678	0.750956	0.603104	0.732679	0.754745
36	0.665967	0.738793	0.794607	0.751702	0.604732	0.733122	0.755632
37	0.666854	0.739406	0.795683	0.752567	0.605884	0.733981	0.756471
38	0.663682	0.741619	0.798058	0.754037	0.608661	0.734453	0.758229
39	0.661424	0.742994	0.799942	0.755064	0.611028	0.734787	0.759469
40	0.662393	0.743543	0.800048	0.755447	0.61134	0.735328	0.759868
41	0.659602	0.741164	0.798073	0.753091	0.608174	0.732946	0.757623
42	0.65823	0.742114	0.798716	0.753514	0.608923	0.73302	0.758215
43	0.65455	0.740148	0.797084	0.751379	0.605976	0.730594	0.756226
44	0.653941	0.742304	0.799081	0.75299	0.60883	0.731776	0.758045
45	0.65175	0.742686	0.796673	0.751762	0.60668	0.73037	0.75698
46	0.64824	0.738046	0.794164	0.748077	0.601691	0.726817	0.753363
47	0.644381	0.733628	0.79473	0.745721	0.598905	0.724246	0.751136
48	0.638794	0.732053	0.793831	0.743728	0.596693	0.721559	0.74946
49	0.640247	0.734677	0.791386	0.743989	0.596762	0.722103	0.749798
50	0.641929	0.735403	0.792491	0.745097	0.59807	0.723274	0.750779
51	0.639008	0.734805	0.795161	0.745479	0.599427	0.722991	0.751356
52	0.635222	0.733748	0.794303	0.74407	0.597606	0.721091	0.750119
53	0.637092	0.735019	0.794672	0.745016	0.599044	0.722261	0.751062
54	0.632625	0.734705	0.794905	0.744171	0.598829	0.720745	0.750578
55	0.630675	0.73226	0.792844	0.741875	0.595245	0.718593	0.748346
56	0.626057	0.729856	0.791968	0.73964	0.592645	0.71596	0.746381
57	0.619689	0.725305	0.793459	0.737284	0.590119	0.712817	0.744243
58	0.622535	0.725636	0.793154	0.737767	0.59091	0.713775	0.744546
59	0.622729	0.727051	0.797661	0.740345	0.595193	0.715813	0.747168
60	0.623922	0.730098	0.801748	0.743627	0.600127	0.718589	0.750481
61	0.615395	0.722926	0.800048	0.738371	0.593693	0.71279	0.745523
62	0.615544	0.723557	0.800731	0.739056	0.594692	0.713277	0.746129
63	0.617175	0.725355	0.8024	0.740828	0.597545	0.714977	0.747856
64	0.615721	0.725156	0.803385	0.740788	0.598109	0.714754	0.748042
65	0.615295	0.723729	0.802903	0.739942	0.596658	0.713976	0.747117
66	0.611957	0.722063	0.800838	0.737667	0.593555	0.71162	0.745118
67	0.604445	0.717743	0.799343	0.73376	0.588636	0.707177	0.741698
68	0.599398	0.717196	0.798232	0.732069	0.58732	0.704942	0.740471
69	0.6003	0.716233	0.798408	0.731867	0.587417	0.70498	0.740178
70	0.597579	0.716024	0.799584	0.731726	0.587504	0.704396	0.740318
71	0.591945	0.712261	0.79844	0.728525	0.583164	0.700882	0.737496
72	0.587925	0.710983	0.799458	0.727599	0.583085	0.699455	0.736935
73	0.585447	0.710422	0.799913	0.727115	0.582807	0.698594	0.736623
74	0.581617	0.707311	0.799652	0.72492	0.580634	0.696193	0.734664
75	0.582446	0.708171	0.799555	0.725444	0.581385	0.696724	0.735111
76	0.578877	0.705877	0.799797	0.723914	0.579398	0.69485	0.73378
77	0.576756	0.704839	0.800909	0.723491	0.579498	0.694168	0.733558
78	0.576285	0.706121	0.800213	0.723612	0.579812	0.694206	0.733822
79	0.575367	0.706991	0.800358	0.723813	0.58028	0.694239	0.734207
80	0.573723	0.702874	0.799894	0.721598	0.577564	0.692164	0.731896
81	0.570696	0.701548	0.800213	0.720511	0.576554	0.690819	0.73111
82	0.562471	0.697741	0.798343	0.716403	0.57217	0.686185	0.727704
83	0.559152	0.693829	0.79657	0.713362	0.568094	0.683184	0.724766
84	0.558968	0.694263	0.796722	0.713483	0.568695	0.683318	0.725019
85	0.555021	0.693776	0.794964	0.71153	0.566269	0.681254	0.723651
86	0.556487	0.693639	0.795204	0.712053	0.566717	0.681777	0.723831
87	0.554422	0.689763	0.794623	0.709839	0.564206	0.679603	0.721544
88	0.545984	0.686248	0.792757	0.70557	0.559621	0.674996	0.718256
89	0.549463	0.688551	0.795813	0.70863	0.563724	0.677943	0.720997
90	0.545081	0.680946	0.793398	0.703677	0.557182	0.673142	0.71593
91	0.538462	0.682712	0.797785	0.704543	0.561336	0.672986	0.718003
92	0.536678	0.679935	0.799398	0.703757	0.560726	0.672004	0.717206
93	0.538548	0.681989	0.79712	0.703939	0.560052	0.672552	0.717384
94	0.533103	0.6804	0.797876	0.702308	0.559245	0.67046	0.716426
95	0.534211	0.67826	0.797148	0.701462	0.55735	0.669873	0.715206
96	0.528882	0.677249	0.796466	0.699408	0.555644	0.667532	0.713916
97	0.527929	0.675511	0.79632	0.698542	0.555021	0.666587	0.712938
98	0.532046	0.675043	0.801212	0.701522	0.559044	0.669434	0.715213
99	0.525732	0.673351	0.797996	0.697898	0.554873	0.665693	0.712418
100	0.525813	0.673132	0.799845	0.698703	0.556425	0.666263	0.713115
101	0.52388	0.671539	0.799301	0.697394	0.555145	0.664907	0.711938
102	0.518944	0.668645	0.798366	0.694535	0.552148	0.661985	0.709685
103	0.513928	0.663606	0.794919	0.689702	0.546589	0.657484	0.705331
104	0.508568	0.659821	0.79476	0.686903	0.543419	0.654383	0.702947
105	0.505944	0.658562	0.793495	0.68495	0.541414	0.652667	0.701553
106	0.497352	0.653782	0.79138	0.679896	0.5369	0.647505	0.697544
107	0.500444	0.651847	0.794779	0.681789	0.539244	0.649024	0.698385
108	0.495479	0.650576	0.792434	0.678648	0.536231	0.646163	0.696294
109	0.493385	0.651545	0.794705	0.679413	0.538238	0.646545	0.697523
110	0.48823	0.64753	0.790082	0.674339	0.531957	0.641947	0.693136
111	0.489679	0.647295	0.790887	0.675063	0.532697	0.642621	0.693511
112	0.48883	0.643374	0.793567	0.674641	0.532871	0.641923	0.692718
113	0.4914	0.643301	0.790164	0.673855	0.530817	0.641622	0.691475
114	0.484518	0.638105	0.789365	0.669526	0.526605	0.637329	0.688
115	0.481982	0.637356	0.794596	0.670795	0.530007	0.637978	0.689641
116	0.477426	0.638396	0.794913	0.669868	0.530783	0.636912	0.689826
117	0.47619	0.632282	0.790286	0.665257	0.523276	0.63292	0.684825
118	0.474291	0.62749	0.789339	0.66266	0.520498	0.630373	0.681962
119	0.469701	0.626593	0.791833	0.662055	0.522054	0.629375	0.682159
120	0.467645	0.626667	0.791678	0.66123	0.521513	0.628663	0.681928
121	0.463341	0.625199	0.791121	0.659055	0.519352	0.626554	0.680575
122	0.467769	0.620804	0.79159	0.659317	0.518834	0.626721	0.679123
123	0.466449	0.623684	0.793062	0.660364	0.520729	0.627732	0.680991
124	0.46454	0.619852	0.792802	0.658572	0.519788	0.625731	0.678877
125	0.45773	0.618329	0.789722	0.654404	0.515644	0.621927	0.676172
126	0.457687	0.613079	0.793118	0.654061	0.516898	0.621295	0.675135
127	0.459184	0.616213	0.790863	0.654746	0.516638	0.622087	0.6758
128	0.45619	0.610726	0.789968	0.651504	0.513407	0.618962	0.672524
129	0.448229	0.601147	0.791159	0.645967	0.508199	0.613512	0.667718
130	0.451929	0.606313	0.790462	0.648786	0.510625	0.616235	0.670229
131	0.44855	0.602123	0.789696	0.645826	0.508118	0.613457	0.667586
132	0.448941	0.602254	0.790075	0.646128	0.508897	0.613757	0.667848
133	0.445206	0.599914	0.789252	0.643772	0.507436	0.611457	0.666022
134	0.444785	0.599683	0.789207	0.64349	0.506518	0.611225	0.665852
135	0.440449	0.595746	0.787636	0.639845	0.503527	0.607944	0.662891
136	0.437717	0.590164	0.78847	0.637449	0.501078	0.60545	0.660336
137	0.4347	0.587762	0.788872	0.635657	0.500695	0.603778	0.659076
138	0.436843	0.584093	0.788701	0.635295	0.49927	0.603212	0.657473
139	0.434149	0.586739	0.78829	0.634993	0.499823	0.603059	0.658289
140	0.433031	0.586617	0.786217	0.633744	0.498173	0.601955	0.657233
141	0.429939	0.584424	0.788383	0.632596	0.498918	0.600916	0.656822
142	0.430473	0.586914	0.78959	0.634248	0.501188	0.602325	0.658571
143	0.43193	0.58596	0.789863	0.634731	0.501554	0.602584	0.658378
144	0.424272	0.581355	0.786586	0.62869	0.495833	0.597404	0.654045
145	0.425198	0.579819	0.789095	0.629697	0.497129	0.598038	0.654483
146	0.419238	0.574018	0.778193	0.620776	0.486627	0.590483	0.64648
147	0.417619	0.5676	0.785792	0.62128	0.48943	0.590337	0.646537
148	0.414822	0.566188	0.783352	0.618984	0.487244	0.58812	0.644549
149	0.414091	0.560354	0.785228	0.617776	0.486362	0.586558	0.642517
150	0.41486	0.566361	0.78323	0.618702	0.486671	0.58815	0.644583
151	0.413075	0.560439	0.782613	0.616206	0.48476	0.585376	0.641337
152	0.411412	0.555244	0.781346	0.613306	0.481411	0.582667	0.63817
153	0.410285	0.552638	0.780733	0.612058	0.480196	0.581218	0.636562
154	0.408403	0.550753	0.782667	0.611292	0.480622	0.580608	0.636314
155	0.401034	0.540289	0.777933	0.602734	0.472635	0.573085	0.628608
156	0.399766	0.540972	0.780687	0.603862	0.474516	0.573809	0.629989
157	0.398491	0.537556	0.782248	0.602875	0.475132	0.572765	0.628914
158	0.396862	0.540505	0.776691	0.60056	0.472037	0.571353	0.627772
159	0.401135	0.538248	0.780717	0.603923	0.475368	0.573367	0.628843
160	0.396726	0.529391	0.78056	0.59907	0.470414	0.568893	0.624149
161	0.395864	0.53395	0.781311	0.600358	0.473381	0.570375	0.626548
162	0.391117	0.526926	0.777246	0.594519	0.467478	0.565096	0.621014
163	0.393086	0.527579	0.78149	0.597358	0.471577	0.567385	0.623334
164	0.38917	0.521388	0.777847	0.592042	0.466455	0.562802	0.618457
165	0.387222	0.518868	0.778968	0.591056	0.466053	0.561686	0.617553
166	0.38312	0.512672	0.776979	0.586626	0.461972	0.55759	0.613364
167	0.381096	0.51496	0.776087	0.585981	0.463102	0.557381	0.613869
168	0.384222	0.511365	0.779853	0.588015	0.464393	0.55848	0.614084
169	0.381626	0.51151	0.776121	0.585438	0.461973	0.556419	0.6123
170	0.376154	0.505249	0.776122	0.580706	0.459368	0.552508	0.6088
171	0.377904	0.509774	0.775381	0.582759	0.461009	0.554353	0.610798
172	0.375757	0.503334	0.775426	0.579961	0.459307	0.551506	0.607556
173	0.371832	0.499703	0.771595	0.575289	0.454523	0.54771	0.60381
174	0.368852	0.49948	0.773533	0.574564	0.455875	0.547288	0.604245
175	0.368169	0.495156	0.771385	0.572228	0.452835	0.544903	0.601208
176	0.36556	0.492088	0.772632	0.570537	0.452856	0.543427	0.600034
177	0.367163	0.489274	0.77519	0.571523	0.453717	0.543876	0.599953
178	0.365209	0.488222	0.772522	0.568906	0.451506	0.541984	0.59812
179	0.363259	0.482811	0.774522	0.567416	0.451117	0.540197	0.596223
180	0.360696	0.483336	0.77136	0.564838	0.448894	0.538464	0.594867
181	0.359963	0.474766	0.771328	0.562402	0.446108	0.535352	0.59072
182	0.360219	0.474179	0.771153	0.562503	0.446345	0.535184	0.590391
183	0.355515	0.46538	0.773095	0.558052	0.444823	0.53133	0.586594
184	0.357576	0.471445	0.77408	0.561375	0.447538	0.534367	0.590093
185	0.3532	0.465163	0.770097	0.555455	0.443157	0.529487	0.584982
186	0.350584	0.454557	0.770662	0.551347	0.440321	0.525267	0.579941
187	0.346837	0.454113	0.766004	0.547018	0.436779	0.522318	0.57737
188	0.351563	0.461827	0.769293	0.553502	0.442384	0.527561	0.582897
189	0.351101	0.453094	0.770648	0.551629	0.440374	0.524948	0.579292
190	0.345934	0.451949	0.767627	0.546998	0.437292	0.521837	0.576952
191	0.348412	0.451491	0.770332	0.549776	0.439974	0.523411	0.578135
192	0.346263	0.451849	0.765689	0.546696	0.436638	0.521267	0.576106
193	0.347999	0.456066	0.767062	0.549474	0.43988	0.523709	0.578862
194	0.346861	0.449176	0.768869	0.547723	0.438614	0.521635	0.576259
195	0.348581	0.453113	0.768584	0.549454	0.439967	0.523426	0.578171
196	0.345866	0.456001	0.768968	0.548911	0.440887	0.523612	0.579441
197	0.347164	0.460186	0.770989	0.551609	0.443708	0.526113	0.582417
198	0.345588	0.45627	0.771554	0.549857	0.442962	0.524471	0.58065
199	0.343389	0.451068	0.768724	0.545951	0.439295	0.52106	0.576757
200	0.342786	0.448992	0.764694	0.543575	0.435891	0.518824	0.573987
201	0.341586	0.447298	0.764914	0.542668	0.436469	0.517933	0.573161
202	0.343778	0.441068	0.768258	0.543917	0.436571	0.517701	0.571855
203	0.340541	0.444605	0.769761	0.543091	0.438761	0.518302	0.573861
204	0.343381	0.439158	0.771834	0.544742	0.438911	0.518124	0.572443
205	0.339339	0.43683	0.768878	0.540172	0.435314	0.515016	0.569679
206	0.34206	0.43963	0.770439	0.543434	0.437471	0.517376	0.571941
207	0.34371	0.440513	0.772827	0.54581	0.439333	0.519016	0.573543
208	0.344818	0.444131	0.77426	0.547622	0.440519	0.52107	0.575981
209	0.344182	0.435019	0.774838	0.545065	0.438971	0.518013	0.571847
210	0.344295	0.434994	0.773218	0.544783	0.438677	0.517502	0.571152
211	0.348575	0.442048	0.775616	0.549958	0.442291	0.522079	0.575939
212	0.346591	0.43806	0.773042	0.546816	0.439657	0.519231	0.572753
213	0.347964	0.442914	0.771054	0.548005	0.439818	0.520644	0.574335
214	0.343499	0.436632	0.772727	0.544642	0.439197	0.517619	0.57164
215	0.347249	0.4416	0.77136	0.547702	0.43978	0.52007	0.573774
216	0.346461	0.439143	0.773069	0.546998	0.440173	0.519557	0.573265
217	0.339301	0.431937	0.765269	0.537735	0.432254	0.512169	0.565809
218	0.342193	0.441794	0.769965	0.543776	0.438327	0.517984	0.572776
219	0.342888	0.437064	0.771766	0.544159	0.43922	0.517239	0.571374
220	0.340582	0.430302	0.771737	0.540836	0.436587	0.514207	0.567931
221	0.341264	0.431082	0.770236	0.540997	0.435812	0.514194	0.567724
222	0.345132	0.429412	0.774656	0.544823	0.43842	0.5164	0.569204
223	0.339544	0.424354	0.774838	0.53995	0.436221	0.512912	0.56634
224	0.344758	0.430326	0.775004	0.544581	0.438445	0.516696	0.569749
225	0.346384	0.427143	0.77857	0.546535	0.440219	0.517365	0.569927
226	0.342359	0.424364	0.773108	0.541178	0.435479	0.513277	0.565877
227	0.343075	0.425073	0.775167	0.542568	0.437761	0.514438	0.567165
228	0.339296	0.422025	0.772406	0.538178	0.434398	0.511242	0.564169
229	0.340565	0.413742	0.772226	0.53693	0.431862	0.508845	0.560289
230	0.34238	0.422156	0.774218	0.5414	0.436646	0.512918	0.565308
231	0.343769	0.422402	0.778852	0.544199	0.440076	0.515008	0.567547
232	0.341826	0.426004	0.774453	0.541782	0.436783	0.514094	0.567179
233	0.340287	0.429981	0.772592	0.541279	0.43859	0.514287	0.568117
234	0.34114	0.421563	0.778097	0.542246	0.439049	0.5136	0.566569
235	0.340911	0.429642	0.778178	0.543796	0.441478	0.516243	0.570411
236	0.341358	0.429324	0.778015	0.543937	0.442024	0.516233	0.570234
237	0.344268	0.444655	0.785146	0.552535	0.451631	0.52469	0.580842
238	0.348816	0.448364	0.784181	0.55614	0.452274	0.52712	0.582629
239	0.344791	0.44913	0.784004	0.553562	0.452759	0.525975	0.582525
240	0.348678	0.454683	0.788554	0.5592	0.457791	0.530638	0.587485
241	0.353841	0.461423	0.78911	0.564536	0.460328	0.534791	0.591421
242	0.353222	0.464609	0.782961	0.562261	0.456713	0.533597	0.590235
243	0.352941	0.465153	0.786111	0.56361	0.459218	0.534735	0.591816
244	0.350404	0.467521	0.789075	0.563832	0.462296	0.535667	0.593963
245	0.352472	0.467392	0.784015	0.562905	0.4588	0.534626	0.591933
246	0.354257	0.468206	0.790032	0.566792	0.463203	0.537498	0.595072
247	0.354605	0.469007	0.789688	0.566973	0.46307	0.537766	0.595338
248	0.353343	0.470691	0.789875	0.56659	0.463291	0.537969	0.596094
249	0.350751	0.47535	0.786097	0.564778	0.462249	0.537399	0.596431
250	0.354044	0.471214	0.787767	0.566469	0.462613	0.537675	0.595506
251	0.35723	0.47635	0.790179	0.570778	0.46655	0.541253	0.599285
252	0.359407	0.48153	0.791417	0.574081	0.469484	0.544118	0.602483

## Sheet: kNN Result for Memory T Cell
Number of features	Acute	Convalescent	Unexposed	ACC	MCC	Macro F1	Weighted F1
1	0.290098	0.523959	0.660342	0.554713	0.271575	0.491466	0.564923
2	0.460782	0.564915	0.7367	0.630538	0.404696	0.587466	0.638389
3	0.556263	0.620216	0.769691	0.681475	0.486641	0.648723	0.687211
4	0.575474	0.640074	0.784168	0.698882	0.514139	0.666572	0.704318
5	0.608851	0.655231	0.793299	0.713984	0.538662	0.685793	0.718571
6	0.642767	0.671691	0.79804	0.727414	0.560602	0.704166	0.731208
7	0.715454	0.709708	0.811962	0.759201	0.611669	0.745708	0.761224
8	0.729211	0.724744	0.822088	0.771786	0.631972	0.758681	0.773672
9	0.735455	0.728773	0.82326	0.77476	0.636528	0.762496	0.776534
10	0.739615	0.733749	0.827259	0.77902	0.64398	0.766874	0.78093
11	0.735845	0.734135	0.825807	0.777858	0.642419	0.765262	0.779925
12	0.736706	0.737718	0.831704	0.782241	0.649312	0.76871	0.784346
13	0.739499	0.73721	0.831005	0.782047	0.649355	0.769238	0.784122
14	0.737616	0.742501	0.836574	0.78643	0.656575	0.77223	0.788727
15	0.739383	0.741405	0.833742	0.784846	0.653843	0.77151	0.787096
16	0.741187	0.748227	0.837653	0.789404	0.661745	0.775689	0.791894
17	0.758354	0.751722	0.836647	0.792854	0.66591	0.782241	0.794721
18	0.756734	0.754035	0.837168	0.793646	0.66772	0.782646	0.795691
19	0.758735	0.755899	0.836145	0.794121	0.668508	0.783593	0.796135
20	0.756113	0.75562	0.835698	0.7934	0.66763	0.782477	0.795503
21	0.756153	0.751374	0.834112	0.791041	0.663467	0.780546	0.793073
22	0.756469	0.74985	0.832002	0.789492	0.661279	0.77944	0.791469
23	0.753161	0.751731	0.833995	0.790583	0.663419	0.779629	0.792809
24	0.75708	0.753755	0.833883	0.791868	0.665367	0.781573	0.793989
25	0.760797	0.751731	0.83182	0.790707	0.662871	0.781449	0.792605
26	0.770017	0.759176	0.836379	0.796973	0.672848	0.788524	0.798819
27	0.764639	0.753352	0.83071	0.791129	0.664105	0.7829	0.793123
28	0.762126	0.753593	0.831124	0.791041	0.664158	0.782281	0.793134
29	0.765996	0.755481	0.829966	0.791745	0.665196	0.783814	0.793734
30	0.761068	0.752001	0.826917	0.788137	0.659876	0.779995	0.790302
31	0.762409	0.752241	0.827075	0.788489	0.660781	0.780575	0.790628
32	0.760012	0.750945	0.825449	0.786799	0.658308	0.778802	0.789041
33	0.760516	0.747076	0.819943	0.782698	0.652062	0.775845	0.78486
34	0.757689	0.747434	0.819181	0.781994	0.651511	0.774768	0.784296
35	0.75471	0.746681	0.819592	0.781378	0.651257	0.773661	0.783866
36	0.755865	0.746447	0.817918	0.780639	0.650187	0.77341	0.783075
37	0.749017	0.743389	0.815122	0.776996	0.645121	0.769176	0.779712
38	0.75223	0.741712	0.811716	0.775218	0.642449	0.768553	0.777737
39	0.752062	0.741889	0.809955	0.774408	0.641071	0.767969	0.776911
40	0.744918	0.738885	0.804938	0.769603	0.635665	0.762914	0.77243
41	0.742847	0.737292	0.804187	0.768336	0.6334	0.761442	0.7712
42	0.741242	0.737089	0.801439	0.766681	0.631638	0.759923	0.769571
43	0.740035	0.737095	0.798695	0.765132	0.629966	0.758608	0.76807
44	0.737467	0.735377	0.798548	0.764024	0.628122	0.75713	0.767035
45	0.734285	0.732948	0.794256	0.760468	0.623829	0.75383	0.763593
46	0.733558	0.731969	0.79007	0.758022	0.620453	0.751866	0.761048
47	0.732773	0.729466	0.788499	0.756191	0.617568	0.750246	0.759206
48	0.731794	0.731733	0.793056	0.759007	0.621987	0.752194	0.762239
49	0.729131	0.728815	0.790549	0.756297	0.617739	0.749498	0.759555
50	0.722991	0.724209	0.788088	0.752354	0.612423	0.745096	0.755839
51	0.725923	0.724776	0.787322	0.752689	0.612801	0.746007	0.756015
52	0.727314	0.726516	0.789605	0.754607	0.615853	0.747812	0.757985
53	0.737955	0.733562	0.795891	0.761947	0.626039	0.755803	0.765066
54	0.737629	0.733332	0.794136	0.760926	0.62533	0.755032	0.764066
55	0.734575	0.732085	0.789019	0.757582	0.620967	0.751893	0.760687
56	0.735036	0.734241	0.788655	0.758303	0.622527	0.752644	0.761395
57	0.729497	0.730952	0.782383	0.753181	0.616247	0.747611	0.756364
58	0.728145	0.726753	0.778379	0.749485	0.610182	0.744426	0.752589
59	0.724167	0.7275	0.780147	0.749908	0.611845	0.743938	0.753301
60	0.723491	0.726049	0.778243	0.748359	0.609548	0.742594	0.751714
61	0.716488	0.723524	0.776092	0.745226	0.605814	0.738701	0.748861
62	0.718641	0.723182	0.776315	0.74556	0.605799	0.73938	0.749086
63	0.71823	0.724303	0.774927	0.745261	0.606186	0.739153	0.748783
64	0.717469	0.723998	0.773881	0.744539	0.605261	0.738449	0.748057
65	0.719063	0.72315	0.772004	0.743571	0.604233	0.738072	0.746978
66	0.712199	0.719059	0.7667	0.738414	0.597465	0.732653	0.741966
67	0.715272	0.720573	0.767181	0.739717	0.59961	0.734342	0.743144
68	0.71835	0.72111	0.7652	0.739541	0.599455	0.734887	0.742721
69	0.717006	0.722929	0.770666	0.742533	0.603215	0.736867	0.745991
70	0.716751	0.723917	0.765366	0.740491	0.601459	0.735345	0.743709
71	0.718104	0.725172	0.766082	0.74153	0.603008	0.736453	0.744707
72	0.713475	0.722726	0.763284	0.73852	0.599351	0.733162	0.741835
73	0.712811	0.721191	0.759374	0.736038	0.596457	0.731125	0.739219
74	0.714294	0.722422	0.763454	0.73859	0.599484	0.73339	0.741895
75	0.710809	0.724669	0.761423	0.738009	0.60028	0.7323	0.741357
76	0.713412	0.722973	0.759304	0.73683	0.597937	0.731896	0.739944
77	0.713411	0.723309	0.755573	0.735334	0.596465	0.730764	0.738219
78	0.712256	0.721366	0.757457	0.735176	0.595765	0.73036	0.738269
79	0.709688	0.719306	0.75155	0.731321	0.590957	0.726848	0.734238
80	0.710747	0.723082	0.754397	0.734296	0.595453	0.729409	0.73724
81	0.709436	0.720362	0.749527	0.730828	0.591187	0.726442	0.733612
82	0.707192	0.71703	0.744909	0.727097	0.5858	0.723044	0.729765
83	0.703683	0.718973	0.745515	0.727572	0.587517	0.722724	0.730417
84	0.702954	0.718363	0.74431	0.726674	0.586567	0.721875	0.729497
85	0.70328	0.717322	0.740878	0.724809	0.584754	0.720493	0.727424
86	0.701057	0.71829	0.739533	0.724281	0.584594	0.719627	0.726876
87	0.698828	0.71652	0.736788	0.722028	0.5811	0.717379	0.724568
88	0.694486	0.713934	0.733135	0.718666	0.576993	0.713852	0.72125
89	0.698702	0.715129	0.731109	0.719018	0.5781	0.71498	0.72119
90	0.693849	0.713006	0.731906	0.717645	0.575819	0.71292	0.720205
91	0.698138	0.716241	0.732879	0.720127	0.579825	0.715752	0.722436
92	0.692026	0.719143	0.736108	0.721676	0.582738	0.715759	0.724465
93	0.693948	0.71978	0.738475	0.72326	0.584561	0.717401	0.72611
94	0.693667	0.720544	0.734283	0.721781	0.583334	0.716165	0.724289
95	0.692773	0.714034	0.727461	0.716043	0.575054	0.711423	0.718269
96	0.688004	0.712899	0.72769	0.714811	0.574519	0.709531	0.717395
97	0.689033	0.712395	0.725213	0.713755	0.572896	0.70888	0.716086
98	0.684892	0.708029	0.721039	0.709478	0.566893	0.704653	0.711842
99	0.682585	0.70924	0.721234	0.709672	0.567826	0.704353	0.712143
100	0.685781	0.709326	0.717295	0.708651	0.566777	0.704134	0.710585
101	0.678206	0.710572	0.718742	0.708475	0.566645	0.702506	0.710917
102	0.677921	0.705926	0.717102	0.705764	0.562536	0.700316	0.708267
103	0.677453	0.706233	0.713558	0.704374	0.561163	0.699081	0.70657
104	0.677995	0.706187	0.710925	0.703371	0.560484	0.698369	0.705305
105	0.675247	0.705311	0.708391	0.701505	0.558546	0.696316	0.703389
106	0.679549	0.704953	0.711238	0.703247	0.56012	0.69858	0.70516
107	0.674029	0.70397	0.708907	0.700906	0.558032	0.695635	0.702986
108	0.672568	0.701735	0.704714	0.69802	0.554151	0.693006	0.699866
109	0.668859	0.70061	0.705422	0.697175	0.552611	0.69163	0.699356
110	0.666563	0.699998	0.703622	0.695785	0.551179	0.690061	0.697959
111	0.669686	0.698501	0.698475	0.69362	0.548648	0.688887	0.695178
112	0.666632	0.698721	0.702553	0.694799	0.5503	0.689302	0.69694
113	0.668885	0.701148	0.700684	0.695503	0.55173	0.690239	0.697211
114	0.667707	0.698418	0.701106	0.694288	0.549186	0.689077	0.696227
115	0.670139	0.699041	0.695759	0.692863	0.548585	0.688313	0.694088
116	0.66896	0.697909	0.699376	0.693602	0.548495	0.688748	0.695313
117	0.666287	0.699817	0.701851	0.694922	0.550869	0.689318	0.696977
118	0.666286	0.696199	0.694039	0.690275	0.544655	0.685508	0.691688
119	0.66152	0.693438	0.69368	0.688075	0.541676	0.682879	0.689892
120	0.663947	0.694339	0.689558	0.687283	0.54137	0.682615	0.68847
121	0.660966	0.694886	0.691771	0.687864	0.541546	0.682541	0.68944
122	0.660163	0.689724	0.6832	0.682109	0.534515	0.677696	0.683084
123	0.658673	0.68922	0.684324	0.682056	0.53384	0.677406	0.683276
124	0.659692	0.6902	0.679242	0.680701	0.533421	0.676378	0.681245
125	0.661567	0.695055	0.684443	0.685171	0.539725	0.680355	0.68593
126	0.64946	0.684843	0.673082	0.674118	0.524783	0.669128	0.674929
127	0.661364	0.689355	0.673917	0.678571	0.530946	0.674879	0.678461
128	0.65732	0.686454	0.669192	0.674787	0.526378	0.670989	0.674522
129	0.661114	0.688361	0.672019	0.677374	0.529308	0.673831	0.677103
130	0.656213	0.689269	0.676702	0.678676	0.531316	0.674062	0.679221
131	0.657552	0.688445	0.667733	0.675156	0.527228	0.671243	0.674595
132	0.656627	0.686421	0.668751	0.67447	0.526002	0.670599	0.67421
133	0.658148	0.690118	0.673014	0.67799	0.530544	0.67376	0.677939
134	0.657319	0.68768	0.666911	0.674452	0.526884	0.670637	0.673863
135	0.651769	0.688219	0.668175	0.674171	0.526545	0.669388	0.674063
136	0.655394	0.68526	0.666789	0.672991	0.524391	0.669147	0.672642
137	0.654455	0.686775	0.66266	0.671918	0.523778	0.667963	0.671068
138	0.657171	0.686049	0.661386	0.671618	0.523088	0.668202	0.670465
139	0.652989	0.681478	0.652549	0.665528	0.515915	0.662339	0.663817
140	0.649964	0.681047	0.654959	0.665704	0.515284	0.66199	0.664501
141	0.649593	0.684272	0.65967	0.668802	0.519317	0.664512	0.668052
142	0.648491	0.681813	0.654183	0.665476	0.51592	0.661496	0.664243
143	0.652871	0.679658	0.654093	0.665264	0.514656	0.662207	0.663866
144	0.650888	0.682023	0.652606	0.665423	0.515979	0.661839	0.663815
145	0.653382	0.680478	0.650573	0.664437	0.514897	0.661478	0.662492
146	0.652707	0.682813	0.653106	0.666303	0.51744	0.662875	0.66458
147	0.646128	0.678526	0.64492	0.660178	0.510071	0.656525	0.65809
148	0.645556	0.676227	0.640079	0.657256	0.50626	0.653954	0.654725
149	0.647094	0.677971	0.637093	0.657238	0.506919	0.654053	0.654093
150	0.647836	0.676087	0.635078	0.655795	0.504531	0.653	0.652446
151	0.64428	0.673123	0.629784	0.651905	0.500349	0.649062	0.648255
152	0.644103	0.674031	0.629568	0.652205	0.500525	0.649234	0.648479
153	0.642496	0.676389	0.635707	0.655214	0.50456	0.651531	0.652262
154	0.637447	0.678644	0.635261	0.655073	0.505097	0.650451	0.652335
155	0.640239	0.680253	0.636656	0.656851	0.507581	0.652383	0.653973
156	0.63736	0.673875	0.625836	0.649582	0.498527	0.64569	0.645788
157	0.639161	0.66991	0.621413	0.646484	0.493296	0.643495	0.642258
158	0.64408	0.676255	0.627378	0.652416	0.501647	0.649238	0.64825
159	0.642561	0.676941	0.629103	0.653032	0.50215	0.649535	0.649199
160	0.63406	0.670608	0.620554	0.645534	0.492158	0.641741	0.641515
161	0.62856	0.66969	0.617672	0.643052	0.489625	0.638641	0.639094
162	0.632966	0.669522	0.616508	0.643422	0.490614	0.639665	0.638955
163	0.634881	0.671543	0.614638	0.644055	0.491777	0.640354	0.63903
164	0.634026	0.663439	0.602507	0.635941	0.481188	0.633324	0.629756
165	0.637945	0.669691	0.61036	0.642295	0.489455	0.639332	0.636535
166	0.635855	0.665346	0.601935	0.63698	0.482723	0.634379	0.630421
167	0.631734	0.662533	0.594613	0.632403	0.477785	0.629627	0.625215
168	0.637756	0.660834	0.588017	0.630467	0.47515	0.628869	0.621967
169	0.631496	0.659158	0.589341	0.629024	0.473566	0.626665	0.621256
170	0.627382	0.659122	0.594718	0.630062	0.474617	0.627074	0.623444
171	0.630857	0.657613	0.590111	0.628443	0.4725	0.626194	0.620967
172	0.630278	0.655302	0.586581	0.626032	0.468734	0.624054	0.618249
173	0.628647	0.65578	0.587313	0.626208	0.469597	0.623913	0.618611
174	0.629988	0.655876	0.587787	0.626665	0.470021	0.624551	0.619038
175	0.627751	0.658858	0.595343	0.630203	0.474217	0.627318	0.623695
176	0.630511	0.655804	0.583493	0.625293	0.468829	0.623269	0.616934
177	0.628435	0.657392	0.584416	0.625961	0.470235	0.623414	0.617771
178	0.63014	0.659077	0.584493	0.627053	0.471245	0.62457	0.618658
179	0.625389	0.655218	0.581231	0.623269	0.466255	0.620613	0.614993
180	0.626979	0.654356	0.576069	0.621456	0.464614	0.619135	0.612275
181	0.627493	0.652828	0.573492	0.619942	0.461829	0.617938	0.61046
182	0.619877	0.650733	0.57217	0.617143	0.459153	0.61426	0.608115
183	0.623462	0.652563	0.566618	0.616774	0.459136	0.614214	0.606475
184	0.623676	0.650055	0.559599	0.613342	0.454689	0.61111	0.602036
185	0.61714	0.649944	0.563223	0.613254	0.455243	0.610102	0.603045
186	0.616167	0.650306	0.562284	0.612919	0.454631	0.609586	0.602606
187	0.616799	0.650596	0.569184	0.615471	0.457731	0.612193	0.606223
188	0.6188	0.648132	0.55465	0.609962	0.451616	0.607194	0.598269
189	0.609471	0.645833	0.55425	0.606917	0.447535	0.603185	0.596107
190	0.614672	0.643376	0.541813	0.602781	0.443286	0.599954	0.589566
191	0.60944	0.641655	0.540483	0.600493	0.44025	0.597193	0.587636
192	0.614122	0.642979	0.537859	0.601162	0.440967	0.59832	0.587382
193	0.604237	0.6396	0.535601	0.596955	0.436366	0.593146	0.583813
194	0.604161	0.639557	0.526553	0.594051	0.433567	0.59009	0.579288
195	0.601131	0.638523	0.527605	0.593312	0.432294	0.589086	0.579062
196	0.602633	0.644354	0.540653	0.600475	0.441136	0.59588	0.587985
197	0.599935	0.636275	0.524692	0.591094	0.4295	0.586967	0.576604
198	0.596652	0.631271	0.51421	0.584828	0.421877	0.580711	0.569074
199	0.593738	0.638705	0.520916	0.589844	0.42899	0.584453	0.574957
200	0.601318	0.63334	0.508055	0.58481	0.422316	0.580904	0.567351
201	0.596293	0.631141	0.512506	0.584159	0.421142	0.57998	0.568135
202	0.603963	0.635413	0.503202	0.584828	0.423029	0.580859	0.566045
203	0.598154	0.635894	0.509589	0.585937	0.42462	0.581213	0.568741
204	0.601317	0.632991	0.505404	0.583807	0.421174	0.579904	0.565897
205	0.59734	0.633075	0.508894	0.584142	0.42186	0.57977	0.567208
206	0.601008	0.629317	0.502708	0.581185	0.417407	0.577678	0.563096
207	0.597878	0.632513	0.503816	0.582487	0.420067	0.578069	0.564527
208	0.59404	0.63248	0.499922	0.58041	0.417485	0.575481	0.562136
209	0.594775	0.627952	0.49492	0.576925	0.412801	0.572549	0.557977
210	0.595895	0.628485	0.482464	0.573651	0.409477	0.568948	0.552117
211	0.589025	0.627722	0.480746	0.571328	0.407333	0.565831	0.550178
212	0.59058	0.625673	0.476468	0.569409	0.40477	0.56424	0.547434
213	0.588203	0.625521	0.477546	0.569198	0.40479	0.563757	0.547638
214	0.587632	0.624732	0.476817	0.568529	0.403407	0.56306	0.546904
215	0.58571	0.625186	0.461456	0.563865	0.399803	0.557451	0.53922
216	0.580532	0.62661	0.482527	0.569656	0.405815	0.563223	0.549657
217	0.583046	0.627079	0.470836	0.566928	0.403133	0.560321	0.544313
218	0.579945	0.624383	0.462664	0.562598	0.398222	0.555664	0.538847
219	0.576388	0.63182	0.476269	0.569374	0.407247	0.561492	0.548088
220	0.575678	0.630864	0.469731	0.56684	0.404938	0.558758	0.544385
221	0.571277	0.625063	0.455846	0.559095	0.39531	0.550728	0.534723
222	0.575447	0.624083	0.456815	0.559817	0.395204	0.552115	0.535305
223	0.571086	0.629705	0.4715	0.565784	0.403194	0.55743	0.544287
224	0.573415	0.624687	0.464192	0.561823	0.39778	0.554098	0.538974
225	0.566197	0.621479	0.444257	0.55297	0.388063	0.543978	0.526987
226	0.5635	0.623846	0.452885	0.555998	0.391471	0.546744	0.531886
227	0.567185	0.627887	0.459495	0.560574	0.397112	0.551522	0.537163
228	0.56639	0.622213	0.451761	0.555505	0.390978	0.546788	0.531026
229	0.561264	0.624523	0.451263	0.555346	0.391271	0.545683	0.531085
230	0.565028	0.626927	0.459805	0.559694	0.396205	0.550587	0.536698
231	0.563486	0.630113	0.471917	0.564446	0.402846	0.555172	0.54378
232	0.56849	0.623949	0.454055	0.557441	0.393354	0.548831	0.533081
233	0.556588	0.623264	0.462539	0.556842	0.392633	0.547464	0.535667
234	0.561527	0.631282	0.47158	0.564358	0.402496	0.554796	0.54384
235	0.567459	0.629921	0.459214	0.561489	0.399011	0.552198	0.537844
236	0.559267	0.626402	0.463361	0.559148	0.395684	0.549677	0.537601
237	0.561081	0.62745	0.461468	0.559553	0.396649	0.55	0.537274
238	0.556656	0.631004	0.465408	0.561366	0.399782	0.551023	0.540104
239	0.555599	0.632393	0.47129	0.563496	0.402611	0.553094	0.543446
240	0.555392	0.625325	0.449356	0.553762	0.390142	0.543358	0.529772
241	0.557272	0.624117	0.455399	0.555346	0.390982	0.545596	0.532526

## Sheet: kNN Result for Naive T Cell
Number of features	Acute	Convalescent	Unexposed	ACC	MCC	Macro F1	Weighted F1
1	0.038703	0.795054	0.674382	0.706332	0.468902	0.502713	0.65601
2	0.29349	0.688119	0.735941	0.641926	0.404694	0.572517	0.650129
3	0.433048	0.694018	0.769784	0.6706	0.482562	0.632283	0.682664
4	0.477012	0.7229	0.801185	0.703318	0.534462	0.667032	0.714354
5	0.579799	0.763461	0.821519	0.74982	0.606814	0.721593	0.756948
6	0.637816	0.797437	0.858471	0.788901	0.671546	0.764575	0.795075
7	0.670051	0.816199	0.869119	0.807734	0.700154	0.785123	0.813112
8	0.676191	0.818619	0.871854	0.81098	0.705818	0.788888	0.81613
9	0.715344	0.833069	0.875154	0.826463	0.729103	0.807855	0.830413
10	0.722537	0.834057	0.876743	0.82873	0.733987	0.811112	0.832421
11	0.736452	0.841003	0.884788	0.837052	0.748341	0.820748	0.840644
12	0.740504	0.841803	0.881184	0.837	0.747664	0.821164	0.840506
13	0.736679	0.84104	0.881232	0.835918	0.746123	0.81965	0.839586
14	0.738443	0.840355	0.880206	0.835532	0.746109	0.819668	0.839123
15	0.735608	0.840583	0.881081	0.83548	0.74484	0.819091	0.839142
16	0.735476	0.839951	0.882605	0.835532	0.745965	0.819344	0.839249
17	0.737254	0.839376	0.878728	0.834321	0.743442	0.818453	0.83796
18	0.735361	0.837127	0.880185	0.833187	0.742761	0.817557	0.836914
19	0.744262	0.843981	0.88545	0.84004	0.753378	0.824564	0.843548
20	0.742715	0.839964	0.8817	0.836459	0.748437	0.821459	0.839945
21	0.743998	0.844136	0.884874	0.839808	0.7528	0.824336	0.843418
22	0.747973	0.843404	0.883442	0.839705	0.752839	0.82494	0.843099
23	0.75024	0.846353	0.885494	0.842256	0.756508	0.827362	0.845677
24	0.746244	0.84552	0.886683	0.841457	0.755263	0.826149	0.845051
25	0.744648	0.846	0.88749	0.841663	0.755754	0.826046	0.845354
26	0.746411	0.846395	0.887399	0.84205	0.756826	0.826735	0.845781
27	0.745559	0.847308	0.887264	0.842333	0.756709	0.82671	0.84613
28	0.74312	0.845197	0.888445	0.841122	0.755518	0.825587	0.845002
29	0.739808	0.843856	0.888142	0.839705	0.753435	0.823935	0.843721
30	0.740876	0.845158	0.889289	0.840916	0.755187	0.825108	0.844943
31	0.736926	0.84172	0.888853	0.838134	0.752197	0.8225	0.842373
32	0.733242	0.842355	0.89141	0.838597	0.752962	0.822336	0.843028
33	0.735097	0.842298	0.890653	0.838675	0.752858	0.822683	0.843009
34	0.734764	0.843917	0.892303	0.839937	0.754976	0.823661	0.844376
35	0.730014	0.840968	0.891365	0.837103	0.751143	0.820782	0.841813
36	0.727234	0.84452	0.897417	0.840169	0.756278	0.823057	0.845296
37	0.738279	0.848283	0.896557	0.844111	0.760769	0.827706	0.848593
38	0.734735	0.846473	0.89853	0.843106	0.760536	0.826579	0.847731
39	0.727363	0.844326	0.898989	0.840684	0.757181	0.82356	0.845697
40	0.728233	0.845507	0.900757	0.842024	0.759283	0.824832	0.847018
41	0.728439	0.844082	0.897561	0.840324	0.75693	0.82336	0.84526
42	0.725122	0.844161	0.900543	0.840555	0.758054	0.823275	0.845789
43	0.724519	0.841921	0.895939	0.837773	0.752923	0.820793	0.843031
44	0.720486	0.840893	0.897621	0.837103	0.752661	0.819667	0.842446
45	0.720157	0.840257	0.898579	0.836897	0.753304	0.819664	0.842348
46	0.718485	0.837518	0.894743	0.83396	0.748666	0.816915	0.83941
47	0.717068	0.835668	0.892166	0.831925	0.745468	0.814968	0.837391
48	0.714972	0.836528	0.897793	0.833651	0.749348	0.816431	0.839342
49	0.715707	0.836099	0.89666	0.833393	0.748535	0.816155	0.838849
50	0.711672	0.834046	0.896424	0.831255	0.746312	0.814047	0.837097
51	0.702446	0.828281	0.895168	0.826128	0.739746	0.808632	0.832275
52	0.701564	0.82626	0.894184	0.82466	0.738017	0.807336	0.83073
53	0.700089	0.823412	0.893343	0.822702	0.73586	0.805615	0.828692
54	0.699501	0.823876	0.895036	0.82332	0.736972	0.806138	0.829398
55	0.697861	0.823585	0.895049	0.822754	0.736177	0.805499	0.829022
56	0.69502	0.820938	0.892282	0.819997	0.732348	0.802747	0.826311
57	0.687538	0.814999	0.888933	0.814303	0.724985	0.797157	0.820973
58	0.687791	0.814915	0.88945	0.814587	0.724983	0.797385	0.821121
59	0.681503	0.809032	0.886634	0.809305	0.718472	0.79239	0.816141
60	0.681909	0.808136	0.885345	0.808558	0.718419	0.791797	0.815297
61	0.678377	0.807199	0.889501	0.808713	0.719336	0.791693	0.815601
62	0.679055	0.806373	0.883411	0.806497	0.715394	0.789613	0.813334
63	0.6728	0.804069	0.88717	0.805055	0.714463	0.788013	0.812392
64	0.670846	0.800247	0.885496	0.802195	0.71163	0.785529	0.80949
65	0.667014	0.796617	0.883624	0.799026	0.707187	0.782418	0.806382
66	0.667317	0.796336	0.885389	0.799644	0.709201	0.783014	0.806817
67	0.663988	0.792938	0.882355	0.796218	0.704158	0.77976	0.803542
68	0.664811	0.795441	0.884643	0.798253	0.707438	0.781632	0.805753
69	0.661076	0.789971	0.882048	0.793977	0.701309	0.777698	0.801412
70	0.653824	0.788693	0.88833	0.793616	0.702981	0.776949	0.801692
71	0.646282	0.783746	0.886724	0.788695	0.697179	0.772251	0.797439
72	0.650838	0.783968	0.883958	0.789288	0.697423	0.772921	0.79731
73	0.650593	0.785323	0.887599	0.791117	0.701002	0.774505	0.799163
74	0.64254	0.776074	0.884912	0.783929	0.692722	0.767842	0.792121
75	0.641157	0.774818	0.881987	0.782126	0.689856	0.765987	0.790328
76	0.639143	0.772841	0.883206	0.781044	0.689574	0.765064	0.789343
77	0.638465	0.771973	0.882838	0.7804	0.688467	0.764425	0.788656
78	0.636482	0.770041	0.881903	0.7787	0.687042	0.762809	0.787029
79	0.641816	0.772183	0.881131	0.780786	0.688474	0.765043	0.788689
80	0.638018	0.769859	0.881753	0.778957	0.687404	0.76321	0.787087
81	0.6313	0.765617	0.881741	0.775376	0.683126	0.759553	0.783832
82	0.624688	0.761382	0.881348	0.771357	0.678816	0.755806	0.780477
83	0.623564	0.756117	0.879829	0.768317	0.675583	0.75317	0.776936
84	0.619973	0.752662	0.880564	0.766179	0.674661	0.751067	0.77477
85	0.61855	0.751673	0.879785	0.765071	0.67256	0.750003	0.773788
86	0.617034	0.752882	0.878159	0.764504	0.670886	0.749358	0.773747
87	0.619507	0.75103	0.87737	0.764247	0.671474	0.749302	0.772806
88	0.612782	0.745502	0.877816	0.760176	0.667578	0.745367	0.768982
89	0.61082	0.743087	0.877134	0.758296	0.665264	0.74368	0.767168
90	0.612099	0.741425	0.876433	0.757806	0.665157	0.743319	0.7662
91	0.610492	0.740297	0.875496	0.756518	0.663194	0.742095	0.765068
92	0.606025	0.738831	0.877968	0.755513	0.663226	0.740941	0.764427
93	0.602279	0.73063	0.873984	0.749511	0.655848	0.735631	0.758139
94	0.600771	0.728378	0.872826	0.74763	0.654422	0.733992	0.756328
95	0.598181	0.727397	0.872893	0.746548	0.653056	0.732824	0.755458
96	0.592901	0.723806	0.874564	0.744178	0.651559	0.730424	0.753282
97	0.590122	0.719162	0.873102	0.740803	0.648213	0.727462	0.749881
98	0.592282	0.716709	0.871037	0.739695	0.647225	0.726676	0.748167
99	0.586959	0.71038	0.871503	0.735805	0.643982	0.722947	0.744093
100	0.582517	0.705605	0.870635	0.732043	0.639594	0.719586	0.740581
101	0.583947	0.706208	0.869253	0.732198	0.64031	0.719802	0.740676
102	0.574434	0.696114	0.867666	0.724856	0.632769	0.712738	0.733313
103	0.574593	0.697797	0.868989	0.726015	0.634427	0.713793	0.73468
104	0.572383	0.69352	0.869792	0.723903	0.633311	0.711898	0.732264
105	0.569769	0.688775	0.86635	0.719909	0.628727	0.708298	0.728211
106	0.568897	0.688433	0.869309	0.720656	0.630035	0.70888	0.728828
107	0.567421	0.685435	0.866431	0.718003	0.626873	0.706429	0.726072
108	0.567186	0.686995	0.867001	0.718647	0.627219	0.707061	0.727082
109	0.560309	0.678257	0.867105	0.712928	0.622858	0.70189	0.721352
110	0.562005	0.678734	0.866848	0.713546	0.622819	0.702529	0.721763
111	0.561893	0.675693	0.864873	0.711588	0.620457	0.70082	0.719447
112	0.560048	0.672696	0.865333	0.7103	0.620027	0.699359	0.717683
113	0.558538	0.671346	0.864227	0.70878	0.61882	0.698037	0.716388
114	0.558205	0.672654	0.8649	0.70945	0.618934	0.698586	0.717278
115	0.557295	0.671373	0.863624	0.708007	0.616671	0.697431	0.716048
116	0.555334	0.667428	0.865363	0.706513	0.616549	0.696042	0.714142
117	0.547907	0.661833	0.866033	0.702107	0.612991	0.691924	0.710256
118	0.551359	0.65968	0.861247	0.700665	0.610114	0.690762	0.708033
119	0.551883	0.659691	0.860839	0.700871	0.610755	0.690804	0.707982
120	0.549191	0.6536	0.860645	0.697522	0.608032	0.687812	0.704186
121	0.546768	0.651563	0.857992	0.695074	0.604659	0.685441	0.701905
122	0.544868	0.646384	0.857253	0.692189	0.601854	0.682835	0.698551
123	0.542872	0.637757	0.855262	0.687732	0.598726	0.67863	0.692883
124	0.537329	0.63682	0.858429	0.686495	0.597965	0.677526	0.692608
125	0.540461	0.635485	0.854593	0.685877	0.59616	0.676846	0.691092
126	0.536121	0.634798	0.85889	0.685413	0.597626	0.676603	0.69147
127	0.538791	0.63914	0.857033	0.687191	0.597742	0.678321	0.693655
128	0.531828	0.627502	0.855553	0.680235	0.591404	0.671627	0.685812
129	0.529611	0.625435	0.857879	0.679333	0.592409	0.670975	0.685095
130	0.527785	0.620582	0.854725	0.675701	0.587007	0.667697	0.681178
131	0.532162	0.623596	0.857099	0.679436	0.59217	0.670952	0.684175
132	0.528319	0.617658	0.858626	0.676551	0.590881	0.668201	0.680846
133	0.527776	0.617231	0.855972	0.675031	0.58813	0.666993	0.679709
134	0.524166	0.611162	0.852883	0.6706	0.583546	0.662737	0.674899
135	0.521047	0.608854	0.854679	0.669157	0.582019	0.661526	0.673763
136	0.521686	0.605358	0.85323	0.667534	0.580899	0.660091	0.67146
137	0.519818	0.606387	0.854057	0.667276	0.580359	0.660087	0.672037
138	0.514696	0.595712	0.854221	0.661737	0.576729	0.654877	0.665488
139	0.518254	0.60105	0.851635	0.66403	0.577679	0.65698	0.668115
140	0.513384	0.59243	0.854367	0.660192	0.575925	0.653394	0.663539
141	0.51751	0.597255	0.853399	0.663438	0.578558	0.656055	0.666464
142	0.513718	0.594156	0.853098	0.660552	0.575261	0.653657	0.664145
143	0.51512	0.593699	0.854529	0.661583	0.577378	0.654449	0.664526
144	0.511896	0.588416	0.851779	0.657693	0.573091	0.650697	0.660309
145	0.512547	0.587935	0.851876	0.657512	0.571956	0.650786	0.66016
146	0.510021	0.581624	0.847624	0.652978	0.567919	0.646423	0.654999
147	0.513676	0.580129	0.845168	0.653287	0.568136	0.646324	0.653894
148	0.509488	0.578177	0.84585	0.651175	0.566867	0.644505	0.652464
149	0.51031	0.581151	0.849956	0.653828	0.570333	0.647139	0.655503
150	0.50924	0.584994	0.852483	0.655451	0.571511	0.648906	0.658276
151	0.510253	0.578187	0.846524	0.651664	0.566774	0.644988	0.652782
152	0.509606	0.579431	0.847892	0.651999	0.566989	0.645643	0.653811
153	0.508394	0.578365	0.847805	0.651329	0.5664	0.644855	0.653031

## Sheet: RF Result for Effector T Cell
Number of features	Acute	Convalescent	Unexposed	ACC	MCC	Macro F1	Weighted F1
1	0.322879	0.537111	0.672852	0.567657	0.302787	0.510947	0.574453
2	0.378978	0.596132	0.725417	0.618481	0.396527	0.566842	0.630422
3	0.486564	0.658919	0.776227	0.683863	0.499943	0.64057	0.692434
4	0.492965	0.670116	0.79074	0.696146	0.519625	0.651274	0.704586
5	0.540415	0.700096	0.813764	0.726773	0.567405	0.684758	0.733284
6	0.570257	0.71889	0.823234	0.743748	0.59265	0.704127	0.749156
7	0.586907	0.729113	0.833241	0.754722	0.611742	0.71642	0.759912
8	0.588902	0.73151	0.836014	0.75734	0.615818	0.718809	0.762431
9	0.594751	0.742003	0.841912	0.765293	0.627792	0.726222	0.770502
10	0.613587	0.751011	0.843124	0.772865	0.637193	0.735907	0.777125
11	0.648135	0.76433	0.842588	0.783658	0.650241	0.751684	0.78657
12	0.648695	0.76669	0.845995	0.786295	0.654273	0.753793	0.789204
13	0.650627	0.77008	0.848395	0.789316	0.658754	0.756367	0.792028
14	0.65255	0.771735	0.849428	0.790705	0.661299	0.757905	0.793443
15	0.655499	0.772476	0.849864	0.791672	0.66262	0.75928	0.794268
16	0.647184	0.770657	0.849526	0.789578	0.659243	0.755789	0.792451
17	0.637378	0.764768	0.84861	0.785188	0.652747	0.750252	0.788313
18	0.638617	0.766803	0.85026	0.78696	0.655386	0.751894	0.790106
19	0.639944	0.768732	0.850898	0.788349	0.657584	0.753191	0.791422
20	0.643302	0.768045	0.849287	0.787826	0.656274	0.753544	0.790733
21	0.634135	0.769249	0.850923	0.788007	0.656311	0.751435	0.791113
22	0.632161	0.767607	0.850157	0.786718	0.654333	0.749975	0.789814
23	0.630007	0.767868	0.850855	0.786859	0.654574	0.749577	0.790028
24	0.629877	0.768633	0.851956	0.787826	0.655528	0.750155	0.790849
25	0.64111	0.772802	0.852118	0.791229	0.660498	0.755343	0.793988
26	0.643331	0.774493	0.852906	0.792759	0.662459	0.75691	0.795343
27	0.643419	0.774896	0.852523	0.79284	0.662347	0.756946	0.795379
28	0.637381	0.775439	0.854119	0.793142	0.662214	0.755646	0.795733
29	0.63591	0.775023	0.853245	0.792417	0.660816	0.754726	0.795018
30	0.634491	0.776882	0.854675	0.793987	0.662219	0.755349	0.796374
31	0.641427	0.779439	0.854461	0.796082	0.664721	0.758442	0.79817
32	0.639905	0.780472	0.855335	0.796947	0.665383	0.758571	0.798886
33	0.640601	0.780814	0.854163	0.796706	0.66461	0.758526	0.798613
34	0.644786	0.786107	0.856545	0.800874	0.670335	0.762479	0.80255
35	0.645977	0.787824	0.858547	0.802747	0.673273	0.764116	0.804338
36	0.644845	0.787703	0.857573	0.802142	0.671767	0.763373	0.803753
37	0.638789	0.7878	0.858938	0.802223	0.671571	0.761842	0.803795
38	0.641312	0.791977	0.859262	0.804921	0.674507	0.764184	0.80616
39	0.64415	0.794589	0.859775	0.806532	0.677651	0.766171	0.807894
40	0.643222	0.795132	0.859944	0.806774	0.67799	0.766099	0.808134
41	0.636749	0.793238	0.859406	0.805062	0.674585	0.763131	0.806375
42	0.639365	0.796027	0.860204	0.807136	0.677445	0.765199	0.808294
43	0.637306	0.795489	0.860779	0.807056	0.677021	0.764525	0.808085
44	0.660275	0.802267	0.860333	0.812915	0.684775	0.774292	0.813342
45	0.662972	0.804479	0.86114	0.814687	0.687517	0.776197	0.814999
46	0.658048	0.80288	0.861193	0.813499	0.685363	0.77404	0.813784
47	0.653112	0.801293	0.860835	0.81213	0.682948	0.771747	0.812398
48	0.654119	0.804073	0.861016	0.813761	0.685096	0.773069	0.813892
49	0.653906	0.803094	0.859851	0.812694	0.683368	0.772284	0.812908
50	0.647983	0.802515	0.860117	0.811989	0.682018	0.770205	0.812171
51	0.648859	0.803762	0.86084	0.813036	0.683461	0.771153	0.813157
52	0.650555	0.804472	0.860709	0.8136	0.684006	0.771912	0.813603
53	0.647595	0.805775	0.861449	0.814345	0.684896	0.771606	0.814249
54	0.644155	0.804759	0.860744	0.813298	0.683023	0.769886	0.813131
55	0.643784	0.805503	0.861407	0.813962	0.683888	0.770231	0.813732
56	0.631052	0.802687	0.861486	0.811506	0.679663	0.765075	0.811192
57	0.633306	0.803665	0.860795	0.81207	0.67994	0.765922	0.811579
58	0.637206	0.803829	0.860113	0.81213	0.680374	0.767049	0.811744
59	0.633934	0.802225	0.862897	0.812452	0.680813	0.766352	0.811858
60	0.636783	0.802403	0.861973	0.812613	0.68041	0.767053	0.811824
61	0.637717	0.804725	0.863692	0.814647	0.683475	0.768711	0.813752
62	0.634141	0.803047	0.86225	0.812835	0.680426	0.76648	0.811991
63	0.636044	0.80371	0.862837	0.81362	0.681588	0.76753	0.812742
64	0.637732	0.803763	0.862172	0.813439	0.681384	0.767889	0.812646
65	0.63288	0.803547	0.863226	0.813338	0.681312	0.766551	0.812523
66	0.637761	0.803491	0.862678	0.813479	0.681831	0.767977	0.812737
67	0.637417	0.80262	0.861213	0.812513	0.679602	0.767083	0.811663
68	0.641916	0.804819	0.862574	0.814607	0.683122	0.76977	0.813726
69	0.63505	0.803362	0.861453	0.812956	0.679939	0.766622	0.811887
70	0.62853	0.802802	0.862075	0.812331	0.67892	0.764469	0.811254
71	0.637236	0.804865	0.862457	0.814224	0.682172	0.768186	0.813243
72	0.643088	0.805255	0.861513	0.814566	0.682847	0.769952	0.813592
73	0.633142	0.804394	0.863705	0.814264	0.682381	0.76708	0.813156
74	0.633549	0.803799	0.862012	0.813237	0.680453	0.766454	0.812188
75	0.63159	0.803466	0.861604	0.812714	0.679531	0.765553	0.811664
76	0.63646	0.805417	0.861853	0.814405	0.681969	0.76791	0.81317
77	0.632479	0.804242	0.862479	0.813721	0.680971	0.7664	0.812494
78	0.635728	0.805514	0.862998	0.814909	0.682819	0.76808	0.813635
79	0.630345	0.804918	0.863492	0.814305	0.681999	0.766252	0.813041
80	0.634465	0.806118	0.863726	0.815332	0.683808	0.768103	0.814111
81	0.628711	0.803616	0.861879	0.812875	0.679271	0.764735	0.811573
82	0.634219	0.805316	0.86106	0.813902	0.680669	0.766865	0.812564
83	0.63262	0.805639	0.862171	0.814365	0.681682	0.76681	0.813037
84	0.621711	0.803142	0.862622	0.812412	0.678288	0.762492	0.810986
85	0.61708	0.802668	0.86261	0.811828	0.677075	0.760786	0.810305
86	0.617798	0.804262	0.863084	0.812815	0.678984	0.761714	0.811334
87	0.62052	0.803949	0.862618	0.812734	0.678629	0.762362	0.811251
88	0.621767	0.806237	0.863825	0.814587	0.681574	0.763943	0.812974
89	0.630519	0.806228	0.863632	0.815191	0.682752	0.766793	0.813739
90	0.62336	0.804717	0.862445	0.813217	0.679556	0.763508	0.811817
91	0.62859	0.806249	0.86311	0.814929	0.682037	0.765983	0.813337
92	0.625783	0.805606	0.862772	0.814224	0.680835	0.76472	0.812614
93	0.630468	0.805849	0.862552	0.814667	0.681772	0.76629	0.813091
94	0.624406	0.805292	0.863105	0.814144	0.680816	0.764268	0.812474
95	0.630566	0.806068	0.862536	0.814808	0.681832	0.76639	0.813198
96	0.623782	0.80545	0.863738	0.814466	0.681187	0.764323	0.81276
97	0.623329	0.80635	0.864159	0.81509	0.682104	0.764613	0.813323
98	0.624798	0.80445	0.862686	0.81356	0.67974	0.763978	0.811933
99	0.627481	0.806756	0.86313	0.815231	0.682138	0.765789	0.813478
100	0.617321	0.803463	0.862374	0.812372	0.677467	0.761053	0.810604
101	0.616943	0.803998	0.862511	0.812694	0.677865	0.761151	0.81088
102	0.614828	0.804449	0.862711	0.812956	0.678125	0.760663	0.810974
103	0.618221	0.804388	0.864292	0.813741	0.679906	0.7623	0.811953
104	0.618892	0.804264	0.861705	0.812654	0.677679	0.76162	0.81085
105	0.611718	0.803136	0.861739	0.811546	0.675746	0.758865	0.809632
106	0.6139	0.80381	0.862946	0.812633	0.677476	0.760219	0.810681
107	0.61447	0.805073	0.863555	0.81362	0.679001	0.761032	0.811596
108	0.624421	0.805917	0.862678	0.814526	0.680481	0.764339	0.812589
109	0.624752	0.807007	0.863995	0.815654	0.682527	0.765251	0.813702
110	0.620239	0.805979	0.861559	0.813781	0.679092	0.762592	0.811731
111	0.613694	0.803927	0.861137	0.812049	0.675903	0.759586	0.809941
112	0.614411	0.806147	0.863295	0.814144	0.679596	0.761285	0.811989
113	0.615677	0.807226	0.864247	0.815332	0.68133	0.762384	0.813031
114	0.612781	0.804909	0.862424	0.813097	0.67772	0.760038	0.81087
115	0.608084	0.804089	0.862561	0.812432	0.676545	0.758244	0.810082
116	0.605059	0.804618	0.862466	0.812472	0.676317	0.757381	0.809998
117	0.606475	0.805615	0.863735	0.81356	0.678325	0.758608	0.811153
118	0.599955	0.802888	0.862096	0.810962	0.673758	0.754979	0.808523
119	0.597353	0.803928	0.863096	0.811848	0.674974	0.754792	0.809192
120	0.596924	0.803378	0.862193	0.811163	0.673849	0.754165	0.808502
121	0.599275	0.805316	0.863452	0.812855	0.676656	0.756014	0.810189
122	0.598489	0.803921	0.862852	0.811768	0.674939	0.755087	0.809194
123	0.602212	0.804451	0.86295	0.812613	0.676064	0.756538	0.80985
124	0.597891	0.804205	0.862536	0.811828	0.674904	0.754878	0.809135
125	0.592315	0.803345	0.862918	0.811123	0.673494	0.752859	0.808349
126	0.584882	0.802689	0.862767	0.810157	0.67174	0.750113	0.80725
127	0.588262	0.803255	0.862617	0.810761	0.672612	0.751378	0.807783
128	0.59233	0.804264	0.863018	0.811747	0.674379	0.753204	0.808829
129	0.582737	0.802737	0.86269	0.810217	0.671492	0.749388	0.807031
130	0.576072	0.801798	0.8625	0.809069	0.669487	0.74679	0.805856
131	0.581417	0.802841	0.862608	0.810036	0.671268	0.748956	0.806917
132	0.582305	0.803423	0.862217	0.810257	0.671507	0.749315	0.807111
133	0.580809	0.802578	0.862395	0.809834	0.67065	0.748594	0.806641
134	0.583611	0.803324	0.8631	0.81066	0.67237	0.750012	0.80757
135	0.573907	0.802323	0.862716	0.809311	0.669837	0.746315	0.805987
136	0.576244	0.803144	0.862727	0.809975	0.670763	0.747372	0.806608
137	0.58445	0.804199	0.862559	0.811163	0.672738	0.750403	0.807834
138	0.576287	0.802843	0.862254	0.809673	0.670178	0.747128	0.806266
139	0.577767	0.803052	0.862955	0.810177	0.67119	0.747925	0.80681
140	0.579174	0.804053	0.86311	0.810841	0.672222	0.748779	0.807488
141	0.574389	0.803845	0.863125	0.810338	0.671301	0.74712	0.80693
142	0.574573	0.803816	0.862866	0.810338	0.671118	0.747085	0.806823
143	0.560697	0.801682	0.863158	0.808445	0.667759	0.741846	0.804587
144	0.568859	0.801821	0.862139	0.808586	0.668251	0.744273	0.80501
145	0.571062	0.802128	0.862082	0.808848	0.66861	0.74509	0.805345
146	0.574799	0.802549	0.86197	0.809331	0.669485	0.746439	0.805861
147	0.573094	0.802963	0.862867	0.809754	0.670309	0.746308	0.806276
148	0.572367	0.803218	0.862497	0.809774	0.670157	0.746027	0.806167
149	0.571529	0.802608	0.862252	0.809331	0.669329	0.745463	0.805691
150	0.566961	0.802471	0.863252	0.809351	0.669353	0.744228	0.80561
151	0.564792	0.80204	0.862516	0.808687	0.668085	0.743116	0.80488
152	0.563666	0.802212	0.8634	0.80911	0.668786	0.743093	0.805231
153	0.56451	0.803095	0.863153	0.809532	0.669241	0.743586	0.805626
154	0.556468	0.801061	0.861658	0.807317	0.665374	0.739729	0.803238
155	0.549393	0.800599	0.863076	0.807156	0.665139	0.737689	0.802939
156	0.557138	0.802428	0.862899	0.808687	0.667598	0.740821	0.804483
157	0.552196	0.801652	0.862935	0.808022	0.666452	0.738927	0.80365
158	0.5677	0.804155	0.862801	0.810358	0.670509	0.744885	0.806288
159	0.553029	0.800437	0.862438	0.807096	0.665006	0.738635	0.802942
160	0.557013	0.802379	0.862975	0.808626	0.667609	0.740789	0.80448
161	0.569348	0.804183	0.863364	0.8107	0.671198	0.745632	0.806702
162	0.554902	0.801392	0.86142	0.807398	0.665223	0.739238	0.803141
163	0.560984	0.80407	0.863817	0.810157	0.670213	0.742957	0.80603
164	0.556168	0.803067	0.863045	0.808969	0.668017	0.74076	0.804754
165	0.556168	0.801993	0.863818	0.808848	0.667902	0.74066	0.804577
166	0.551907	0.801536	0.861612	0.807438	0.665144	0.738352	0.803
167	0.547529	0.801799	0.862026	0.807499	0.665069	0.737118	0.802876
168	0.541995	0.801221	0.863071	0.807237	0.664757	0.735429	0.802512
169	0.550394	0.801969	0.862687	0.808083	0.666102	0.73835	0.803519
170	0.544091	0.802646	0.863957	0.808405	0.666787	0.736898	0.803771
171	0.546731	0.801116	0.862033	0.807015	0.664224	0.736627	0.802478
172	0.551442	0.802161	0.862344	0.807922	0.666107	0.738649	0.803564
173	0.544196	0.801424	0.863125	0.807539	0.665141	0.736248	0.802845
174	0.540534	0.800893	0.861599	0.806351	0.662851	0.734342	0.801583
175	0.544387	0.80207	0.861566	0.807317	0.664543	0.736008	0.802501
176	0.547017	0.802856	0.863544	0.808546	0.666956	0.737806	0.803978
177	0.542673	0.800366	0.861467	0.80615	0.662663	0.734835	0.801485
178	0.548528	0.802945	0.863124	0.808687	0.667178	0.738199	0.803987
179	0.554686	0.803643	0.862927	0.809512	0.668343	0.740419	0.804833
180	0.537801	0.801056	0.862152	0.806653	0.663308	0.733669	0.801631
181	0.539011	0.800596	0.86124	0.80619	0.662424	0.733615	0.80114
182	0.54021	0.800537	0.861146	0.806049	0.662331	0.733964	0.801188
183	0.533908	0.801422	0.862648	0.806794	0.663481	0.732659	0.801639
184	0.536759	0.801864	0.863174	0.807438	0.664625	0.733932	0.802351
185	0.528222	0.800331	0.861747	0.805566	0.661052	0.7301	0.800182
186	0.52765	0.800696	0.861748	0.805727	0.661276	0.730032	0.8003
187	0.522568	0.800552	0.861327	0.805304	0.660381	0.728149	0.799556
188	0.52188	0.80162	0.863018	0.806391	0.662253	0.728839	0.80072
189	0.517224	0.799023	0.86184	0.804257	0.65863	0.726029	0.798532
190	0.51311	0.798863	0.861568	0.803854	0.657796	0.724513	0.797939
191	0.522793	0.80084	0.862696	0.805948	0.661551	0.728776	0.800302
192	0.518268	0.799329	0.861486	0.804378	0.658756	0.726361	0.798627
193	0.524746	0.80101	0.861455	0.805707	0.661037	0.72907	0.80004
194	0.515456	0.799	0.861475	0.804076	0.658083	0.72531	0.798192
195	0.521652	0.800136	0.861605	0.805143	0.659986	0.727797	0.799389
196	0.516339	0.800127	0.862583	0.805082	0.659933	0.72635	0.799287
197	0.517942	0.799092	0.861811	0.804438	0.658769	0.726282	0.798622
198	0.516089	0.800017	0.862878	0.805183	0.660195	0.726328	0.799337
199	0.509077	0.800118	0.862116	0.804418	0.658518	0.72377	0.798376
200	0.517821	0.800466	0.862428	0.805344	0.66032	0.726905	0.799526
201	0.508534	0.799305	0.86235	0.804015	0.657991	0.723396	0.798038
202	0.515935	0.799754	0.862335	0.804821	0.659433	0.726008	0.798965
203	0.511424	0.799448	0.862499	0.804418	0.658751	0.724457	0.798452
204	0.52015	0.799686	0.861219	0.804559	0.659014	0.727018	0.798864
205	0.509192	0.800059	0.862288	0.804619	0.65874	0.723847	0.798434
206	0.512099	0.799949	0.861476	0.804438	0.658478	0.724508	0.798316
207	0.520206	0.801306	0.863516	0.806512	0.662331	0.728343	0.800622
208	0.512639	0.800407	0.862226	0.804982	0.659508	0.72509	0.798907
209	0.517355	0.801102	0.86286	0.806049	0.661377	0.727106	0.799967
210	0.511069	0.798728	0.861638	0.803854	0.657575	0.723812	0.797706
211	0.509279	0.799856	0.863105	0.804881	0.659491	0.72408	0.798695
212	0.509556	0.799577	0.861967	0.804257	0.658193	0.7237	0.798103
213	0.518444	0.800636	0.862322	0.805545	0.660681	0.727134	0.799622
214	0.516721	0.800314	0.862305	0.805203	0.660093	0.726447	0.799294
215	0.511646	0.799305	0.861532	0.804156	0.658119	0.724161	0.79799
216	0.521323	0.800636	0.861987	0.805606	0.660801	0.727982	0.799758
217	0.504372	0.798246	0.861774	0.80319	0.656349	0.721464	0.796885
218	0.50934	0.800771	0.863325	0.805566	0.660504	0.724479	0.79923
219	0.50408	0.798934	0.861416	0.803451	0.656604	0.721477	0.797029
220	0.502028	0.798187	0.861763	0.802968	0.655927	0.72066	0.796624
221	0.516957	0.799966	0.861405	0.804861	0.659161	0.726109	0.798766
222	0.509299	0.800559	0.862219	0.805002	0.659402	0.724026	0.798651
223	0.503311	0.799381	0.862293	0.804015	0.657712	0.721662	0.797542
224	0.506797	0.801252	0.86238	0.805364	0.659875	0.723476	0.798805
225	0.499552	0.798104	0.861423	0.802827	0.655481	0.719693	0.796198
226	0.514264	0.799644	0.860965	0.804156	0.658086	0.724958	0.798163
227	0.508142	0.799509	0.862953	0.80472	0.658963	0.723535	0.798355
228	0.509202	0.799458	0.86131	0.803975	0.657683	0.723323	0.79773
229	0.509689	0.80066	0.862251	0.805082	0.659465	0.7242	0.79875
230	0.514002	0.799628	0.861481	0.804559	0.658592	0.725037	0.798351
231	0.511046	0.801244	0.862173	0.805505	0.660232	0.724821	0.799126
232	0.512297	0.800238	0.863237	0.805324	0.660267	0.725257	0.799227
233	0.510999	0.800577	0.863156	0.805384	0.660274	0.724911	0.799227
234	0.517307	0.801034	0.861477	0.805425	0.660273	0.726606	0.799337
235	0.515974	0.800212	0.862331	0.805243	0.660119	0.726172	0.799184
236	0.50922	0.800856	0.862949	0.805425	0.660192	0.724342	0.799097
237	0.508544	0.801211	0.863783	0.805968	0.661068	0.724513	0.799557
238	0.50973	0.799898	0.863261	0.805022	0.659704	0.724296	0.798826
239	0.513664	0.802206	0.865055	0.807257	0.663593	0.726975	0.801072
240	0.512288	0.800848	0.863398	0.805787	0.660962	0.725511	0.799584
241	0.507792	0.800509	0.863214	0.805203	0.659959	0.723838	0.798907
242	0.517463	0.802198	0.8644	0.807177	0.663524	0.72802	0.801157
243	0.517817	0.802274	0.864126	0.807177	0.663484	0.728072	0.80111
244	0.521299	0.80157	0.862634	0.806472	0.662254	0.728501	0.800476
245	0.513841	0.801898	0.863074	0.806431	0.661924	0.726271	0.800094
246	0.511456	0.801601	0.863458	0.80621	0.661564	0.725505	0.799886
247	0.510882	0.801084	0.863747	0.806049	0.661291	0.725238	0.799709
248	0.509784	0.80078	0.863534	0.805686	0.660703	0.724699	0.799366
249	0.507993	0.801391	0.863962	0.806009	0.661348	0.724449	0.799666
250	0.509749	0.799975	0.862729	0.804881	0.659425	0.724151	0.798637
251	0.508698	0.800136	0.862505	0.8048	0.65912	0.72378	0.798514
252	0.509233	0.800187	0.863824	0.805384	0.660294	0.724415	0.799156

## Sheet: RF Result for Memory T Cell
Number of features	Acute	Convalescent	Unexposed	ACC	MCC	Macro F1	Weighted F1
1	0.354899	0.487858	0.681927	0.553375	0.303712	0.508228	0.569103
2	0.45763	0.563324	0.749121	0.635519	0.4156	0.590025	0.643588
3	0.519678	0.608383	0.804092	0.690803	0.506251	0.644051	0.695529
4	0.533719	0.629858	0.810549	0.703335	0.52499	0.658042	0.70868
5	0.561728	0.641803	0.819233	0.71673	0.545146	0.674255	0.720849
6	0.576575	0.649359	0.826327	0.725601	0.559311	0.684087	0.729012
7	0.632491	0.689975	0.839777	0.755663	0.607658	0.720748	0.757875
8	0.645117	0.700173	0.846324	0.764534	0.62133	0.730538	0.766536
9	0.644699	0.705065	0.84854	0.767016	0.625206	0.732768	0.769487
10	0.65156	0.712218	0.85252	0.772736	0.633874	0.738766	0.775029
11	0.654084	0.712045	0.853729	0.77388	0.636127	0.739953	0.775853
12	0.658046	0.716498	0.85862	0.778984	0.643326	0.744388	0.780467
13	0.659338	0.71586	0.85827	0.778756	0.64317	0.744489	0.780194
14	0.665625	0.715827	0.859305	0.780445	0.646079	0.746919	0.781418
15	0.664806	0.720557	0.861779	0.783279	0.650303	0.749047	0.784389
16	0.678754	0.726531	0.862696	0.787891	0.656713	0.755994	0.788764
17	0.716309	0.743242	0.866377	0.801619	0.674979	0.775309	0.801389
18	0.719875	0.746488	0.868141	0.804242	0.678752	0.778168	0.803935
19	0.717933	0.745767	0.868002	0.803591	0.678073	0.777234	0.803363
20	0.717715	0.746444	0.868174	0.804013	0.678734	0.777444	0.803686
21	0.713993	0.745482	0.869851	0.803995	0.678967	0.776442	0.80372
22	0.7133	0.744498	0.869805	0.803608	0.67835	0.775868	0.803236
23	0.7161	0.746458	0.870501	0.805069	0.680701	0.777686	0.804663
24	0.71553	0.746838	0.871357	0.80565	0.681795	0.777908	0.805171
25	0.717615	0.748139	0.870723	0.80602	0.681798	0.778825	0.805599
26	0.724014	0.746653	0.871077	0.806653	0.6823	0.780581	0.805935
27	0.723884	0.744861	0.87046	0.80572	0.680942	0.779735	0.804918
28	0.724234	0.747426	0.872436	0.807815	0.684118	0.781365	0.806935
29	0.720152	0.747022	0.872474	0.80704	0.682932	0.779883	0.806329
30	0.723201	0.7468	0.872103	0.807304	0.682883	0.780702	0.806409
31	0.720035	0.746661	0.872674	0.807146	0.682945	0.77979	0.806275
32	0.719721	0.745247	0.872097	0.806266	0.681397	0.779022	0.805404
33	0.719323	0.745505	0.872551	0.80653	0.68154	0.779126	0.805683
34	0.722471	0.74794	0.872846	0.808044	0.683574	0.781086	0.807136
35	0.717188	0.745082	0.872315	0.806037	0.680446	0.778195	0.805157
36	0.718047	0.744884	0.87148	0.80565	0.67958	0.778137	0.804764
37	0.720951	0.747651	0.873064	0.807832	0.683	0.780555	0.806958
38	0.718292	0.746405	0.872625	0.806864	0.681355	0.779107	0.805951
39	0.715959	0.746595	0.872334	0.806424	0.680547	0.778296	0.805612
40	0.715442	0.746463	0.872648	0.80646	0.680128	0.778184	0.805658
41	0.716488	0.747337	0.872792	0.807181	0.681127	0.778872	0.806188
42	0.717126	0.746461	0.872805	0.807023	0.680725	0.778797	0.805928
43	0.715199	0.746374	0.873837	0.807269	0.681103	0.77847	0.806186
44	0.714323	0.744725	0.87296	0.80609	0.679315	0.777336	0.80501
45	0.717519	0.747921	0.874101	0.808184	0.682824	0.779847	0.807184
46	0.712991	0.745997	0.873401	0.806583	0.679978	0.777463	0.80557
47	0.706052	0.745591	0.872518	0.805034	0.677078	0.77472	0.804176
48	0.710375	0.747304	0.874347	0.807216	0.680711	0.777342	0.806247
49	0.7078	0.747679	0.874826	0.807357	0.680463	0.776768	0.806334
50	0.710506	0.746622	0.873638	0.806653	0.679404	0.776922	0.805645
51	0.709974	0.746625	0.874093	0.806794	0.679863	0.776897	0.805811
52	0.716514	0.75005	0.874821	0.809346	0.683997	0.780462	0.808252
53	0.726922	0.754577	0.879412	0.814785	0.69244	0.78697	0.813487
54	0.730986	0.757984	0.878782	0.816281	0.694604	0.78925	0.814961
55	0.732998	0.757502	0.879445	0.816756	0.695392	0.789982	0.815335
56	0.730407	0.756238	0.878912	0.815718	0.693319	0.788519	0.814282
57	0.729648	0.756961	0.879659	0.816228	0.694152	0.788756	0.814847
58	0.727236	0.757624	0.879918	0.816316	0.69406	0.788259	0.814956
59	0.726068	0.756827	0.879837	0.815858	0.693298	0.787577	0.814472
60	0.727113	0.757355	0.880769	0.816703	0.694702	0.788412	0.815261
61	0.723698	0.755682	0.879845	0.815242	0.69215	0.786408	0.81376
62	0.725254	0.757214	0.880004	0.816087	0.693256	0.787491	0.814612
63	0.724002	0.754238	0.8796	0.814732	0.691002	0.785947	0.813113
64	0.731288	0.758801	0.880653	0.817777	0.696084	0.790247	0.816243
65	0.72938	0.757833	0.88039	0.817073	0.694911	0.789201	0.815518
66	0.728589	0.756786	0.880381	0.816703	0.694254	0.788585	0.815017
67	0.729242	0.759214	0.881591	0.818235	0.696552	0.790016	0.816635
68	0.730362	0.755451	0.881359	0.816967	0.694759	0.789058	0.81519
69	0.730063	0.755804	0.880634	0.816686	0.694313	0.788834	0.814931
70	0.732665	0.759144	0.882233	0.819079	0.697988	0.791347	0.817321
71	0.732242	0.759095	0.882007	0.818763	0.697486	0.791115	0.817141
72	0.729802	0.75666	0.881176	0.817267	0.695024	0.789212	0.815502
73	0.727761	0.758731	0.881903	0.818111	0.696187	0.789465	0.816433
74	0.742857	0.763884	0.881262	0.821544	0.701194	0.796001	0.819847
75	0.733839	0.760865	0.881281	0.819449	0.697835	0.791995	0.817649
76	0.739828	0.762061	0.881214	0.82054	0.699241	0.794368	0.818768
77	0.737292	0.762433	0.881446	0.82047	0.69913	0.793724	0.818736
78	0.737655	0.762341	0.881347	0.820593	0.69929	0.793781	0.818693
79	0.738625	0.761793	0.881413	0.820435	0.699125	0.793944	0.818625
80	0.736161	0.762858	0.881472	0.820628	0.699239	0.793497	0.818784
81	0.736732	0.761553	0.880607	0.819625	0.697836	0.792964	0.817913
82	0.741584	0.764414	0.882057	0.822107	0.701747	0.796018	0.820301
83	0.738794	0.762587	0.881105	0.820646	0.699318	0.794162	0.818799
84	0.734007	0.763051	0.882624	0.820963	0.699922	0.793227	0.819184
85	0.738501	0.762121	0.880543	0.820118	0.698051	0.793722	0.818305
86	0.738127	0.761546	0.880264	0.819784	0.697612	0.793312	0.8179
87	0.734533	0.760019	0.88032	0.81878	0.695894	0.791624	0.816923
88	0.736902	0.7611	0.880417	0.819537	0.697065	0.792806	0.817663
89	0.744024	0.764283	0.880485	0.821614	0.700422	0.796264	0.819749
90	0.740856	0.763068	0.880119	0.820611	0.698656	0.794681	0.818732
91	0.741624	0.76554	0.881492	0.822283	0.701146	0.796219	0.820461
92	0.739121	0.767681	0.882408	0.823216	0.7029	0.796403	0.82146
93	0.742399	0.768607	0.882239	0.823867	0.703755	0.797748	0.822111
94	0.738881	0.767645	0.882529	0.823321	0.702743	0.796351	0.821478
95	0.741691	0.769309	0.882856	0.82443	0.704348	0.797952	0.822609
96	0.742393	0.767988	0.881647	0.823392	0.702681	0.797343	0.821576
97	0.738886	0.766833	0.882087	0.822793	0.701685	0.795935	0.820944
98	0.739598	0.768186	0.882946	0.823955	0.703648	0.79691	0.821978
99	0.735186	0.766157	0.881771	0.822036	0.700294	0.794371	0.8201
100	0.736888	0.76704	0.881651	0.822459	0.700848	0.795193	0.820578
101	0.738919	0.766875	0.882409	0.82311	0.70187	0.796068	0.821124
102	0.738152	0.766094	0.88192	0.822441	0.700838	0.795389	0.82049
103	0.735399	0.765372	0.881234	0.821473	0.699022	0.794002	0.819553
104	0.73454	0.766242	0.881859	0.821966	0.699743	0.794213	0.820102
105	0.73943	0.767054	0.881747	0.822811	0.701304	0.796077	0.820923
106	0.734342	0.766743	0.881873	0.822142	0.700249	0.794319	0.820281
107	0.734002	0.766026	0.882466	0.822248	0.700278	0.794165	0.820259
108	0.73142	0.765672	0.881934	0.821508	0.69905	0.793008	0.81956
109	0.7347	0.766151	0.881499	0.821896	0.699717	0.794116	0.819906
110	0.729007	0.764963	0.881953	0.821016	0.698112	0.791974	0.819017
111	0.732607	0.766634	0.881769	0.821931	0.699402	0.79367	0.819987
112	0.731315	0.76502	0.881782	0.821209	0.698202	0.792706	0.81922
113	0.732444	0.767318	0.882214	0.822441	0.70021	0.793992	0.820455
114	0.732761	0.766093	0.881894	0.821896	0.699203	0.793583	0.819857
115	0.730687	0.765803	0.882677	0.821948	0.699147	0.793056	0.819896
116	0.727139	0.763697	0.880532	0.81966	0.695346	0.790456	0.817605
117	0.730992	0.765824	0.882294	0.821737	0.698974	0.793036	0.819749
118	0.730806	0.765811	0.88197	0.821561	0.69868	0.792862	0.819561
119	0.728357	0.766122	0.882187	0.821491	0.698352	0.792222	0.819509
120	0.723239	0.76275	0.881226	0.819185	0.694545	0.789071	0.817135
121	0.724494	0.763928	0.88256	0.820523	0.696629	0.790328	0.8184
122	0.728625	0.766742	0.883164	0.822318	0.699797	0.792844	0.820266
123	0.726294	0.765752	0.883163	0.82172	0.698742	0.791736	0.819613
124	0.729903	0.766827	0.882798	0.822371	0.699811	0.793176	0.820263
125	0.728597	0.763734	0.882085	0.820664	0.697038	0.791472	0.81856
126	0.727996	0.764482	0.881287	0.820523	0.696739	0.791255	0.818384
127	0.725743	0.763344	0.88173	0.820048	0.695858	0.790273	0.817904
128	0.727542	0.765804	0.882484	0.821579	0.698263	0.791944	0.81944
129	0.721729	0.762881	0.881907	0.819537	0.694861	0.788839	0.817351
130	0.722899	0.763445	0.882231	0.820153	0.695828	0.789525	0.817865
131	0.725901	0.764888	0.882238	0.82098	0.697386	0.791009	0.818773
132	0.723044	0.765618	0.882739	0.821209	0.697579	0.790467	0.818977
133	0.728287	0.765851	0.88155	0.821192	0.697424	0.791896	0.819079
134	0.728086	0.764368	0.881773	0.82084	0.696779	0.791409	0.818591
135	0.721287	0.761739	0.88088	0.818657	0.69288	0.787969	0.816347
136	0.725062	0.764794	0.882244	0.820875	0.696783	0.7907	0.818643
137	0.727164	0.766015	0.882526	0.821772	0.698358	0.791902	0.819499
138	0.724901	0.764029	0.881856	0.820417	0.696088	0.790262	0.818135
139	0.722226	0.7654	0.882319	0.820892	0.696613	0.789982	0.81859
140	0.722272	0.761995	0.881316	0.819115	0.693879	0.788527	0.816776
141	0.719802	0.763042	0.880325	0.818675	0.692902	0.787723	0.816406
142	0.720899	0.764753	0.882084	0.820364	0.69577	0.789245	0.81807
143	0.724577	0.763257	0.881427	0.819889	0.695219	0.789754	0.817585
144	0.724983	0.764186	0.881264	0.820153	0.695325	0.790144	0.817911
145	0.720864	0.762386	0.880416	0.818569	0.692584	0.787889	0.816319
146	0.723046	0.764685	0.882629	0.820822	0.696784	0.79012	0.818561
147	0.723626	0.764904	0.882619	0.821051	0.697219	0.790383	0.818707
148	0.72211	0.764943	0.881585	0.820294	0.695481	0.789546	0.818034
149	0.724964	0.765763	0.881644	0.820945	0.696585	0.79079	0.818709
150	0.725935	0.7647	0.881393	0.820558	0.695962	0.790676	0.818284
151	0.720387	0.766026	0.881349	0.820417	0.695421	0.789254	0.818139
152	0.721371	0.767529	0.883453	0.82223	0.698415	0.790784	0.819881
153	0.718445	0.763912	0.881675	0.81966	0.694161	0.788011	0.817258
154	0.718198	0.766333	0.882294	0.82084	0.695886	0.788942	0.818476
155	0.71735	0.764758	0.882073	0.820048	0.69471	0.788061	0.817659
156	0.725935	0.767179	0.882284	0.822072	0.698171	0.791799	0.819688
157	0.717089	0.764788	0.882403	0.820118	0.694974	0.788093	0.817804
158	0.716872	0.763679	0.881236	0.819167	0.693227	0.787263	0.816769
159	0.713568	0.763997	0.881891	0.81922	0.693058	0.786485	0.816838
160	0.716484	0.764772	0.882285	0.820065	0.69475	0.787847	0.81767
161	0.709529	0.764812	0.882972	0.819766	0.693853	0.785771	0.817228
162	0.713566	0.76425	0.882376	0.81959	0.693607	0.786731	0.817177
163	0.711641	0.765318	0.882631	0.819924	0.694086	0.78653	0.817497
164	0.704111	0.763279	0.882284	0.818129	0.69105	0.783225	0.815669
165	0.71213	0.764151	0.882358	0.819343	0.693225	0.786213	0.816965
166	0.714351	0.764502	0.882159	0.819731	0.693775	0.787004	0.817258
167	0.708391	0.763035	0.881015	0.817918	0.69054	0.784147	0.815435
168	0.709633	0.76289	0.882445	0.818745	0.691999	0.784989	0.816232
169	0.711241	0.7641	0.882947	0.819678	0.693607	0.786096	0.817136
170	0.717579	0.764927	0.882017	0.820136	0.694371	0.788175	0.817723
171	0.71251	0.763901	0.881463	0.818939	0.692262	0.785958	0.816466
172	0.708863	0.762407	0.880568	0.817548	0.689746	0.783946	0.815023
173	0.705139	0.764391	0.883342	0.819361	0.692883	0.784291	0.816745
174	0.710778	0.765224	0.881532	0.819308	0.692645	0.785845	0.816815
175	0.706883	0.763604	0.881853	0.818551	0.691351	0.784114	0.815899
176	0.703903	0.763554	0.882733	0.818587	0.691684	0.783397	0.815975
177	0.707752	0.764811	0.882741	0.819519	0.692878	0.785102	0.816909
178	0.71144	0.764902	0.882364	0.819748	0.693447	0.786235	0.81718
179	0.708423	0.764975	0.882827	0.819625	0.693237	0.785409	0.817092
180	0.71401	0.767389	0.882769	0.821174	0.695959	0.788056	0.818641
181	0.711262	0.765445	0.882276	0.819819	0.693655	0.786327	0.817326
182	0.705435	0.763357	0.881473	0.818094	0.690377	0.783422	0.815448
183	0.712891	0.766693	0.882364	0.820593	0.694748	0.787316	0.818041
184	0.710569	0.766398	0.882598	0.8204	0.694347	0.786522	0.817776
185	0.709822	0.76507	0.881559	0.819308	0.692568	0.785484	0.816659
186	0.706056	0.763111	0.881128	0.817918	0.69003	0.783432	0.815252
187	0.708249	0.765182	0.881603	0.819132	0.691954	0.785011	0.816544
188	0.707546	0.763024	0.881668	0.81834	0.690774	0.78408	0.815658
189	0.702598	0.764064	0.881691	0.818182	0.690475	0.782784	0.815504
190	0.706959	0.764889	0.881789	0.819132	0.691942	0.784546	0.816374
191	0.710775	0.764346	0.881283	0.819009	0.691758	0.785468	0.81635
192	0.704494	0.766356	0.88219	0.819519	0.692562	0.784347	0.81686
193	0.702275	0.765206	0.882179	0.818868	0.691301	0.78322	0.816153
194	0.713196	0.763893	0.880627	0.818727	0.691363	0.785905	0.816127
195	0.708733	0.764671	0.881679	0.819097	0.691976	0.785027	0.816439
196	0.706371	0.764126	0.880938	0.818235	0.690214	0.783812	0.815588
197	0.711676	0.767526	0.881839	0.820523	0.694101	0.787013	0.817963
198	0.704624	0.763249	0.881486	0.817988	0.689935	0.783119	0.815319
199	0.711833	0.76523	0.880818	0.819255	0.691987	0.78596	0.816583
200	0.707606	0.765396	0.881866	0.819361	0.6922	0.784956	0.816683
201	0.712862	0.766683	0.881328	0.8201	0.693355	0.786957	0.817518
202	0.707384	0.76448	0.88147	0.818727	0.691078	0.784445	0.816106
203	0.707791	0.764538	0.881247	0.818675	0.690939	0.784525	0.816064
204	0.707369	0.764508	0.881008	0.818551	0.690715	0.784295	0.815885
205	0.709091	0.764999	0.881343	0.819115	0.691754	0.785144	0.81644
206	0.708157	0.764643	0.880229	0.818252	0.690118	0.784343	0.815641
207	0.700079	0.763472	0.881288	0.817566	0.688878	0.781613	0.814785
208	0.70527	0.763931	0.880422	0.817795	0.689176	0.783208	0.815129
209	0.713735	0.766161	0.880462	0.81966	0.69259	0.786786	0.816986
210	0.70312	0.764506	0.880758	0.818111	0.689449	0.782794	0.815272
211	0.698546	0.763816	0.880435	0.817126	0.687799	0.780933	0.814319
212	0.704277	0.764842	0.880409	0.818199	0.689748	0.783176	0.815361
213	0.698606	0.760883	0.878948	0.815418	0.685094	0.779479	0.812448
214	0.69981	0.76292	0.880832	0.817143	0.68805	0.781187	0.814313
215	0.698154	0.763002	0.88081	0.816967	0.687624	0.780655	0.814144
216	0.701159	0.763371	0.880722	0.817478	0.688504	0.781751	0.814589
217	0.699428	0.762749	0.879623	0.816387	0.686536	0.7806	0.813602
218	0.699849	0.764286	0.880434	0.817478	0.688318	0.781523	0.81465
219	0.705948	0.764724	0.881165	0.818727	0.690677	0.783946	0.815884
220	0.699873	0.764165	0.88066	0.817601	0.688601	0.781566	0.814718
221	0.705246	0.765188	0.880882	0.818692	0.690467	0.783772	0.815842
222	0.704482	0.76465	0.880483	0.818235	0.689849	0.783205	0.815347
223	0.699666	0.761964	0.879298	0.816052	0.68599	0.780309	0.813163
224	0.703086	0.763434	0.879638	0.817108	0.687621	0.782053	0.814295
225	0.702763	0.763511	0.87992	0.817214	0.687975	0.782065	0.814428
226	0.702014	0.763316	0.880164	0.817302	0.688086	0.781831	0.814388
227	0.703124	0.766342	0.881359	0.81915	0.691332	0.783608	0.816283
228	0.703208	0.764355	0.88053	0.817953	0.689392	0.782698	0.81511
229	0.705051	0.765376	0.880848	0.818622	0.690376	0.783758	0.815876
230	0.704394	0.764456	0.880334	0.817971	0.689178	0.783061	0.815188
231	0.701483	0.764509	0.880445	0.817777	0.688803	0.782145	0.814929
232	0.704902	0.764692	0.881008	0.818587	0.690472	0.783534	0.815673
233	0.705511	0.766259	0.882422	0.819836	0.692737	0.78473	0.817054
234	0.705044	0.763973	0.879988	0.817707	0.688962	0.783001	0.814903
235	0.706601	0.76534	0.880855	0.818833	0.690814	0.784266	0.816044
236	0.70564	0.765147	0.881121	0.818763	0.690799	0.78397	0.815991
237	0.70427	0.76721	0.881794	0.819696	0.692325	0.784425	0.816968
238	0.70176	0.764982	0.881234	0.818375	0.690071	0.782659	0.815537
239	0.699648	0.763863	0.880826	0.817601	0.688374	0.781446	0.814658
240	0.700834	0.765759	0.881999	0.819009	0.6911	0.782864	0.816112
241	0.704724	0.765456	0.881331	0.818903	0.690896	0.783837	0.81611

## Sheet: RF Result for Naive T Cell
Number of features	Acute	Convalescent	Unexposed	ACC	MCC	Macro F1	Weighted F1
1	0.04514	0.795465	0.676056	0.707311	0.471148	0.505554	0.657623
2	0.341282	0.606731	0.746874	0.596275	0.386658	0.564962	0.614858
3	0.425535	0.667798	0.75704	0.652411	0.459049	0.616791	0.663156
4	0.456597	0.688856	0.783441	0.676293	0.499118	0.642964	0.687221
5	0.550202	0.733143	0.803471	0.722898	0.568841	0.695606	0.730554
6	0.593371	0.773616	0.840271	0.763448	0.629143	0.735753	0.770243
7	0.618261	0.796599	0.858816	0.78599	0.66168	0.757892	0.792097
8	0.624613	0.798147	0.857439	0.787691	0.663161	0.760066	0.793377
9	0.674238	0.818907	0.861899	0.809022	0.693388	0.785015	0.812922
10	0.679228	0.822122	0.86406	0.812242	0.698452	0.78847	0.816046
11	0.705986	0.832021	0.866213	0.822805	0.713786	0.801407	0.825789
12	0.704266	0.834216	0.869295	0.824737	0.716514	0.802592	0.827736
13	0.703859	0.8336	0.870021	0.824634	0.716719	0.802493	0.827567
14	0.709605	0.835678	0.870286	0.826798	0.719934	0.805189	0.829571
15	0.70675	0.834406	0.868858	0.825304	0.716988	0.803338	0.828038
16	0.705673	0.834606	0.869934	0.825587	0.717457	0.803404	0.82834
17	0.701278	0.833092	0.869534	0.824067	0.714494	0.801301	0.826788
18	0.704471	0.836704	0.870325	0.826876	0.717698	0.803833	0.829463
19	0.723148	0.844821	0.874035	0.835274	0.731061	0.814001	0.837621
20	0.726563	0.844473	0.873013	0.835454	0.731293	0.814683	0.837568
21	0.72877	0.846439	0.874091	0.837181	0.733692	0.816433	0.839289
22	0.730331	0.847386	0.874207	0.838082	0.734837	0.817308	0.840059
23	0.734773	0.848347	0.87409	0.839319	0.736949	0.81907	0.841151
24	0.736103	0.850036	0.875998	0.841148	0.739326	0.820712	0.84286
25	0.72929	0.84885	0.875214	0.839216	0.735298	0.817785	0.841045
26	0.732567	0.850501	0.874836	0.840555	0.737163	0.819302	0.842281
27	0.733906	0.851564	0.875917	0.841818	0.738669	0.820462	0.843386
28	0.740422	0.853189	0.875317	0.843518	0.741514	0.822976	0.844973
29	0.73881	0.853173	0.875074	0.843286	0.740662	0.822353	0.844672
30	0.73676	0.852081	0.874214	0.842153	0.738745	0.821018	0.843524
31	0.735466	0.850371	0.872427	0.840607	0.736299	0.819421	0.841845
32	0.740215	0.850771	0.870356	0.840916	0.736432	0.820447	0.842058
33	0.739012	0.849176	0.869073	0.839525	0.734199	0.819087	0.840613
34	0.737323	0.848935	0.868872	0.839113	0.733343	0.818377	0.84019
35	0.733693	0.85035	0.87085	0.840092	0.734351	0.818298	0.841104
36	0.734824	0.852335	0.872559	0.841869	0.736272	0.819906	0.842889
37	0.736665	0.852254	0.872198	0.841921	0.736628	0.820373	0.842979
38	0.740352	0.853598	0.872547	0.843364	0.738539	0.822166	0.844326
39	0.734864	0.851972	0.872875	0.841766	0.736194	0.819904	0.842792
40	0.731799	0.849507	0.869538	0.839061	0.731523	0.816948	0.839974
41	0.724661	0.848689	0.871033	0.838082	0.72978	0.814794	0.83903
42	0.724532	0.849761	0.873551	0.839448	0.732054	0.815948	0.840393
43	0.725314	0.85004	0.872641	0.83937	0.731948	0.815998	0.840368
44	0.722722	0.850227	0.871748	0.838984	0.729994	0.814899	0.839846
45	0.723239	0.848289	0.869483	0.837361	0.727879	0.81367	0.838135
46	0.723278	0.848873	0.870694	0.838031	0.728826	0.814282	0.838842
47	0.71806	0.848208	0.871407	0.837258	0.727219	0.812558	0.837996
48	0.720499	0.847585	0.869298	0.836588	0.726406	0.812461	0.83732
49	0.717588	0.847292	0.869795	0.836124	0.72523	0.811558	0.836922
50	0.716645	0.849501	0.871878	0.837928	0.727613	0.812675	0.838669
51	0.712967	0.847154	0.869928	0.835686	0.723917	0.810016	0.836268
52	0.708536	0.846359	0.870147	0.834785	0.722319	0.808347	0.835301
53	0.704228	0.846055	0.870343	0.834115	0.720701	0.806876	0.834617
54	0.710329	0.846913	0.868137	0.834862	0.7215	0.80846	0.835222
55	0.709451	0.848662	0.87068	0.836459	0.724127	0.809598	0.836866
56	0.704799	0.848561	0.870362	0.835764	0.722438	0.807907	0.836087
57	0.701955	0.845016	0.866863	0.832466	0.716905	0.804611	0.832651
58	0.705027	0.844778	0.866238	0.832518	0.717482	0.805347	0.832736
59	0.704562	0.845274	0.866554	0.832852	0.71751	0.805463	0.833047
60	0.709956	0.84597	0.865567	0.833728	0.719048	0.807165	0.833848
61	0.703439	0.84368	0.864634	0.831332	0.714912	0.803918	0.831414
62	0.701218	0.844818	0.864746	0.831745	0.714888	0.803594	0.831782
63	0.702626	0.844472	0.863921	0.831487	0.714252	0.803673	0.831522
64	0.693897	0.844039	0.864903	0.830534	0.711847	0.800947	0.830418
65	0.6974	0.84557	0.865989	0.832208	0.714967	0.802986	0.832074
66	0.700913	0.846259	0.865747	0.83293	0.715868	0.804306	0.832852
67	0.695677	0.844839	0.864756	0.831204	0.712847	0.801757	0.831054
68	0.694429	0.844443	0.865563	0.831023	0.713035	0.801478	0.830919
69	0.69504	0.841896	0.861913	0.828576	0.708841	0.799616	0.828451
70	0.693293	0.843184	0.863361	0.829581	0.710381	0.799946	0.829382
71	0.690892	0.842572	0.863683	0.828988	0.70935	0.799049	0.828821
72	0.695961	0.843551	0.863462	0.830276	0.711765	0.800991	0.829975
73	0.694218	0.844088	0.86374	0.830379	0.711344	0.800682	0.830126
74	0.694151	0.840945	0.860374	0.827597	0.707052	0.79849	0.827325
75	0.695144	0.841446	0.860607	0.828061	0.708028	0.799066	0.827809
76	0.694035	0.842588	0.861065	0.828782	0.708497	0.799229	0.828436
77	0.692464	0.842762	0.860782	0.828653	0.708086	0.798669	0.828233
78	0.688566	0.842093	0.862244	0.828164	0.7075	0.797634	0.827795
79	0.686041	0.842042	0.862145	0.82788	0.706586	0.796743	0.827398
80	0.693056	0.840544	0.859607	0.827082	0.706065	0.797736	0.826717
81	0.683625	0.842944	0.864686	0.828833	0.70812	0.797085	0.828366
82	0.685847	0.842228	0.862416	0.827958	0.706645	0.79683	0.82756
83	0.685041	0.843399	0.863928	0.829168	0.708312	0.797456	0.828572
84	0.683458	0.841651	0.861565	0.82721	0.705047	0.795558	0.826654
85	0.687695	0.843598	0.862541	0.829168	0.708402	0.797945	0.828605
86	0.684441	0.841058	0.860409	0.826669	0.704394	0.795303	0.826097
87	0.675957	0.838251	0.857323	0.823191	0.697675	0.79051	0.822441
88	0.680392	0.840483	0.860073	0.825871	0.702516	0.793649	0.825131
89	0.681823	0.839996	0.857492	0.824918	0.700432	0.793104	0.824248
90	0.681867	0.840964	0.859996	0.826257	0.703228	0.794276	0.825571
91	0.688477	0.842231	0.86062	0.827983	0.706499	0.797109	0.827354
92	0.677144	0.836841	0.856618	0.822419	0.697229	0.790201	0.8216
93	0.677023	0.839085	0.858633	0.824273	0.699854	0.79158	0.823455
94	0.679045	0.839019	0.858321	0.824377	0.699939	0.792128	0.823592
95	0.669365	0.836472	0.856381	0.821208	0.694306	0.787406	0.820278
96	0.671495	0.838196	0.857334	0.822831	0.696617	0.789008	0.821816
97	0.672352	0.836136	0.854863	0.821027	0.694041	0.787784	0.820019
98	0.666931	0.834507	0.853525	0.818992	0.69024	0.784988	0.817972
99	0.664672	0.834903	0.855221	0.81961	0.69128	0.784932	0.818418
100	0.660016	0.83724	0.858	0.82113	0.692694	0.785085	0.819956
101	0.671571	0.837941	0.85621	0.822367	0.695542	0.788574	0.821335
102	0.666269	0.834702	0.854939	0.819507	0.691201	0.785303	0.818433
103	0.667528	0.83729	0.85702	0.821775	0.69481	0.787279	0.820685
104	0.666269	0.835583	0.854956	0.819997	0.69172	0.785603	0.818926
105	0.665402	0.83671	0.855775	0.820873	0.692877	0.785962	0.81969
106	0.663603	0.834086	0.853617	0.818528	0.6891	0.783769	0.817322
107	0.66893	0.834174	0.852164	0.818786	0.689934	0.785089	0.817632
108	0.666002	0.835483	0.854588	0.819868	0.691371	0.785358	0.81872
109	0.662394	0.83613	0.855392	0.8201	0.691285	0.784639	0.818846
110	0.668987	0.835454	0.854626	0.820203	0.692326	0.786356	0.819117
111	0.662785	0.83538	0.853768	0.81925	0.689393	0.783977	0.817976
112	0.666733	0.833195	0.850879	0.817549	0.687493	0.783602	0.816394
113	0.664061	0.831826	0.850612	0.816467	0.685924	0.782166	0.815194
114	0.666467	0.83229	0.849678	0.816648	0.686251	0.782812	0.815482
115	0.665194	0.831358	0.849257	0.815952	0.685008	0.781937	0.814664
116	0.662777	0.833258	0.85079	0.817189	0.68622	0.782275	0.815871
117	0.660949	0.833037	0.851004	0.816983	0.685933	0.781663	0.81557
118	0.664317	0.832097	0.849149	0.816261	0.685225	0.781855	0.814922
119	0.660526	0.832708	0.851586	0.817034	0.68639	0.781607	0.815512
120	0.66484	0.833824	0.850841	0.817987	0.687667	0.783168	0.816477
121	0.66707	0.835235	0.851724	0.819147	0.689325	0.784676	0.817833
122	0.665726	0.836123	0.852948	0.819842	0.690243	0.784932	0.818526
123	0.666262	0.834683	0.850547	0.818477	0.688094	0.78383	0.817051
124	0.666532	0.833385	0.85041	0.81773	0.687561	0.783442	0.816326
125	0.664912	0.834123	0.850834	0.81809	0.687603	0.78329	0.81665
126	0.663765	0.834151	0.851387	0.818142	0.68781	0.783101	0.816684
127	0.667471	0.832525	0.849723	0.81706	0.686549	0.78324	0.815761
128	0.673589	0.834544	0.8493	0.818838	0.689311	0.785811	0.817568
129	0.670859	0.836321	0.851985	0.820461	0.691559	0.786388	0.819024
130	0.667681	0.833073	0.847819	0.816931	0.685714	0.782858	0.815499
131	0.676667	0.833329	0.84585	0.817549	0.686917	0.785282	0.816232
132	0.668489	0.83459	0.850434	0.818683	0.688877	0.784504	0.817264
133	0.669311	0.834917	0.850471	0.819069	0.689356	0.7849	0.817566
134	0.669311	0.834341	0.849828	0.818554	0.688536	0.784494	0.817047
135	0.667141	0.834301	0.849742	0.818194	0.687855	0.783728	0.816707
136	0.673519	0.830982	0.845546	0.815669	0.684381	0.783349	0.814414
137	0.672762	0.833282	0.846867	0.817421	0.68686	0.784304	0.815999
138	0.666263	0.830241	0.846001	0.814535	0.682128	0.780835	0.813173
139	0.665721	0.832238	0.847874	0.816236	0.684713	0.781944	0.814791
140	0.670405	0.833076	0.847041	0.817137	0.686111	0.783508	0.815623
141	0.672757	0.833219	0.847266	0.817498	0.687022	0.784414	0.816088
142	0.675058	0.833488	0.848906	0.818503	0.689347	0.785817	0.817057
143	0.672808	0.831583	0.845177	0.815875	0.684432	0.783189	0.814537
144	0.672276	0.835968	0.849806	0.819714	0.690151	0.786016	0.818338
145	0.672353	0.83278	0.845976	0.816777	0.685387	0.783703	0.815388
146	0.671666	0.832494	0.84701	0.816854	0.686163	0.783723	0.81546
147	0.668907	0.835424	0.851034	0.819482	0.689406	0.785122	0.817969
148	0.678734	0.834236	0.847429	0.818786	0.689408	0.7868	0.817503
149	0.671204	0.831929	0.845578	0.816055	0.684412	0.782904	0.814639
150	0.670061	0.831507	0.845948	0.815875	0.684512	0.782505	0.814367
151	0.670664	0.831048	0.845304	0.815437	0.683626	0.782339	0.813993
152	0.675635	0.832735	0.846388	0.81724	0.68681	0.784919	0.815932
153	0.672617	0.833171	0.848431	0.817833	0.687923	0.784739	0.816406
