# Supplementary material for: Identification of COVID-19 severity biomarkers based on feature selection on single-cell RNA-Seq data of CD8+ T cells
Source: Front Genet. 2022 Nov 9;13:1053772. doi: 10.3389/fgene.2022.1053772 (PMC9682094; doi:10.3389/fgene.2022.1053772)
Supplement: Supplementary file 10 [file Table7.XLSX]

## Sheet: effector T cells
Genes in three optimal feature sets	Genes in two optimal feature sets	Genes in one optimal feature set
IL32	GIMAP4	ZNF331
H3F3B	CDK2AP2	MYADM
GZMA	SPOCK2	ZBP1
SELL	CX3CR1	ANXA2
PRF1	TNFAIP3	TIGIT
MTRNR2L8	FGR	APMAP
TUBA4A	HSPA5	KLRG1
CST7	NR4A2	S100A11
TMSB4X	PPP1R14B	AOAH
IFITM2	CD69	CD63
FTH1	SLC2A3	PLEK
CMC1	PDE4B	ITGB2
PFN1	BHLHE40	IFITM1
B2M	DUSP4	LTB
ACTB	DDIT4	ANXA1
ZFP36	HIST1H1C	KLRF1
TRBV4.2	OASL	NOSIP
PMAIP1	CREM	KLRC3
TRBV7.2	JUN	TRGV9
GZMK	S100A10	SAMD3
TRAV23DV6	TRBC1	PTGDR
IL7R	KLF6	KIR3DL1
HLA.B	NFKBIA	SLFN5
	IFITM3	SIT1
	TSC22D3	CXCR4
	LITAF	TRAC
	GZMB	FCRL6
		ATP2B4
		S100A4
		PYHIN1
		CD74
		ZBTB38
		CD52
		ALOX5AP
		FCGR3A
		ITGB7
		TRDV1
		HLA.DRB5
		PECAM1
		CD160
		HLA.DQA2
		NCR3
		LMNA
		ADGRG1
		CHI3L2
		FCRL3
		MYOM2
		ETS1
		METRNL
		MTRNR2L12
		GNLY
		FOS
		DUSP1
		TPT1
		ZFP36L2
		TRBV29.1
		CCL5
		JUNB
		VIM
		TRBV30
		NKG7
		CTSW
		TRAV21
		TRBV6.6
		TRAV5
		DUSP2
		LGALS1
		ZNF683
		RHOB
		ZFP36L1
		TRBV18
		S100A6

## Sheet: memory T cells
Genes in three optimal feature sets	Genes in two optimal feature sets	Genes in one optimal feature set
IL32	NR4A2	SLFN5
MTRNR2L8	LITAF	KLRG1
SELL	GIMAP4	S100A6
H3F3B	NOSIP	S100A10
IL7R	SPOCK2	ITGB7
ZFP36	TNFAIP3	CCR7
CCL5	TSPYL2	TNFRSF4
LTB	HIST1H1C	GNLY
TUBA4A	ITGB1	ETS1
FTH1	C1orf162	STAT1
PFN1	HSPA5	TIGIT
CD52	LMNA	ID2
ZFP36L1	ZNF331	ISG15
ACTB	PIK3R1	ANXA5
S100A4	ANXA2	CD7
HIST1H4C	IFITM1	ZBTB38
MTRNR2L12	DUSP4	CD63
TMSB4X	PDE4B	APMAP
B2M	EZR	THEMIS
CD8A	PPP1R14B	SAT1
CXCR4	CREM	CRIP2
NFKBIA	SLC2A3	CD79B
TPT1	TCF7	CTSW
VIM	DDIT4	POU2F2
HLA.B	MYADM	BCL6
ZFP36L2	CDK2AP2	AQP3
DUSP1	METRNL	ARID5B
KLF6	TENT5C	TUBB
FOS	CXCR3	GPR171
LGALS1	RUNX3	RGS16
	BHLHE40	BATF
	SMAD7	OPTN
	XIST	PYHIN1
	TRAC	IL2RG
	SYTL3	NR4A3
	ITM2A	VSIR
	HIST1H1D	TRAV4
	SIT1	ATF3
	ZEB2	STMN1
	TSC22D3	MACF1
	TIMP1	ID3
	HIST1H1E	IFITM3
	RGS2	GGA2
	RNF19A	CAPG
	ZC3H12A	SH3BP5
	S100A11	ENC1
	OASL	CXCL16
	SRRT	ATP2B4
	SLA2	ID1
	CDKN1A	PRF1
	FOSL2	AC245014.3
	MT2A	MAFF
	RGS1	TRBV20.1
	PMAIP1	BCL9L
	PDE4D	SAMD3
	TNFRSF1B	TRAV19
	PPP1R15A	IFI6
	IFITM2	NR4A1
	PPP1R16B	AC004687.1
	PLEKHA2	CTSS
	JUND	AIF1
	TPM4	MYO1F
	AREG	RASGEF1B
	CTSC	TRAV21
	GZMA	ALOX5AP
	CD69	AUTS2
	DUSP2	PARP8
	JUNB	IER2
		TRAV1.2
		ATG2A
		TIAM1
		CEMIP2
		FYN
		IRF1
		HIST1H2BC
		TRBC1
		NELL2
		GBP5
		KLF10
		GZMK
		CD74
		ITGB2
		PASK
		JUN
		MIR4435.2HG
		AHNAK
		XCL1
		BACH2
		NEAT1
		PTPRE
		MAP3K8
		CD8B
		TUBA1B
		TRAV8.1
		LYAR
		PLEKHF1
		FTL
		CD82
		FLNA
		ANXA1
		RHOB
		PECAM1
		NCF1
		AL138963.3
		KLRB1
		PPP2R5C
		PIM1
		RORA
		CD247
		LST1
		AC020916.1
		LINC01871
		HPGD
		GATA3
		LCP1
		TRBC2
		CCL3L1
		SYNE2
		HLA.DPB1
		CISH
		GPR183
		NCR3
		NFKBIZ
		ACTN4
		TRBV5.4
		LINC02446
		APOBEC3G
		HOPX
		CST7
		FOSB
		CCL4
		C12orf75
		RCBTB2
		FGFBP2
		MMP25
		CD9
		NKG7
		TRBV6.1
		HLA.DRB5
		ZNF683
		TRAV12.2

## Sheet: naïve T cells
Genes in three optimal feature sets	Genes in two optimal feature sets	Genes in one optimal feature set
MTRNR2L8	LTB	ZNF331
H3F3B	ID3	TENT5C
IL32	TNFAIP3	HIST1H1E
ZFP36	PPP1R15A	HSPA5
TSC22D3	SLC2A3	AREG
DUSP1	SELL	HIST1H1D
FTH1	HIST1H1C	GIMAP4
FOS	MYADM	ZFP36L2
B2M	IFITM1	NFKBIA
ACTB	NR4A2	VIM
KLF6	LITAF	LINC02446
HIST1H4C	EZR
JUN	TSPYL2
PFN1	MTRNR2L12
	TMSB4X
	TPT1
	JUNB
	HLA.B
