# Supplementary material for: Identification of COVID-19 severity biomarkers based on feature selection on single-cell RNA-Seq data of CD8+ T cells
Source: Front Genet. 2022 Nov 9;13:1053772. doi: 10.3389/fgene.2022.1053772 (PMC9682094; doi:10.3389/fgene.2022.1053772)
Supplement: Supplementary file 11 [file Table8.XLSX]

## Sheet: rules.ET.mRMR
Rules_0	passed counts:2230
node_0: feature_name=IL32	IL32.value > threshold=0.7079756855964661
node_4666: feature_name=H3F3B	H3F3B.value <= threshold=0.6965958178043365
node_4667: feature_name=MTRNR2L8	MTRNR2L8.value <= threshold=1.4437581300735474
node_4668: feature_name=TRBV4.2	TRBV4.2.value <= threshold=3.013574242591858
node_4669: feature_name=GZMB	GZMB.value <= threshold=3.25878643989563
node_4670: feature_name=TRBV6.6	TRBV6.6.value <= threshold=5.4096221923828125
node_4671: feature_name=CD69	CD69.value <= threshold=0.7348192632198334
node_4672: feature_name=PRF1	PRF1.value > threshold=1.1475250124931335
node_6470: feature_name=CCL5	CCL5.value > threshold=0.32976770401000977
node_6522: feature_name=TRBV18	TRBV18.value <= threshold=9.17740774154663
node_6523: feature_name=PFN1	PFN1.value <= threshold=1.2413166761398315
node_6524: feature_name=ACTB	ACTB.value <= threshold=0.8476336002349854
node_6525: feature_name=FTH1	FTH1.value <= threshold=0.878923237323761
node_6526: feature_name=DUSP4	DUSP4.value <= threshold=4.288325309753418
node_6527: feature_name=DDIT4	DDIT4.value <= threshold=1.2500891089439392
node_6528: feature_name=ZFP36L2	ZFP36L2.value <= threshold=1.988508939743042
node_6529: feature_name=EZR	EZR.value <= threshold=2.522229790687561
node_6530: feature_name=TMSB4X	TMSB4X.value > threshold=0.25030283629894257
node_6652: feature_name=PMAIP1	PMAIP1.value <= threshold=1.737097680568695
node_6653: feature_name=B2M	B2M.value > threshold=-0.366305872797966
node_6659: feature_name=TUBA1B	TUBA1B.value <= threshold=2.9555716514587402
node_6660: feature_name=IL2RG	IL2RG.value <= threshold=7.237965822219849
node_6661: feature_name=CD300A	CD300A.value <= threshold=6.110426902770996
node_6662: feature_name=LMNA	LMNA.value <= threshold=3.2348605394363403
node_6663: feature_name=FCRL6	FCRL6.value <= threshold=6.08480167388916
node_6664: feature_name=HSPA1B	HSPA1B.value <= threshold=9.4856595993042
node_6665: feature_name=TSPYL2	TSPYL2.value <= threshold=1.828555405139923
node_6666: feature_name=ZBP1	ZBP1.value <= threshold=5.871537923812866
node_6667: feature_name=CCL5	CCL5.value <= threshold=1.708556056022644
node_6668: feature_name=TRAV6	TRAV6.value <= threshold=13.620941638946533
node_6669: feature_name=IL32	IL32.value <= threshold=2.206930160522461
node_6670: feature_name=RHOB	RHOB.value <= threshold=4.71686577796936
node_6671: feature_name=NFKBIA	NFKBIA.value <= threshold=2.553847908973694
node_6672: feature_name=ZNF331	ZNF331.value <= threshold=3.6723599433898926
node_6673: feature_name=TRAC	TRAC.value <= threshold=4.767410755157471
node_6674: feature_name=BHLHE40	BHLHE40.value <= threshold=3.642032027244568
node_6675: feature_name=TRAV12.3	TRAV12.3.value <= threshold=15.060161590576172
node_6676: feature_name=VIM	VIM.value <= threshold=1.304531216621399
node_6677: feature_name=CD74	CD74.value <= threshold=0.9634274244308472
node_6678: feature_name=HLA.DRB1	HLA.DRB1.value <= threshold=2.4905025959014893
node_6679: feature_name=TRAV29DV5	TRAV29DV5.value <= threshold=7.2635533809661865
node_6680: feature_name=TSC22D3	TSC22D3.value <= threshold=0.8352728188037872
node_6681: feature_name=DUSP1	DUSP1.value <= threshold=2.1000583171844482
node_6682: feature_name=IFIT2	IFIT2.value <= threshold=6.0054850578308105
node_6683: feature_name=CD160	CD160.value <= threshold=7.9606475830078125
node_6684: feature_name=ZBP1	ZBP1.value <= threshold=4.5522541999816895
node_6685: feature_name=METRNL	METRNL.value <= threshold=5.878859519958496
node_6686: feature_name=ABI3	ABI3.value <= threshold=4.618936061859131
node_6687: feature_name=BATF	BATF.value <= threshold=6.170645713806152
node_6688: feature_name=HLA.DQA1	HLA.DQA1.value <= threshold=3.6802191734313965
node_6689: feature_name=FGR	FGR.value <= threshold=4.672950744628906
node_6690: feature_name=LAG3	LAG3.value <= threshold=6.48824405670166
node_6691: feature_name=CTSW	CTSW.value <= threshold=1.8082439303398132
node_6692: feature_name=TRBC1	TRBC1.value <= threshold=3.9290945529937744
node_6693: feature_name=STMN1	STMN1.value <= threshold=6.152235746383667
node_6694: feature_name=LGALS1	LGALS1.value <= threshold=2.529991030693054
node_6695: feature_name=NCR3	NCR3.value <= threshold=5.119656562805176
node_6696: feature_name=TRBV29.1	TRBV29.1.value <= threshold=7.8019630908966064
node_6697: feature_name=GZMA	GZMA.value <= threshold=2.625739574432373
node_6698: feature_name=C1orf162	C1orf162.value <= threshold=3.5298941135406494
node_6699: feature_name=DUSP4	DUSP4.value <= threshold=3.3524065017700195
node_6700: feature_name=AOAH	AOAH.value <= threshold=4.748526334762573
node_6701: feature_name=IL7R	IL7R.value <= threshold=2.578848123550415
node_6702: feature_name=PPP2R5C	PPP2R5C.value <= threshold=3.48197865486145
node_6703: feature_name=IFITM2	IFITM2.value <= threshold=1.9610678553581238
node_6704: feature_name=THEMIS	THEMIS.value <= threshold=2.0648573637008667
node_6705: feature_name=CD160	CD160.value <= threshold=7.120175123214722
node_6706: feature_name=ITGB2	ITGB2.value <= threshold=1.8657347559928894
node_6707: feature_name=RHOB	RHOB.value <= threshold=3.6478281021118164
node_6708: feature_name=NKG7	NKG7.value > threshold=0.16584540158510208
node_6712: feature_name=IFIT2	IFIT2.value <= threshold=3.943632483482361
node_6713: feature_name=TRBV6.5	TRBV6.5.value <= threshold=8.79329538345337
node_6714: feature_name=RGS2	RGS2.value <= threshold=2.5922908782958984
node_6715: feature_name=TRBV2	TRBV2.value <= threshold=6.6131432056427
Class: Convalescent
Rules_1	passed counts:1169
node_0: feature_name=IL32	IL32.value <= threshold=0.7079756855964661
node_1: feature_name=H3F3B	H3F3B.value > threshold=0.02933074999600649
node_1427: feature_name=SELL	SELL.value <= threshold=0.02242341637611389
node_1428: feature_name=TMSB4X	TMSB4X.value <= threshold=0.31609538197517395
node_1429: feature_name=PFN1	PFN1.value <= threshold=0.3566809296607971
node_1430: feature_name=TRAV21	TRAV21.value <= threshold=5.573149919509888
node_1431: feature_name=TRBV2	TRBV2.value <= threshold=4.254673957824707
node_1432: feature_name=MTRNR2L12	MTRNR2L12.value > threshold=0.2612854093313217
node_1844: feature_name=TRBV7.2	TRBV7.2.value <= threshold=8.281152725219727
node_1845: feature_name=JUNB	JUNB.value <= threshold=1.3577044606208801
node_1846: feature_name=TRAV12.3	TRAV12.3.value <= threshold=11.61198377609253
node_1847: feature_name=TPT1	TPT1.value <= threshold=0.9192992448806763
node_1848: feature_name=MTRNR2L8	MTRNR2L8.value <= threshold=1.4470009803771973
node_1849: feature_name=FOS	FOS.value <= threshold=0.8915690779685974
node_1850: feature_name=PRF1	PRF1.value <= threshold=3.168126106262207
node_1851: feature_name=TRAV12.2	TRAV12.2.value <= threshold=5.731661558151245
node_1852: feature_name=TRAV23DV6	TRAV23DV6.value <= threshold=10.154765129089355
node_1853: feature_name=MTRNR2L8	MTRNR2L8.value <= threshold=1.4421471953392029
node_1854: feature_name=TRBV30	TRBV30.value <= threshold=7.8595380783081055
node_1855: feature_name=SAT1	SAT1.value <= threshold=1.5706629753112793
node_1856: feature_name=IGLV2.14	IGLV2.14.value <= threshold=2.0040514282882214
node_1857: feature_name=IL7R	IL7R.value <= threshold=2.0887590646743774
node_1858: feature_name=TRBV4.2	TRBV4.2.value <= threshold=5.60205602645874
node_1859: feature_name=PPP2R5C	PPP2R5C.value <= threshold=4.2840869426727295
node_1860: feature_name=GZMK	GZMK.value <= threshold=3.0005273818969727
node_1861: feature_name=MYOM2	MYOM2.value <= threshold=4.743108171969652
node_1862: feature_name=TRBV11.3	TRBV11.3.value <= threshold=19.72443389892578
node_1863: feature_name=ANXA1	ANXA1.value <= threshold=2.7746872901916504
node_1864: feature_name=IFITM2	IFITM2.value <= threshold=1.7948784828186035
node_1865: feature_name=CHI3L2	CHI3L2.value <= threshold=9.088638305664062
node_1866: feature_name=IFIT2	IFIT2.value <= threshold=10.11371374130249
node_1867: feature_name=KLF6	KLF6.value <= threshold=2.2032392024993896
node_1868: feature_name=TUBA4A	TUBA4A.value <= threshold=3.0908502340316772
node_1869: feature_name=MT2A	MT2A.value <= threshold=3.9891533851623535
node_1870: feature_name=TRAV12.3	TRAV12.3.value <= threshold=7.868264675140381
node_1871: feature_name=NEAT1	NEAT1.value <= threshold=0.8475872278213501
node_1872: feature_name=TRBV6.5	TRBV6.5.value <= threshold=9.422955513000488
node_1873: feature_name=PECAM1	PECAM1.value <= threshold=3.2792924642562866
node_1874: feature_name=SH3BP5	SH3BP5.value <= threshold=5.9453818798065186
node_1875: feature_name=PRDM1	PRDM1.value <= threshold=6.960040807723999
node_1876: feature_name=HIST1H1D	HIST1H1D.value <= threshold=1.1039490699768066
node_1877: feature_name=IFNG	IFNG.value <= threshold=6.234978199005127
node_1878: feature_name=TRBV29.1	TRBV29.1.value <= threshold=8.063908576965332
node_1879: feature_name=SPON2	SPON2.value <= threshold=4.380230188369751
node_1880: feature_name=TPT1	TPT1.value <= threshold=0.6476923227310181
node_1881: feature_name=METRNL	METRNL.value <= threshold=5.057501316070557
node_1882: feature_name=IFITM3	IFITM3.value <= threshold=1.803922414779663
node_1883: feature_name=SLC2A3	SLC2A3.value <= threshold=2.610541343688965
node_1884: feature_name=ZNF331	ZNF331.value <= threshold=3.406049132347107
node_1885: feature_name=TRBV29.1	TRBV29.1.value <= threshold=7.57103705406189
node_1886: feature_name=ZFP36L2	ZFP36L2.value <= threshold=2.4397876262664795
node_1887: feature_name=PYHIN1	PYHIN1.value <= threshold=2.8690062761306763
node_1888: feature_name=ATF3	ATF3.value <= threshold=5.661237716674805
node_1889: feature_name=GZMK	GZMK.value <= threshold=2.8564950227737427
node_1890: feature_name=CD247	CD247.value <= threshold=2.5128390789031982
node_1891: feature_name=IL32	IL32.value <= threshold=0.6908281743526459
node_1892: feature_name=PDE4B	PDE4B.value <= threshold=2.687180757522583
Class: Unexposed
Rules_2	passed counts:820
node_0: feature_name=IL32	IL32.value > threshold=0.7079756855964661
node_4666: feature_name=H3F3B	H3F3B.value <= threshold=0.6965958178043365
node_4667: feature_name=MTRNR2L8	MTRNR2L8.value <= threshold=1.4437581300735474
node_4668: feature_name=TRBV4.2	TRBV4.2.value <= threshold=3.013574242591858
node_4669: feature_name=GZMB	GZMB.value <= threshold=3.25878643989563
node_4670: feature_name=TRBV6.6	TRBV6.6.value <= threshold=5.4096221923828125
node_4671: feature_name=CD69	CD69.value <= threshold=0.7348192632198334
node_4672: feature_name=PRF1	PRF1.value <= threshold=1.1475250124931335
node_4673: feature_name=TUBA4A	TUBA4A.value <= threshold=1.9695218205451965
node_4674: feature_name=H3F3B	H3F3B.value <= threshold=0.36516086757183075
node_4675: feature_name=TNFAIP3	TNFAIP3.value <= threshold=1.3550832271575928
node_4676: feature_name=SPOCK2	SPOCK2.value <= threshold=2.1125524044036865
node_4677: feature_name=ACTB	ACTB.value <= threshold=0.9409605860710144
node_4678: feature_name=TRBV24.1	TRBV24.1.value <= threshold=5.671472549438477
node_4679: feature_name=PPP1R14B	PPP1R14B.value <= threshold=1.405407153069973
node_4680: feature_name=HSPA1A	HSPA1A.value <= threshold=7.705278396606445
node_4681: feature_name=ZFP36L2	ZFP36L2.value <= threshold=1.5241562128067017
node_4682: feature_name=DUSP4	DUSP4.value <= threshold=1.1499902606010437
node_4683: feature_name=OASL	OASL.value <= threshold=4.282666444778442
node_4684: feature_name=NEAT1	NEAT1.value <= threshold=1.8723400235176086
node_4685: feature_name=PDE4B	PDE4B.value <= threshold=3.009282112121582
node_4686: feature_name=TMSB4X	TMSB4X.value > threshold=0.32411231100559235
node_4942: feature_name=KLF6	KLF6.value <= threshold=0.9956744015216827
node_4943: feature_name=HIST1H1C	HIST1H1C.value <= threshold=1.4721696972846985
node_4944: feature_name=LGALS1	LGALS1.value <= threshold=2.527945637702942
node_4945: feature_name=CREM	CREM.value <= threshold=4.016175150871277
node_4946: feature_name=TRAV1.2	TRAV1.2.value <= threshold=2.0943311527371407
node_4947: feature_name=CXCR3	CXCR3.value <= threshold=4.226457357406616
node_4948: feature_name=MT1E	MT1E.value <= threshold=7.375734090805054
node_4949: feature_name=LTB	LTB.value <= threshold=2.0581836700439453
node_4950: feature_name=PRF1	PRF1.value <= threshold=1.1432855725288391
node_4951: feature_name=TRAC	TRAC.value <= threshold=5.000083684921265
node_4952: feature_name=ACTB	ACTB.value <= threshold=0.43066996335983276
node_4953: feature_name=TRAV6	TRAV6.value <= threshold=14.651659965515137
node_4954: feature_name=GBP5	GBP5.value <= threshold=4.632053375244141
node_4955: feature_name=PPP1R16B	PPP1R16B.value <= threshold=5.5060083866119385
node_4956: feature_name=TSC22D3	TSC22D3.value <= threshold=1.069626808166504
node_4957: feature_name=IFIT2	IFIT2.value <= threshold=5.635392665863037
node_4958: feature_name=CTSW	CTSW.value <= threshold=2.226325035095215
node_4959: feature_name=ZBP1	ZBP1.value <= threshold=5.513357162475586
node_4960: feature_name=IL2RG	IL2RG.value <= threshold=7.069714546203613
node_4961: feature_name=PRSS23	PRSS23.value <= threshold=8.968131065368652
node_4962: feature_name=HSPA1B	HSPA1B.value <= threshold=10.535458087921143
node_4963: feature_name=GIMAP4	GIMAP4.value <= threshold=3.7533419132232666
node_4964: feature_name=CD8B	CD8B.value <= threshold=2.4677605628967285
node_4965: feature_name=HIST1H1D	HIST1H1D.value <= threshold=2.1804771423339844
node_4966: feature_name=FCRL3	FCRL3.value <= threshold=7.2507312297821045
node_4967: feature_name=TPT1	TPT1.value <= threshold=0.756727010011673
node_4968: feature_name=PMAIP1	PMAIP1.value <= threshold=3.2269238233566284
node_4969: feature_name=TRBV11.3	TRBV11.3.value <= threshold=13.124241828918457
node_4970: feature_name=TRBV29.1	TRBV29.1.value <= threshold=7.80790114402771
node_4971: feature_name=C1orf162	C1orf162.value <= threshold=3.712238907814026
node_4972: feature_name=TMSB4X	TMSB4X.value > threshold=0.32670433819293976
node_4976: feature_name=CST7	CST7.value <= threshold=2.368420124053955
node_4977: feature_name=TRBV15	TRBV15.value <= threshold=12.935235500335693
node_4978: feature_name=LTB	LTB.value <= threshold=1.4397976398468018
node_4979: feature_name=IFIT2	IFIT2.value <= threshold=4.283788204193115
node_4980: feature_name=TNFAIP3	TNFAIP3.value <= threshold=1.2193767428398132
Class: Convalescent
Rules_3	passed counts:812
node_0: feature_name=IL32	IL32.value <= threshold=0.7079756855964661
node_1: feature_name=H3F3B	H3F3B.value <= threshold=0.02933074999600649
node_2: feature_name=FTH1	FTH1.value <= threshold=0.21707282960414886
node_3: feature_name=PRF1	PRF1.value > threshold=0.13563238084316254
node_565: feature_name=TMSB4X	TMSB4X.value > threshold=0.25656741857528687
node_659: feature_name=TRAV23DV6	TRAV23DV6.value <= threshold=7.908530950546265
node_660: feature_name=MTRNR2L8	MTRNR2L8.value <= threshold=1.2223148345947266
node_661: feature_name=ATG2A	ATG2A.value <= threshold=4.689394950866699
node_662: feature_name=TRBV29.1	TRBV29.1.value <= threshold=3.6224058866500854
node_663: feature_name=PMAIP1	PMAIP1.value <= threshold=2.4495755434036255
node_664: feature_name=FOSL2	FOSL2.value <= threshold=4.5829479694366455
node_665: feature_name=HIST1H1E	HIST1H1E.value <= threshold=2.729230523109436
node_666: feature_name=TCF7	TCF7.value <= threshold=2.7321202754974365
node_667: feature_name=PFN1	PFN1.value <= threshold=1.0785666704177856
node_668: feature_name=OASL	OASL.value <= threshold=4.633889675140381
node_669: feature_name=NKG7	NKG7.value <= threshold=1.883869469165802
node_670: feature_name=PRDM1	PRDM1.value <= threshold=5.463851690292358
node_671: feature_name=B2M	B2M.value > threshold=-0.9179499745368958
node_675: feature_name=SPOCK2	SPOCK2.value <= threshold=2.5420358180999756
node_676: feature_name=ATF3	ATF3.value <= threshold=4.817816734313965
node_677: feature_name=VIM	VIM.value <= threshold=1.5465840101242065
node_678: feature_name=CXCR4	CXCR4.value <= threshold=2.4217723608016968
node_679: feature_name=CD69	CD69.value <= threshold=1.719033420085907
node_680: feature_name=TRBV7.2	TRBV7.2.value <= threshold=9.33325719833374
node_681: feature_name=HLA.DQA1	HLA.DQA1.value <= threshold=3.686606287956238
node_682: feature_name=CD244	CD244.value <= threshold=6.686546087265015
node_683: feature_name=RNF19A	RNF19A.value <= threshold=3.593005895614624
node_684: feature_name=ABI3	ABI3.value <= threshold=4.519715070724487
node_685: feature_name=TRAV23DV6	TRAV23DV6.value <= threshold=6.88585901260376
node_686: feature_name=TRBV18	TRBV18.value <= threshold=13.271527767181396
node_687: feature_name=ADGRG1	ADGRG1.value <= threshold=5.92482328414917
node_688: feature_name=ZFP36L2	ZFP36L2.value <= threshold=2.0489126443862915
node_689: feature_name=IFITM1	IFITM1.value <= threshold=1.5481707453727722
node_690: feature_name=HIST1H4C	HIST1H4C.value <= threshold=2.0474612712860107
node_691: feature_name=TRBC2	TRBC2.value <= threshold=2.8534034490585327
node_692: feature_name=ZFP36L1	ZFP36L1.value <= threshold=2.118311882019043
node_693: feature_name=IFIT2	IFIT2.value <= threshold=2.994868755340576
Class: Convalescent
Rules_4	passed counts:810
node_0: feature_name=IL32	IL32.value > threshold=0.7079756855964661
node_4666: feature_name=H3F3B	H3F3B.value > threshold=0.6965958178043365
node_9956: feature_name=PFN1	PFN1.value <= threshold=-0.8075283914804459
node_9957: feature_name=H3F3B	H3F3B.value > threshold=0.9645876884460449
node_10079: feature_name=FTH1	FTH1.value <= threshold=-0.24467089027166367
node_10080: feature_name=IL7R	IL7R.value <= threshold=2.334509491920471
node_10081: feature_name=SLFN5	SLFN5.value <= threshold=5.658232927322388
node_10082: feature_name=ANXA2	ANXA2.value <= threshold=3.587407112121582
node_10083: feature_name=TRAV13.1	TRAV13.1.value <= threshold=2.9968425184488297
node_10084: feature_name=TRAV17	TRAV17.value <= threshold=8.906259536743164
node_10085: feature_name=PIM1	PIM1.value <= threshold=4.818213701248169
node_10086: feature_name=GATA3	GATA3.value <= threshold=4.6441969871521
node_10087: feature_name=LTB	LTB.value <= threshold=1.2433902621269226
node_10088: feature_name=CHI3L2	CHI3L2.value <= threshold=7.206574201583862
Class: Unexposed
Rules_5	passed counts:728
node_0: feature_name=IL32	IL32.value > threshold=0.7079756855964661
node_4666: feature_name=H3F3B	H3F3B.value <= threshold=0.6965958178043365
node_4667: feature_name=MTRNR2L8	MTRNR2L8.value <= threshold=1.4437581300735474
node_4668: feature_name=TRBV4.2	TRBV4.2.value <= threshold=3.013574242591858
node_4669: feature_name=GZMB	GZMB.value <= threshold=3.25878643989563
node_4670: feature_name=TRBV6.6	TRBV6.6.value <= threshold=5.4096221923828125
node_4671: feature_name=CD69	CD69.value <= threshold=0.7348192632198334
node_4672: feature_name=PRF1	PRF1.value > threshold=1.1475250124931335
node_6470: feature_name=CCL5	CCL5.value > threshold=0.32976770401000977
node_6522: feature_name=TRBV18	TRBV18.value <= threshold=9.17740774154663
node_6523: feature_name=PFN1	PFN1.value <= threshold=1.2413166761398315
node_6524: feature_name=ACTB	ACTB.value > threshold=0.8476336002349854
node_7184: feature_name=HLA.B	HLA.B.value > threshold=0.7677779793739319
node_7358: feature_name=SYNE2	SYNE2.value <= threshold=3.1020580530166626
node_7359: feature_name=CD38	CD38.value <= threshold=1.4458511620759964
node_7360: feature_name=IFITM2	IFITM2.value <= threshold=1.5758540630340576
node_7361: feature_name=PMAIP1	PMAIP1.value <= threshold=1.7328887581825256
node_7362: feature_name=PRDM1	PRDM1.value <= threshold=5.214165687561035
node_7363: feature_name=TMSB4X	TMSB4X.value <= threshold=1.5803754925727844
node_7364: feature_name=ANXA1	ANXA1.value <= threshold=2.502508044242859
node_7365: feature_name=MTRNR2L12	MTRNR2L12.value <= threshold=2.335617184638977
node_7366: feature_name=DDIT4	DDIT4.value <= threshold=1.7848724722862244
node_7367: feature_name=IFNG	IFNG.value <= threshold=5.923831462860107
node_7368: feature_name=HIST1H1C	HIST1H1C.value <= threshold=2.7179651260375977
node_7369: feature_name=TNFAIP3	TNFAIP3.value <= threshold=2.087586522102356
node_7370: feature_name=C1orf162	C1orf162.value <= threshold=3.5484739542007446
node_7371: feature_name=ITGB2	ITGB2.value <= threshold=2.3838201761245728
node_7372: feature_name=SPON2	SPON2.value <= threshold=5.252072095870972
node_7373: feature_name=TRAV6	TRAV6.value <= threshold=14.705627918243408
node_7374: feature_name=STMN1	STMN1.value <= threshold=5.543836355209351
node_7375: feature_name=MT2A	MT2A.value <= threshold=2.681516170501709
node_7376: feature_name=TENT5C	TENT5C.value <= threshold=2.8098548650741577
node_7377: feature_name=PFN1	PFN1.value > threshold=-0.16815414279699326
node_7395: feature_name=IL32	IL32.value <= threshold=1.8921879529953003
node_7396: feature_name=SH3BP5	SH3BP5.value <= threshold=5.985929489135742
node_7397: feature_name=ANXA2	ANXA2.value <= threshold=3.21792471408844
node_7398: feature_name=KLRC1	KLRC1.value <= threshold=9.111343383789062
node_7399: feature_name=ZBTB38	ZBTB38.value <= threshold=5.0019755363464355
node_7400: feature_name=ZNF683	ZNF683.value <= threshold=5.402395486831665
node_7401: feature_name=PDE4D	PDE4D.value <= threshold=3.304723620414734
node_7402: feature_name=PTPRE	PTPRE.value <= threshold=3.6807491779327393
node_7403: feature_name=NCR3	NCR3.value <= threshold=4.250175714492798
node_7404: feature_name=TSC22D3	TSC22D3.value <= threshold=1.3366703391075134
node_7405: feature_name=MTRNR2L12	MTRNR2L12.value <= threshold=1.8890146613121033
node_7406: feature_name=S100A10	S100A10.value <= threshold=1.4144685864448547
node_7407: feature_name=IRF1	IRF1.value <= threshold=2.2480603456497192
node_7408: feature_name=CHI3L2	CHI3L2.value <= threshold=6.306018590927124
Class: Convalescent
Rules_6	passed counts:693
node_0: feature_name=IL32	IL32.value <= threshold=0.7079756855964661
node_1: feature_name=H3F3B	H3F3B.value <= threshold=0.02933074999600649
node_2: feature_name=FTH1	FTH1.value > threshold=0.21707282960414886
node_820: feature_name=ACTB	ACTB.value <= threshold=0.32534870505332947
node_821: feature_name=IL7R	IL7R.value <= threshold=1.0873587727546692
node_822: feature_name=CST7	CST7.value <= threshold=1.481813669204712
node_823: feature_name=CD52	CD52.value <= threshold=0.5868800580501556
node_824: feature_name=GIMAP4	GIMAP4.value <= threshold=2.5463019609451294
node_825: feature_name=PFN1	PFN1.value <= threshold=1.4157258868217468
node_826: feature_name=IKZF2	IKZF2.value <= threshold=3.1529110968112946
node_827: feature_name=HLA.DQA2	HLA.DQA2.value <= threshold=4.747929573059082
node_828: feature_name=ANXA1	ANXA1.value <= threshold=1.9484357833862305
node_829: feature_name=IL7R	IL7R.value <= threshold=-0.25596003234386444
node_830: feature_name=TRAV12.3	TRAV12.3.value <= threshold=8.489486694335938
node_831: feature_name=CD244	CD244.value <= threshold=6.07804536819458
node_832: feature_name=FGFBP2	FGFBP2.value <= threshold=3.1975739002227783
node_833: feature_name=MATK	MATK.value <= threshold=5.96674108505249
node_834: feature_name=HLA.DPB1	HLA.DPB1.value <= threshold=2.2768380641937256
node_835: feature_name=APMAP	APMAP.value <= threshold=4.050998210906982
node_836: feature_name=LINC01871	LINC01871.value <= threshold=4.94231653213501
node_837: feature_name=MTRNR2L12	MTRNR2L12.value <= threshold=3.2116081714630127
node_838: feature_name=JUNB	JUNB.value <= threshold=1.6675891876220703
node_839: feature_name=SRRT	SRRT.value <= threshold=5.397531986236572
node_840: feature_name=EZR	EZR.value <= threshold=2.6680127382278442
node_841: feature_name=HLA.DQA1	HLA.DQA1.value <= threshold=2.7756251096725464
node_842: feature_name=FTL	FTL.value <= threshold=0.7736622095108032
node_843: feature_name=FOS	FOS.value <= threshold=1.1222349405288696
node_844: feature_name=IFITM3	IFITM3.value <= threshold=2.039091110229492
node_845: feature_name=XIST	XIST.value <= threshold=1.7108393907546997
node_846: feature_name=CD69	CD69.value <= threshold=2.0906150341033936
node_847: feature_name=NCR1	NCR1.value <= threshold=6.808601140975952
node_848: feature_name=CMC1	CMC1.value <= threshold=3.4562761783599854
node_849: feature_name=PPP1R16B	PPP1R16B.value <= threshold=5.784955739974976
node_850: feature_name=PRF1	PRF1.value <= threshold=2.3831382989883423
node_851: feature_name=CX3CR1	CX3CR1.value <= threshold=3.4705185890197754
node_852: feature_name=PMAIP1	PMAIP1.value <= threshold=4.250341892242432
node_853: feature_name=CXCR4	CXCR4.value <= threshold=2.4169048070907593
node_854: feature_name=TRBV18	TRBV18.value <= threshold=7.785212516784668
node_855: feature_name=TPT1	TPT1.value <= threshold=1.191486120223999
node_856: feature_name=TRBV6.5	TRBV6.5.value <= threshold=5.76909875869751
node_857: feature_name=KLRD1	KLRD1.value <= threshold=2.904082179069519
node_858: feature_name=KLRF1	KLRF1.value <= threshold=3.2387408018112183
Class: Unexposed
Rules_7	passed counts:604
node_0: feature_name=IL32	IL32.value <= threshold=0.7079756855964661
node_1: feature_name=H3F3B	H3F3B.value > threshold=0.02933074999600649
node_1427: feature_name=SELL	SELL.value <= threshold=0.02242341637611389
node_1428: feature_name=TMSB4X	TMSB4X.value <= threshold=0.31609538197517395
node_1429: feature_name=PFN1	PFN1.value <= threshold=0.3566809296607971
node_1430: feature_name=TRAV21	TRAV21.value <= threshold=5.573149919509888
node_1431: feature_name=TRBV2	TRBV2.value <= threshold=4.254673957824707
node_1432: feature_name=MTRNR2L12	MTRNR2L12.value <= threshold=0.2612854093313217
node_1433: feature_name=JUNB	JUNB.value <= threshold=0.4974944293498993
node_1434: feature_name=TPT1	TPT1.value <= threshold=0.32681573927402496
node_1435: feature_name=TRDV2	TRDV2.value <= threshold=9.519562140107155
node_1436: feature_name=SYNE2	SYNE2.value <= threshold=3.4564430713653564
node_1437: feature_name=KLRG1	KLRG1.value <= threshold=2.1703648567199707
node_1438: feature_name=HIST1H1D	HIST1H1D.value <= threshold=0.316621795296669
node_1439: feature_name=CD74	CD74.value <= threshold=1.4625017046928406
node_1440: feature_name=ZEB2	ZEB2.value <= threshold=3.8704105615615845
node_1441: feature_name=GZMK	GZMK.value <= threshold=4.138167142868042
node_1442: feature_name=IFIT2	IFIT2.value <= threshold=10.518732070922852
node_1443: feature_name=TRAV6	TRAV6.value <= threshold=12.368319034576416
node_1444: feature_name=PRSS23	PRSS23.value <= threshold=6.564817905426025
node_1445: feature_name=ETS1	ETS1.value <= threshold=4.310716867446899
node_1446: feature_name=DUSP2	DUSP2.value <= threshold=3.2437885999679565
node_1447: feature_name=CMC1	CMC1.value <= threshold=3.877550721168518
node_1448: feature_name=TRAV13.1	TRAV13.1.value <= threshold=8.602680683135986
node_1449: feature_name=HLA.DQA2	HLA.DQA2.value <= threshold=3.3466637134552
node_1450: feature_name=CD300A	CD300A.value <= threshold=4.731810569763184
node_1451: feature_name=LAG3	LAG3.value <= threshold=5.464614629745483
node_1452: feature_name=TRBV7.6	TRBV7.6.value <= threshold=7.937913417816162
node_1453: feature_name=ARID5B	ARID5B.value <= threshold=4.571627616882324
node_1454: feature_name=TYROBP	TYROBP.value <= threshold=2.1991493701934814
node_1455: feature_name=TRAV3	TRAV3.value <= threshold=8.534143924713135
node_1456: feature_name=S1PR5	S1PR5.value <= threshold=4.4468114376068115
node_1457: feature_name=TRGV9	TRGV9.value <= threshold=6.35903525352478
node_1458: feature_name=H3F3B	H3F3B.value > threshold=0.057550135999917984
node_1462: feature_name=PTGDR	PTGDR.value <= threshold=3.9926137924194336
Class: Unexposed
Rules_8	passed counts:600
node_0: feature_name=IL32	IL32.value <= threshold=0.7079756855964661
node_1: feature_name=H3F3B	H3F3B.value > threshold=0.02933074999600649
node_1427: feature_name=SELL	SELL.value <= threshold=0.02242341637611389
node_1428: feature_name=TMSB4X	TMSB4X.value <= threshold=0.31609538197517395
node_1429: feature_name=PFN1	PFN1.value > threshold=0.3566809296607971
node_2233: feature_name=TRBV30	TRBV30.value <= threshold=5.4543070793151855
node_2234: feature_name=HLA.B	HLA.B.value <= threshold=0.9778904020786285
node_2235: feature_name=PRF1	PRF1.value <= threshold=2.438174605369568
node_2236: feature_name=XIST	XIST.value <= threshold=1.5339127779006958
node_2237: feature_name=TPT1	TPT1.value <= threshold=0.2292948216199875
node_2238: feature_name=TRDV2	TRDV2.value <= threshold=13.670621871948242
node_2239: feature_name=FTH1	FTH1.value > threshold=0.059521498158574104
node_2373: feature_name=PPP1R15A	PPP1R15A.value <= threshold=0.8786114156246185
node_2374: feature_name=TRAV21	TRAV21.value <= threshold=5.526273012161255
node_2375: feature_name=TRBV2	TRBV2.value <= threshold=2.285985052585602
node_2376: feature_name=TRBV15	TRBV15.value <= threshold=12.589102745056152
node_2377: feature_name=MTRNR2L12	MTRNR2L12.value > threshold=-0.054707905277609825
node_2457: feature_name=SPON2	SPON2.value <= threshold=4.181310653686523
node_2458: feature_name=NFKBIA	NFKBIA.value <= threshold=3.016804337501526
node_2459: feature_name=KIR3DL1	KIR3DL1.value <= threshold=7.6887218952178955
node_2460: feature_name=PARP8	PARP8.value <= threshold=4.941176414489746
node_2461: feature_name=TUBA1B	TUBA1B.value <= threshold=3.222391128540039
node_2462: feature_name=AOAH	AOAH.value <= threshold=4.041271448135376
node_2463: feature_name=GNLY	GNLY.value <= threshold=2.5040985345840454
node_2464: feature_name=ANXA2	ANXA2.value <= threshold=2.854803204536438
node_2465: feature_name=GZMA	GZMA.value <= threshold=2.3139822483062744
node_2466: feature_name=VIM	VIM.value > threshold=0.05841680057346821
node_2512: feature_name=AHNAK	AHNAK.value <= threshold=2.77675461769104
node_2513: feature_name=MATK	MATK.value <= threshold=4.652541399002075
node_2514: feature_name=TYROBP	TYROBP.value <= threshold=1.746772050857544
node_2515: feature_name=TRBV20.1	TRBV20.1.value <= threshold=5.312063694000244
node_2516: feature_name=TRAV13.1	TRAV13.1.value <= threshold=7.305761814117432
node_2517: feature_name=DDIT4	DDIT4.value <= threshold=1.9523023962974548
node_2518: feature_name=AHNAK	AHNAK.value <= threshold=1.8751518726348877
Class: Unexposed
Rules_9	passed counts:553
node_0: feature_name=IL32	IL32.value <= threshold=0.7079756855964661
node_1: feature_name=H3F3B	H3F3B.value > threshold=0.02933074999600649
node_1427: feature_name=SELL	SELL.value <= threshold=0.02242341637611389
node_1428: feature_name=TMSB4X	TMSB4X.value <= threshold=0.31609538197517395
node_1429: feature_name=PFN1	PFN1.value <= threshold=0.3566809296607971
node_1430: feature_name=TRAV21	TRAV21.value <= threshold=5.573149919509888
node_1431: feature_name=TRBV2	TRBV2.value <= threshold=4.254673957824707
node_1432: feature_name=MTRNR2L12	MTRNR2L12.value > threshold=0.2612854093313217
node_1844: feature_name=TRBV7.2	TRBV7.2.value <= threshold=8.281152725219727
node_1845: feature_name=JUNB	JUNB.value <= threshold=1.3577044606208801
node_1846: feature_name=TRAV12.3	TRAV12.3.value <= threshold=11.61198377609253
node_1847: feature_name=TPT1	TPT1.value <= threshold=0.9192992448806763
node_1848: feature_name=MTRNR2L8	MTRNR2L8.value > threshold=1.4470009803771973
node_2156: feature_name=FTH1	FTH1.value <= threshold=1.3067224621772766
node_2157: feature_name=PFN1	PFN1.value <= threshold=0.3404049128293991
node_2158: feature_name=TSPYL2	TSPYL2.value <= threshold=3.285464286804199
node_2159: feature_name=CD63	CD63.value <= threshold=3.183716058731079
Class: Unexposed
Rules_10	passed counts:543
node_0: feature_name=IL32	IL32.value <= threshold=0.7079756855964661
node_1: feature_name=H3F3B	H3F3B.value > threshold=0.02933074999600649
node_1427: feature_name=SELL	SELL.value <= threshold=0.02242341637611389
node_1428: feature_name=TMSB4X	TMSB4X.value > threshold=0.31609538197517395
node_3146: feature_name=PRF1	PRF1.value <= threshold=0.9653005599975586
node_3147: feature_name=TRBV30	TRBV30.value <= threshold=4.782980442047119
node_3148: feature_name=TRAV21	TRAV21.value <= threshold=5.49749755859375
node_3149: feature_name=H3F3B	H3F3B.value > threshold=0.45000720024108887
node_3467: feature_name=DUSP1	DUSP1.value <= threshold=-0.3230585679411888
node_3468: feature_name=JUN	JUN.value > threshold=0.8323211371898651
node_3748: feature_name=TRAV13.1	TRAV13.1.value <= threshold=8.192920923233032
node_3749: feature_name=CEP78	CEP78.value <= threshold=5.787864923477173
node_3750: feature_name=VIM	VIM.value <= threshold=1.8279424905776978
node_3751: feature_name=TRAV29DV5	TRAV29DV5.value <= threshold=9.474698543548584
node_3752: feature_name=TRBV6.6	TRBV6.6.value <= threshold=8.680873394012451
node_3753: feature_name=TRBV7.6	TRBV7.6.value <= threshold=9.693235397338867
node_3754: feature_name=TRAV21	TRAV21.value <= threshold=1.9183856919407845
node_3755: feature_name=XIST	XIST.value <= threshold=2.8699817657470703
node_3756: feature_name=MACF1	MACF1.value <= threshold=2.5277870893478394
node_3757: feature_name=TRBV2	TRBV2.value <= threshold=7.543781757354736
node_3758: feature_name=TRBV7.2	TRBV7.2.value <= threshold=7.446824073791504
node_3759: feature_name=TRBC1	TRBC1.value <= threshold=3.787373661994934
node_3760: feature_name=JUND	JUND.value <= threshold=4.939593553543091
node_3761: feature_name=SLFN5	SLFN5.value <= threshold=4.387649059295654
node_3762: feature_name=CST7	CST7.value <= threshold=1.9759575724601746
node_3763: feature_name=AHNAK	AHNAK.value <= threshold=2.7456936836242676
node_3764: feature_name=CD8A	CD8A.value <= threshold=2.301076650619507
node_3765: feature_name=HLA.DPB1	HLA.DPB1.value <= threshold=2.380751371383667
Class: Unexposed
Rules_11	passed counts:537
node_0: feature_name=IL32	IL32.value > threshold=0.7079756855964661
node_4666: feature_name=H3F3B	H3F3B.value <= threshold=0.6965958178043365
node_4667: feature_name=MTRNR2L8	MTRNR2L8.value <= threshold=1.4437581300735474
node_4668: feature_name=TRBV4.2	TRBV4.2.value <= threshold=3.013574242591858
node_4669: feature_name=GZMB	GZMB.value <= threshold=3.25878643989563
node_4670: feature_name=TRBV6.6	TRBV6.6.value <= threshold=5.4096221923828125
node_4671: feature_name=CD69	CD69.value <= threshold=0.7348192632198334
node_4672: feature_name=PRF1	PRF1.value > threshold=1.1475250124931335
node_6470: feature_name=CCL5	CCL5.value > threshold=0.32976770401000977
node_6522: feature_name=TRBV18	TRBV18.value <= threshold=9.17740774154663
node_6523: feature_name=PFN1	PFN1.value > threshold=1.2413166761398315
node_7549: feature_name=HLA.B	HLA.B.value > threshold=0.48116256296634674
node_7715: feature_name=GZMB	GZMB.value <= threshold=2.6740870475769043
node_7716: feature_name=RUNX3	RUNX3.value <= threshold=2.85645854473114
node_7717: feature_name=ZNF683	ZNF683.value <= threshold=2.785019278526306
node_7718: feature_name=IFITM3	IFITM3.value > threshold=-0.03446155786514282
node_7862: feature_name=TRBV11.3	TRBV11.3.value <= threshold=5.364307012408972
node_7863: feature_name=ACTB	ACTB.value <= threshold=1.7895460724830627
node_7864: feature_name=ZFP36	ZFP36.value <= threshold=1.7913879752159119
node_7865: feature_name=TRAV21	TRAV21.value <= threshold=10.661759853363037
node_7866: feature_name=B2M	B2M.value > threshold=-0.27776214480400085
node_7868: feature_name=SIT1	SIT1.value <= threshold=5.99173641204834
node_7869: feature_name=ID2	ID2.value <= threshold=2.7402729988098145
node_7870: feature_name=HLA.B	HLA.B.value <= threshold=1.8069511651992798
node_7871: feature_name=PIK3R1	PIK3R1.value <= threshold=3.0262690782546997
node_7872: feature_name=CTSC	CTSC.value <= threshold=3.4556742906570435
node_7873: feature_name=FOSL2	FOSL2.value <= threshold=4.578392744064331
node_7874: feature_name=IFITM1	IFITM1.value <= threshold=1.9149175882339478
node_7875: feature_name=ATF3	ATF3.value <= threshold=2.1264770179986954
node_7876: feature_name=AHNAK	AHNAK.value <= threshold=2.44364595413208
node_7877: feature_name=CD160	CD160.value <= threshold=6.734601259231567
Class: Convalescent
Rules_12	passed counts:469
node_0: feature_name=IL32	IL32.value > threshold=0.7079756855964661
node_4666: feature_name=H3F3B	H3F3B.value <= threshold=0.6965958178043365
node_4667: feature_name=MTRNR2L8	MTRNR2L8.value <= threshold=1.4437581300735474
node_4668: feature_name=TRBV4.2	TRBV4.2.value <= threshold=3.013574242591858
node_4669: feature_name=GZMB	GZMB.value <= threshold=3.25878643989563
node_4670: feature_name=TRBV6.6	TRBV6.6.value <= threshold=5.4096221923828125
node_4671: feature_name=CD69	CD69.value > threshold=0.7348192632198334
node_8045: feature_name=TRBV18	TRBV18.value <= threshold=9.416730880737305
node_8046: feature_name=IL32	IL32.value > threshold=0.9862456321716309
node_8436: feature_name=DUSP1	DUSP1.value <= threshold=0.05227666161954403
node_8437: feature_name=ACTB	ACTB.value <= threshold=0.942411869764328
node_8438: feature_name=CD69	CD69.value <= threshold=2.1045949459075928
node_8439: feature_name=FTH1	FTH1.value <= threshold=0.5792011916637421
node_8440: feature_name=LGALS1	LGALS1.value <= threshold=0.9960543215274811
node_8441: feature_name=IRF1	IRF1.value <= threshold=1.834680199623108
node_8442: feature_name=PFN1	PFN1.value <= threshold=1.5738569498062134
node_8443: feature_name=SMAD7	SMAD7.value <= threshold=7.869115114212036
node_8444: feature_name=PPP1R14B	PPP1R14B.value <= threshold=4.206773161888123
node_8445: feature_name=DUSP2	DUSP2.value <= threshold=2.3412548303604126
node_8446: feature_name=JUN	JUN.value <= threshold=0.9610891342163086
node_8447: feature_name=PRDM1	PRDM1.value <= threshold=5.250243902206421
node_8448: feature_name=OASL	OASL.value <= threshold=4.282562732696533
node_8449: feature_name=TENT5C	TENT5C.value <= threshold=3.7708152532577515
node_8450: feature_name=B2M	B2M.value > threshold=-0.1958165168762207
node_8456: feature_name=PECAM1	PECAM1.value <= threshold=2.498570680618286
node_8457: feature_name=RNF19A	RNF19A.value <= threshold=4.198114395141602
node_8458: feature_name=HSPA5	HSPA5.value <= threshold=2.0298484563827515
node_8459: feature_name=GZMB	GZMB.value <= threshold=3.1680948734283447
node_8460: feature_name=DDIT4	DDIT4.value <= threshold=2.753520131111145
node_8461: feature_name=TUBB	TUBB.value <= threshold=3.723611831665039
node_8462: feature_name=GIMAP4	GIMAP4.value <= threshold=3.7332897186279297
node_8463: feature_name=ID2	ID2.value <= threshold=3.2910760641098022
node_8464: feature_name=SYNE2	SYNE2.value <= threshold=3.556079149246216
node_8465: feature_name=HIST1H4C	HIST1H4C.value <= threshold=2.8907145261764526
node_8466: feature_name=HSPA1A	HSPA1A.value <= threshold=8.291926145553589
node_8467: feature_name=RUNX3	RUNX3.value <= threshold=3.814154624938965
node_8468: feature_name=DUSP4	DUSP4.value <= threshold=6.408558368682861
node_8469: feature_name=HLA.DQA2	HLA.DQA2.value <= threshold=6.153401136398315
node_8470: feature_name=MYBL1	MYBL1.value <= threshold=10.532623767852783
node_8471: feature_name=TRAV3	TRAV3.value <= threshold=9.747115135192871
node_8472: feature_name=MYADM	MYADM.value <= threshold=1.822595477104187
node_8473: feature_name=FCGR3A	FCGR3A.value <= threshold=3.027662515640259
node_8474: feature_name=ZFP36	ZFP36.value <= threshold=1.9309974908828735
node_8475: feature_name=BHLHE40	BHLHE40.value <= threshold=3.360626459121704
node_8476: feature_name=H3F3B	H3F3B.value <= threshold=0.46370546519756317
node_8477: feature_name=TRAV23DV6	TRAV23DV6.value <= threshold=3.754066374152899
node_8478: feature_name=PIM1	PIM1.value <= threshold=3.694909453392029
node_8479: feature_name=KLRC3	KLRC3.value <= threshold=9.837896347045898
node_8480: feature_name=CD300A	CD300A.value <= threshold=5.19514274597168
node_8481: feature_name=IFIT2	IFIT2.value <= threshold=3.933946371078491
node_8482: feature_name=TRBV7.6	TRBV7.6.value <= threshold=8.173084735870361
node_8483: feature_name=PFN1	PFN1.value <= threshold=1.5341299772262573
Class: Convalescent
Rules_13	passed counts:381
node_0: feature_name=IL32	IL32.value > threshold=0.7079756855964661
node_4666: feature_name=H3F3B	H3F3B.value <= threshold=0.6965958178043365
node_4667: feature_name=MTRNR2L8	MTRNR2L8.value <= threshold=1.4437581300735474
node_4668: feature_name=TRBV4.2	TRBV4.2.value <= threshold=3.013574242591858
node_4669: feature_name=GZMB	GZMB.value <= threshold=3.25878643989563
node_4670: feature_name=TRBV6.6	TRBV6.6.value <= threshold=5.4096221923828125
node_4671: feature_name=CD69	CD69.value <= threshold=0.7348192632198334
node_4672: feature_name=PRF1	PRF1.value <= threshold=1.1475250124931335
node_4673: feature_name=TUBA4A	TUBA4A.value <= threshold=1.9695218205451965
node_4674: feature_name=H3F3B	H3F3B.value <= threshold=0.36516086757183075
node_4675: feature_name=TNFAIP3	TNFAIP3.value <= threshold=1.3550832271575928
node_4676: feature_name=SPOCK2	SPOCK2.value <= threshold=2.1125524044036865
node_4677: feature_name=ACTB	ACTB.value <= threshold=0.9409605860710144
node_4678: feature_name=TRBV24.1	TRBV24.1.value <= threshold=5.671472549438477
node_4679: feature_name=PPP1R14B	PPP1R14B.value <= threshold=1.405407153069973
node_4680: feature_name=HSPA1A	HSPA1A.value <= threshold=7.705278396606445
node_4681: feature_name=ZFP36L2	ZFP36L2.value <= threshold=1.5241562128067017
node_4682: feature_name=DUSP4	DUSP4.value <= threshold=1.1499902606010437
node_4683: feature_name=OASL	OASL.value <= threshold=4.282666444778442
node_4684: feature_name=NEAT1	NEAT1.value <= threshold=1.8723400235176086
node_4685: feature_name=PDE4B	PDE4B.value <= threshold=3.009282112121582
node_4686: feature_name=TMSB4X	TMSB4X.value <= threshold=0.32411231100559235
node_4687: feature_name=ZC3H12A	ZC3H12A.value <= threshold=3.8301960229873657
node_4688: feature_name=NR4A2	NR4A2.value <= threshold=1.138108253479004
node_4689: feature_name=TRBV29.1	TRBV29.1.value <= threshold=5.268070220947266
node_4690: feature_name=GGA2	GGA2.value <= threshold=5.436591386795044
node_4691: feature_name=ITGB7	ITGB7.value <= threshold=4.858486652374268
node_4692: feature_name=LMNA	LMNA.value <= threshold=3.959017038345337
node_4693: feature_name=MACF1	MACF1.value <= threshold=3.8715312480926514
node_4694: feature_name=OASL	OASL.value <= threshold=4.093105435371399
node_4695: feature_name=ZBP1	ZBP1.value <= threshold=4.587656259536743
node_4696: feature_name=IRF1	IRF1.value <= threshold=2.4478994607925415
node_4697: feature_name=MTRNR2L12	MTRNR2L12.value <= threshold=0.9375397264957428
node_4698: feature_name=ACTB	ACTB.value <= threshold=0.9323891699314117
node_4699: feature_name=STMN1	STMN1.value <= threshold=5.23138689994812
node_4700: feature_name=USP28	USP28.value <= threshold=8.466405868530273
node_4701: feature_name=HIST1H1C	HIST1H1C.value <= threshold=2.1193487644195557
node_4702: feature_name=TRBV18	TRBV18.value <= threshold=13.282005310058594
node_4703: feature_name=NKG7	NKG7.value <= threshold=1.8788998126983643
node_4704: feature_name=SRRT	SRRT.value <= threshold=1.8715383410453796
node_4705: feature_name=TRAV29DV5	TRAV29DV5.value <= threshold=8.338590383529663
node_4706: feature_name=LITAF	LITAF.value <= threshold=2.0979655981063843
node_4707: feature_name=METRNL	METRNL.value <= threshold=5.977248907089233
node_4708: feature_name=PRF1	PRF1.value <= threshold=1.1339225769042969
node_4709: feature_name=ZFP36L2	ZFP36L2.value <= threshold=1.5147494673728943
node_4710: feature_name=THEMIS	THEMIS.value <= threshold=6.4243035316467285
node_4711: feature_name=CDK2AP2	CDK2AP2.value <= threshold=4.412694931030273
node_4712: feature_name=ZBP1	ZBP1.value <= threshold=3.820744514465332
node_4713: feature_name=HSPA1A	HSPA1A.value <= threshold=5.168431758880615
node_4714: feature_name=ZNF331	ZNF331.value <= threshold=0.493833526968956
node_4715: feature_name=PTPRE	PTPRE.value <= threshold=2.913788318634033
node_4716: feature_name=SELL	SELL.value <= threshold=2.724407196044922
node_4717: feature_name=SMAD7	SMAD7.value <= threshold=6.388879776000977
node_4718: feature_name=TNFAIP3	TNFAIP3.value <= threshold=1.3115140795707703
node_4719: feature_name=KLRD1	KLRD1.value <= threshold=3.6055397987365723
node_4720: feature_name=GBP5	GBP5.value <= threshold=4.242946147918701
node_4721: feature_name=PFN1	PFN1.value <= threshold=1.7695350646972656
node_4722: feature_name=ZNF683	ZNF683.value <= threshold=5.314692735671997
node_4723: feature_name=MYO1F	MYO1F.value <= threshold=3.551204204559326
node_4724: feature_name=PPP2R5C	PPP2R5C.value <= threshold=3.376921534538269
node_4725: feature_name=LGALS1	LGALS1.value <= threshold=2.05290150642395
node_4726: feature_name=PLEKHA2	PLEKHA2.value <= threshold=4.257044315338135
node_4727: feature_name=PTPRE	PTPRE.value <= threshold=2.3408215045928955
node_4728: feature_name=CXCR3	CXCR3.value <= threshold=2.770616054534912
node_4729: feature_name=HOPX	HOPX.value <= threshold=3.279072403907776
node_4730: feature_name=LCP1	LCP1.value <= threshold=1.9906424283981323
Class: Convalescent
Rules_14	passed counts:368
node_0: feature_name=IL32	IL32.value > threshold=0.7079756855964661
node_4666: feature_name=H3F3B	H3F3B.value <= threshold=0.6965958178043365
node_4667: feature_name=MTRNR2L8	MTRNR2L8.value <= threshold=1.4437581300735474
node_4668: feature_name=TRBV4.2	TRBV4.2.value > threshold=3.013574242591858
node_9616: feature_name=TRAV23DV6	TRAV23DV6.value > threshold=2.7614466212689877
node_9810: feature_name=PLEK	PLEK.value <= threshold=2.8433579206466675
node_9811: feature_name=ZNF683	ZNF683.value <= threshold=1.550331950187683
node_9812: feature_name=FCRL6	FCRL6.value <= threshold=5.489505052566528
node_9813: feature_name=TRGV9	TRGV9.value <= threshold=4.882090091705322
node_9814: feature_name=PPP1R14B	PPP1R14B.value <= threshold=5.67509126663208
node_9815: feature_name=MACF1	MACF1.value <= threshold=3.548145055770874
node_9816: feature_name=RGS2	RGS2.value <= threshold=2.9635236263275146
Class: Acute
Rules_15	passed counts:343
node_0: feature_name=IL32	IL32.value <= threshold=0.7079756855964661
node_1: feature_name=H3F3B	H3F3B.value > threshold=0.02933074999600649
node_1427: feature_name=SELL	SELL.value <= threshold=0.02242341637611389
node_1428: feature_name=TMSB4X	TMSB4X.value <= threshold=0.31609538197517395
node_1429: feature_name=PFN1	PFN1.value > threshold=0.3566809296607971
node_2233: feature_name=TRBV30	TRBV30.value <= threshold=5.4543070793151855
node_2234: feature_name=HLA.B	HLA.B.value <= threshold=0.9778904020786285
node_2235: feature_name=PRF1	PRF1.value <= threshold=2.438174605369568
node_2236: feature_name=XIST	XIST.value <= threshold=1.5339127779006958
node_2237: feature_name=TPT1	TPT1.value > threshold=0.2292948216199875
node_2697: feature_name=JUNB	JUNB.value <= threshold=0.9800500273704529
node_2698: feature_name=ACTB	ACTB.value <= threshold=0.21777281910181046
node_2699: feature_name=NOSIP	NOSIP.value <= threshold=-0.013811737298965454
node_2700: feature_name=TRAV21	TRAV21.value <= threshold=6.437531232833862
node_2701: feature_name=FOS	FOS.value <= threshold=0.21797069162130356
node_2702: feature_name=PRSS23	PRSS23.value <= threshold=6.615668296813965
node_2703: feature_name=MATK	MATK.value <= threshold=4.9560322761535645
node_2704: feature_name=ATP2B4	ATP2B4.value <= threshold=4.417651414871216
node_2705: feature_name=PPP1R15A	PPP1R15A.value <= threshold=1.1851269006729126
node_2706: feature_name=GZMK	GZMK.value <= threshold=2.8312116861343384
node_2707: feature_name=PLEKHA2	PLEKHA2.value <= threshold=5.4146568775177
node_2708: feature_name=GBP5	GBP5.value <= threshold=2.9337581396102905
node_2709: feature_name=HLA.DRB5	HLA.DRB5.value <= threshold=1.728976309299469
node_2710: feature_name=TRAV12.3	TRAV12.3.value <= threshold=9.030335664749146
node_2711: feature_name=KLRF1	KLRF1.value <= threshold=4.794317960739136
node_2712: feature_name=HSPA1A	HSPA1A.value <= threshold=7.364469289779663
node_2713: feature_name=HLA.DPB1	HLA.DPB1.value <= threshold=2.370577812194824
node_2714: feature_name=PTGDR	PTGDR.value <= threshold=2.1581920459866524
node_2715: feature_name=S100A6	S100A6.value <= threshold=1.432149887084961
node_2716: feature_name=AOAH	AOAH.value <= threshold=4.358291387557983
node_2717: feature_name=FCRL6	FCRL6.value <= threshold=4.936842441558838
node_2718: feature_name=SRRT	SRRT.value <= threshold=4.0095374584198
node_2719: feature_name=TRAV12.2	TRAV12.2.value <= threshold=3.732898473739624
node_2720: feature_name=PYHIN1	PYHIN1.value <= threshold=4.5103394985198975
node_2721: feature_name=TRAV17	TRAV17.value <= threshold=2.513382039964199
Class: Unexposed
Rules_16	passed counts:333
node_0: feature_name=IL32	IL32.value > threshold=0.7079756855964661
node_4666: feature_name=H3F3B	H3F3B.value <= threshold=0.6965958178043365
node_4667: feature_name=MTRNR2L8	MTRNR2L8.value <= threshold=1.4437581300735474
node_4668: feature_name=TRBV4.2	TRBV4.2.value <= threshold=3.013574242591858
node_4669: feature_name=GZMB	GZMB.value <= threshold=3.25878643989563
node_4670: feature_name=TRBV6.6	TRBV6.6.value <= threshold=5.4096221923828125
node_4671: feature_name=CD69	CD69.value <= threshold=0.7348192632198334
node_4672: feature_name=PRF1	PRF1.value > threshold=1.1475250124931335
node_6470: feature_name=CCL5	CCL5.value > threshold=0.32976770401000977
node_6522: feature_name=TRBV18	TRBV18.value <= threshold=9.17740774154663
node_6523: feature_name=PFN1	PFN1.value > threshold=1.2413166761398315
node_7549: feature_name=HLA.B	HLA.B.value > threshold=0.48116256296634674
node_7715: feature_name=GZMB	GZMB.value <= threshold=2.6740870475769043
node_7716: feature_name=RUNX3	RUNX3.value <= threshold=2.85645854473114
node_7717: feature_name=ZNF683	ZNF683.value <= threshold=2.785019278526306
node_7718: feature_name=IFITM3	IFITM3.value <= threshold=-0.03446155786514282
node_7719: feature_name=GZMA	GZMA.value <= threshold=1.848597526550293
node_7720: feature_name=PLEK	PLEK.value <= threshold=3.479382038116455
node_7721: feature_name=NR4A2	NR4A2.value <= threshold=2.414319396018982
node_7722: feature_name=GZMH	GZMH.value <= threshold=2.5678701400756836
node_7723: feature_name=ALOX5AP	ALOX5AP.value <= threshold=3.3682421445846558
node_7724: feature_name=STMN1	STMN1.value <= threshold=4.3960607051849365
node_7725: feature_name=THEMIS	THEMIS.value <= threshold=4.456734895706177
node_7726: feature_name=TRBV11.3	TRBV11.3.value <= threshold=20.227054595947266
node_7727: feature_name=TRAV5	TRAV5.value <= threshold=13.359052658081055
node_7728: feature_name=SPOCK2	SPOCK2.value <= threshold=2.5836042165756226
node_7729: feature_name=CD38	CD38.value <= threshold=6.943326950073242
node_7730: feature_name=TENT5C	TENT5C.value <= threshold=3.148694396018982
node_7731: feature_name=USP28	USP28.value <= threshold=8.97615909576416
node_7732: feature_name=F2R	F2R.value <= threshold=6.096029758453369
node_7733: feature_name=LTB	LTB.value <= threshold=1.6527000069618225
node_7734: feature_name=NEAT1	NEAT1.value <= threshold=1.6928269267082214
node_7735: feature_name=GZMK	GZMK.value <= threshold=1.7895474433898926
node_7736: feature_name=SPOCK2	SPOCK2.value <= threshold=1.9020463824272156
node_7737: feature_name=SAMD3	SAMD3.value <= threshold=4.6985766887664795
node_7738: feature_name=TRAV17	TRAV17.value <= threshold=9.851982116699219
node_7739: feature_name=PRF1	PRF1.value <= threshold=3.6783361434936523
Class: Convalescent
Rules_17	passed counts:330
node_0: feature_name=IL32	IL32.value > threshold=0.7079756855964661
node_4666: feature_name=H3F3B	H3F3B.value <= threshold=0.6965958178043365
node_4667: feature_name=MTRNR2L8	MTRNR2L8.value <= threshold=1.4437581300735474
node_4668: feature_name=TRBV4.2	TRBV4.2.value <= threshold=3.013574242591858
node_4669: feature_name=GZMB	GZMB.value <= threshold=3.25878643989563
node_4670: feature_name=TRBV6.6	TRBV6.6.value <= threshold=5.4096221923828125
node_4671: feature_name=CD69	CD69.value <= threshold=0.7348192632198334
node_4672: feature_name=PRF1	PRF1.value > threshold=1.1475250124931335
node_6470: feature_name=CCL5	CCL5.value > threshold=0.32976770401000977
node_6522: feature_name=TRBV18	TRBV18.value <= threshold=9.17740774154663
node_6523: feature_name=PFN1	PFN1.value <= threshold=1.2413166761398315
node_6524: feature_name=ACTB	ACTB.value <= threshold=0.8476336002349854
node_6525: feature_name=FTH1	FTH1.value <= threshold=0.878923237323761
node_6526: feature_name=DUSP4	DUSP4.value <= threshold=4.288325309753418
node_6527: feature_name=DDIT4	DDIT4.value > threshold=1.2500891089439392
node_7039: feature_name=TRAV23DV6	TRAV23DV6.value <= threshold=8.19408369064331
node_7040: feature_name=SAT1	SAT1.value <= threshold=1.3309228420257568
node_7041: feature_name=TUBA4A	TUBA4A.value <= threshold=1.9732760190963745
node_7042: feature_name=ZNF331	ZNF331.value <= threshold=2.3924918174743652
node_7043: feature_name=DDIT4	DDIT4.value > threshold=1.2511412501335144
node_7045: feature_name=PIM1	PIM1.value <= threshold=3.4277135133743286
node_7046: feature_name=ZFP36	ZFP36.value <= threshold=1.8239675164222717
node_7047: feature_name=PTPRE	PTPRE.value <= threshold=3.8586596250534058
node_7048: feature_name=EZR	EZR.value <= threshold=2.4373964071273804
node_7049: feature_name=HIST1H1E	HIST1H1E.value <= threshold=2.7285752296447754
node_7050: feature_name=ZFP36L2	ZFP36L2.value <= threshold=2.078979730606079
node_7051: feature_name=GZMK	GZMK.value <= threshold=2.956764340400696
node_7052: feature_name=CD69	CD69.value <= threshold=0.7167615294456482
node_7053: feature_name=ZFP36L1	ZFP36L1.value <= threshold=2.151158332824707
node_7054: feature_name=S100A4	S100A4.value <= threshold=1.4401407837867737
node_7055: feature_name=PRF1	PRF1.value > threshold=1.350914716720581
node_7059: feature_name=PFN1	PFN1.value <= threshold=1.2107533812522888
node_7060: feature_name=KLRC1	KLRC1.value <= threshold=9.17433500289917
node_7061: feature_name=PRSS23	PRSS23.value <= threshold=9.041102409362793
node_7062: feature_name=IFITM2	IFITM2.value <= threshold=1.9222241044044495
node_7063: feature_name=PDE4B	PDE4B.value <= threshold=2.5345606803894043
node_7064: feature_name=IFITM3	IFITM3.value <= threshold=2.2960911989212036
node_7065: feature_name=HIST1H1D	HIST1H1D.value <= threshold=2.6236956119537354
node_7066: feature_name=SPOCK2	SPOCK2.value <= threshold=2.2795690298080444
node_7067: feature_name=GGA2	GGA2.value <= threshold=6.522079229354858
node_7068: feature_name=HLA.DQA1	HLA.DQA1.value <= threshold=4.156490325927734
node_7069: feature_name=NR4A2	NR4A2.value <= threshold=2.557737708091736
node_7070: feature_name=TUBA1B	TUBA1B.value <= threshold=2.5754894018173218
node_7071: feature_name=TRBV20.1	TRBV20.1.value <= threshold=5.900918245315552
node_7072: feature_name=MTRNR2L12	MTRNR2L12.value <= threshold=2.5360456705093384
node_7073: feature_name=DUSP1	DUSP1.value <= threshold=2.1410841941833496
node_7074: feature_name=LAG3	LAG3.value <= threshold=6.494062662124634
node_7075: feature_name=FTH1	FTH1.value <= threshold=0.7470689713954926
node_7076: feature_name=PIM1	PIM1.value <= threshold=3.0936731100082397
node_7077: feature_name=PDE4B	PDE4B.value <= threshold=2.1261876821517944
node_7078: feature_name=HLA.B	HLA.B.value > threshold=-0.6373579502105713
node_7082: feature_name=ABI3	ABI3.value <= threshold=3.7635418176651
Class: Convalescent
Rules_18	passed counts:327
node_0: feature_name=IL32	IL32.value <= threshold=0.7079756855964661
node_1: feature_name=H3F3B	H3F3B.value > threshold=0.02933074999600649
node_1427: feature_name=SELL	SELL.value <= threshold=0.02242341637611389
node_1428: feature_name=TMSB4X	TMSB4X.value <= threshold=0.31609538197517395
node_1429: feature_name=PFN1	PFN1.value > threshold=0.3566809296607971
node_2233: feature_name=TRBV30	TRBV30.value <= threshold=5.4543070793151855
node_2234: feature_name=HLA.B	HLA.B.value <= threshold=0.9778904020786285
node_2235: feature_name=PRF1	PRF1.value <= threshold=2.438174605369568
node_2236: feature_name=XIST	XIST.value <= threshold=1.5339127779006958
node_2237: feature_name=TPT1	TPT1.value <= threshold=0.2292948216199875
node_2238: feature_name=TRDV2	TRDV2.value <= threshold=13.670621871948242
node_2239: feature_name=FTH1	FTH1.value <= threshold=0.059521498158574104
node_2240: feature_name=IFITM1	IFITM1.value <= threshold=1.2183914184570312
node_2241: feature_name=CMC1	CMC1.value <= threshold=2.5090172290802
node_2242: feature_name=LTB	LTB.value <= threshold=-0.36997449584305286
node_2243: feature_name=TRGV9	TRGV9.value <= threshold=5.5184104442596436
node_2244: feature_name=SAMD3	SAMD3.value <= threshold=4.23982048034668
node_2245: feature_name=FCRL3	FCRL3.value <= threshold=6.482966661453247
node_2246: feature_name=CX3CR1	CX3CR1.value <= threshold=5.122079849243164
node_2247: feature_name=TRAV3	TRAV3.value <= threshold=8.103979110717773
node_2248: feature_name=KLRC3	KLRC3.value <= threshold=6.941271543502808
node_2249: feature_name=IKZF2	IKZF2.value <= threshold=4.027244716882706
node_2250: feature_name=FTH1	FTH1.value <= threshold=0.05402170494198799
node_2251: feature_name=ACTB	ACTB.value <= threshold=0.8572452664375305
node_2252: feature_name=CDK2AP2	CDK2AP2.value <= threshold=4.033616542816162
node_2253: feature_name=DUSP1	DUSP1.value <= threshold=2.2780280113220215
node_2254: feature_name=SH3BP5	SH3BP5.value <= threshold=7.594815254211426
node_2255: feature_name=CXCR4	CXCR4.value <= threshold=2.4404118061065674
node_2256: feature_name=ID2	ID2.value <= threshold=2.994436502456665
node_2257: feature_name=DUSP2	DUSP2.value <= threshold=4.587091684341431
node_2258: feature_name=BHLHE40	BHLHE40.value <= threshold=4.367748737335205
node_2259: feature_name=TRBV6.6	TRBV6.6.value <= threshold=11.865088939666748
node_2260: feature_name=EZR	EZR.value <= threshold=2.4732584953308105
node_2261: feature_name=MT2A	MT2A.value <= threshold=2.6217386722564697
node_2262: feature_name=TRDV1	TRDV1.value <= threshold=2.595958851277828
node_2263: feature_name=PFN1	PFN1.value <= threshold=1.8422842025756836
node_2264: feature_name=PDE4D	PDE4D.value <= threshold=3.8865193128585815
node_2265: feature_name=HLA.DQA2	HLA.DQA2.value <= threshold=4.673009872436523
node_2266: feature_name=LINC01871	LINC01871.value <= threshold=1.4313373789191246
node_2267: feature_name=SPON2	SPON2.value <= threshold=3.7393957376480103
node_2268: feature_name=FCGR3A	FCGR3A.value <= threshold=1.9323574304580688
node_2269: feature_name=AOAH	AOAH.value <= threshold=2.773869514465332
node_2270: feature_name=TRGV9	TRGV9.value <= threshold=4.707636594772339
Class: Unexposed
Rules_19	passed counts:322
node_0: feature_name=IL32	IL32.value > threshold=0.7079756855964661
node_4666: feature_name=H3F3B	H3F3B.value <= threshold=0.6965958178043365
node_4667: feature_name=MTRNR2L8	MTRNR2L8.value > threshold=1.4437581300735474
node_9829: feature_name=TRBV29.1	TRBV29.1.value <= threshold=1.5188439562916756
node_9830: feature_name=PFN1	PFN1.value <= threshold=0.36772793531417847
node_9831: feature_name=MTRNR2L12	MTRNR2L12.value <= threshold=2.3728418350219727
node_9832: feature_name=FTH1	FTH1.value <= threshold=-0.28131531178951263
node_9833: feature_name=B2M	B2M.value > threshold=-4.621553301811218
node_9835: feature_name=TRAV12.3	TRAV12.3.value <= threshold=3.8726154044270515
node_9836: feature_name=FCRL3	FCRL3.value <= threshold=9.17736291885376
node_9837: feature_name=ATF3	ATF3.value <= threshold=1.4231022745370865
Class: Unexposed
Rules_20	passed counts:316
node_0: feature_name=IL32	IL32.value > threshold=0.7079756855964661
node_4666: feature_name=H3F3B	H3F3B.value <= threshold=0.6965958178043365
node_4667: feature_name=MTRNR2L8	MTRNR2L8.value <= threshold=1.4437581300735474
node_4668: feature_name=TRBV4.2	TRBV4.2.value <= threshold=3.013574242591858
node_4669: feature_name=GZMB	GZMB.value <= threshold=3.25878643989563
node_4670: feature_name=TRBV6.6	TRBV6.6.value <= threshold=5.4096221923828125
node_4671: feature_name=CD69	CD69.value <= threshold=0.7348192632198334
node_4672: feature_name=PRF1	PRF1.value <= threshold=1.1475250124931335
node_4673: feature_name=TUBA4A	TUBA4A.value <= threshold=1.9695218205451965
node_4674: feature_name=H3F3B	H3F3B.value <= threshold=0.36516086757183075
node_4675: feature_name=TNFAIP3	TNFAIP3.value <= threshold=1.3550832271575928
node_4676: feature_name=SPOCK2	SPOCK2.value <= threshold=2.1125524044036865
node_4677: feature_name=ACTB	ACTB.value <= threshold=0.9409605860710144
node_4678: feature_name=TRBV24.1	TRBV24.1.value <= threshold=5.671472549438477
node_4679: feature_name=PPP1R14B	PPP1R14B.value <= threshold=1.405407153069973
node_4680: feature_name=HSPA1A	HSPA1A.value <= threshold=7.705278396606445
node_4681: feature_name=ZFP36L2	ZFP36L2.value <= threshold=1.5241562128067017
node_4682: feature_name=DUSP4	DUSP4.value <= threshold=1.1499902606010437
node_4683: feature_name=OASL	OASL.value <= threshold=4.282666444778442
node_4684: feature_name=NEAT1	NEAT1.value <= threshold=1.8723400235176086
node_4685: feature_name=PDE4B	PDE4B.value <= threshold=3.009282112121582
node_4686: feature_name=TMSB4X	TMSB4X.value > threshold=0.32411231100559235
node_4942: feature_name=KLF6	KLF6.value <= threshold=0.9956744015216827
node_4943: feature_name=HIST1H1C	HIST1H1C.value <= threshold=1.4721696972846985
node_4944: feature_name=LGALS1	LGALS1.value <= threshold=2.527945637702942
node_4945: feature_name=CREM	CREM.value <= threshold=4.016175150871277
node_4946: feature_name=TRAV1.2	TRAV1.2.value <= threshold=2.0943311527371407
node_4947: feature_name=CXCR3	CXCR3.value <= threshold=4.226457357406616
node_4948: feature_name=MT1E	MT1E.value <= threshold=7.375734090805054
node_4949: feature_name=LTB	LTB.value <= threshold=2.0581836700439453
node_4950: feature_name=PRF1	PRF1.value <= threshold=1.1432855725288391
node_4951: feature_name=TRAC	TRAC.value <= threshold=5.000083684921265
node_4952: feature_name=ACTB	ACTB.value > threshold=0.43066996335983276
node_5054: feature_name=B2M	B2M.value > threshold=0.4987366199493408
node_5082: feature_name=EZR	EZR.value <= threshold=2.0426244735717773
node_5083: feature_name=PIM1	PIM1.value <= threshold=3.651573061943054
node_5084: feature_name=ACTB	ACTB.value > threshold=0.4387611001729965
node_5092: feature_name=PTGDR	PTGDR.value <= threshold=5.677799463272095
node_5093: feature_name=CTSC	CTSC.value <= threshold=2.677038073539734
node_5094: feature_name=TRBV15	TRBV15.value <= threshold=9.536481380462646
node_5095: feature_name=MTRNR2L8	MTRNR2L8.value <= threshold=1.3559061288833618
node_5096: feature_name=CD160	CD160.value <= threshold=8.160803079605103
node_5097: feature_name=THEMIS	THEMIS.value <= threshold=3.7538905143737793
node_5098: feature_name=CD74	CD74.value <= threshold=1.6543444395065308
node_5099: feature_name=XIST	XIST.value <= threshold=6.6134257316589355
node_5100: feature_name=ITGB7	ITGB7.value <= threshold=4.584885597229004
node_5101: feature_name=SLC2A3	SLC2A3.value <= threshold=2.2309097051620483
node_5102: feature_name=FGR	FGR.value <= threshold=4.074938058853149
node_5103: feature_name=NKG7	NKG7.value > threshold=1.302617073059082
node_5151: feature_name=TRAV23DV6	TRAV23DV6.value <= threshold=6.514293100684881
Class: Convalescent
Rules_21	passed counts:316
node_0: feature_name=IL32	IL32.value <= threshold=0.7079756855964661
node_1: feature_name=H3F3B	H3F3B.value > threshold=0.02933074999600649
node_1427: feature_name=SELL	SELL.value <= threshold=0.02242341637611389
node_1428: feature_name=TMSB4X	TMSB4X.value > threshold=0.31609538197517395
node_3146: feature_name=PRF1	PRF1.value <= threshold=0.9653005599975586
node_3147: feature_name=TRBV30	TRBV30.value <= threshold=4.782980442047119
node_3148: feature_name=TRAV21	TRAV21.value <= threshold=5.49749755859375
node_3149: feature_name=H3F3B	H3F3B.value <= threshold=0.45000720024108887
node_3150: feature_name=ACTB	ACTB.value <= threshold=0.526017040014267
node_3151: feature_name=IL7R	IL7R.value <= threshold=0.39481978118419647
node_3152: feature_name=FOS	FOS.value <= threshold=0.2834341377019882
node_3153: feature_name=MTRNR2L12	MTRNR2L12.value > threshold=0.16087209433317184
node_3207: feature_name=TRBV20.1	TRBV20.1.value <= threshold=5.184883117675781
node_3208: feature_name=CD63	CD63.value <= threshold=2.5641552209854126
node_3209: feature_name=IGLV2.14	IGLV2.14.value <= threshold=2.1144411377608776
node_3210: feature_name=MYBL1	MYBL1.value <= threshold=8.429077625274658
node_3211: feature_name=JUNB	JUNB.value <= threshold=1.368820607662201
node_3212: feature_name=ADGRG1	ADGRG1.value <= threshold=4.782886981964111
node_3213: feature_name=FGR	FGR.value <= threshold=3.448512077331543
node_3214: feature_name=DUSP1	DUSP1.value <= threshold=2.329137444496155
node_3215: feature_name=ZFP36L1	ZFP36L1.value <= threshold=2.5545164346694946
node_3216: feature_name=TRBC1	TRBC1.value <= threshold=3.064759612083435
node_3217: feature_name=KLF6	KLF6.value <= threshold=1.9851592183113098
node_3218: feature_name=S100A10	S100A10.value <= threshold=1.9757686853408813
node_3219: feature_name=HSPA1B	HSPA1B.value <= threshold=2.563935559242964
node_3220: feature_name=MTRNR2L12	MTRNR2L12.value <= threshold=2.6067923307418823
node_3221: feature_name=CX3CR1	CX3CR1.value <= threshold=4.25299072265625
node_3222: feature_name=TRAV29DV5	TRAV29DV5.value <= threshold=6.2137322425842285
node_3223: feature_name=H3F3B	H3F3B.value <= threshold=0.44941024482250214
node_3224: feature_name=LAG3	LAG3.value <= threshold=5.3835577964782715
node_3225: feature_name=TRAV12.3	TRAV12.3.value <= threshold=4.120132274925709
node_3226: feature_name=TRAV1.2	TRAV1.2.value <= threshold=6.172942876815796
node_3227: feature_name=TRBV20.1	TRBV20.1.value <= threshold=1.380983091890812
node_3228: feature_name=MACF1	MACF1.value <= threshold=3.1972087621688843
node_3229: feature_name=SLFN5	SLFN5.value <= threshold=3.708087205886841
Class: Unexposed
Rules_22	passed counts:312
node_0: feature_name=IL32	IL32.value > threshold=0.7079756855964661
node_4666: feature_name=H3F3B	H3F3B.value <= threshold=0.6965958178043365
node_4667: feature_name=MTRNR2L8	MTRNR2L8.value <= threshold=1.4437581300735474
node_4668: feature_name=TRBV4.2	TRBV4.2.value <= threshold=3.013574242591858
node_4669: feature_name=GZMB	GZMB.value <= threshold=3.25878643989563
node_4670: feature_name=TRBV6.6	TRBV6.6.value > threshold=5.4096221923828125
node_9468: feature_name=TRAV5	TRAV5.value > threshold=2.9927246905863285
node_9558: feature_name=TRDV1	TRDV1.value <= threshold=4.881244324147701
node_9559: feature_name=GIMAP4	GIMAP4.value <= threshold=3.3302810192108154
Class: Unexposed
Rules_23	passed counts:306
node_0: feature_name=IL32	IL32.value > threshold=0.7079756855964661
node_4666: feature_name=H3F3B	H3F3B.value <= threshold=0.6965958178043365
node_4667: feature_name=MTRNR2L8	MTRNR2L8.value <= threshold=1.4437581300735474
node_4668: feature_name=TRBV4.2	TRBV4.2.value <= threshold=3.013574242591858
node_4669: feature_name=GZMB	GZMB.value <= threshold=3.25878643989563
node_4670: feature_name=TRBV6.6	TRBV6.6.value <= threshold=5.4096221923828125
node_4671: feature_name=CD69	CD69.value <= threshold=0.7348192632198334
node_4672: feature_name=PRF1	PRF1.value > threshold=1.1475250124931335
node_6470: feature_name=CCL5	CCL5.value > threshold=0.32976770401000977
node_6522: feature_name=TRBV18	TRBV18.value <= threshold=9.17740774154663
node_6523: feature_name=PFN1	PFN1.value <= threshold=1.2413166761398315
node_6524: feature_name=ACTB	ACTB.value <= threshold=0.8476336002349854
node_6525: feature_name=FTH1	FTH1.value <= threshold=0.878923237323761
node_6526: feature_name=DUSP4	DUSP4.value <= threshold=4.288325309753418
node_6527: feature_name=DDIT4	DDIT4.value <= threshold=1.2500891089439392
node_6528: feature_name=ZFP36L2	ZFP36L2.value <= threshold=1.988508939743042
node_6529: feature_name=EZR	EZR.value <= threshold=2.522229790687561
node_6530: feature_name=TMSB4X	TMSB4X.value > threshold=0.25030283629894257
node_6652: feature_name=PMAIP1	PMAIP1.value <= threshold=1.737097680568695
node_6653: feature_name=B2M	B2M.value > threshold=-0.366305872797966
node_6659: feature_name=TUBA1B	TUBA1B.value <= threshold=2.9555716514587402
node_6660: feature_name=IL2RG	IL2RG.value <= threshold=7.237965822219849
node_6661: feature_name=CD300A	CD300A.value <= threshold=6.110426902770996
node_6662: feature_name=LMNA	LMNA.value <= threshold=3.2348605394363403
node_6663: feature_name=FCRL6	FCRL6.value <= threshold=6.08480167388916
node_6664: feature_name=HSPA1B	HSPA1B.value <= threshold=9.4856595993042
node_6665: feature_name=TSPYL2	TSPYL2.value <= threshold=1.828555405139923
node_6666: feature_name=ZBP1	ZBP1.value <= threshold=5.871537923812866
node_6667: feature_name=CCL5	CCL5.value <= threshold=1.708556056022644
node_6668: feature_name=TRAV6	TRAV6.value <= threshold=13.620941638946533
node_6669: feature_name=IL32	IL32.value <= threshold=2.206930160522461
node_6670: feature_name=RHOB	RHOB.value <= threshold=4.71686577796936
node_6671: feature_name=NFKBIA	NFKBIA.value <= threshold=2.553847908973694
node_6672: feature_name=ZNF331	ZNF331.value <= threshold=3.6723599433898926
node_6673: feature_name=TRAC	TRAC.value <= threshold=4.767410755157471
node_6674: feature_name=BHLHE40	BHLHE40.value <= threshold=3.642032027244568
node_6675: feature_name=TRAV12.3	TRAV12.3.value <= threshold=15.060161590576172
node_6676: feature_name=VIM	VIM.value <= threshold=1.304531216621399
node_6677: feature_name=CD74	CD74.value <= threshold=0.9634274244308472
node_6678: feature_name=HLA.DRB1	HLA.DRB1.value <= threshold=2.4905025959014893
node_6679: feature_name=TRAV29DV5	TRAV29DV5.value <= threshold=7.2635533809661865
node_6680: feature_name=TSC22D3	TSC22D3.value <= threshold=0.8352728188037872
node_6681: feature_name=DUSP1	DUSP1.value <= threshold=2.1000583171844482
node_6682: feature_name=IFIT2	IFIT2.value <= threshold=6.0054850578308105
node_6683: feature_name=CD160	CD160.value <= threshold=7.9606475830078125
node_6684: feature_name=ZBP1	ZBP1.value <= threshold=4.5522541999816895
node_6685: feature_name=METRNL	METRNL.value <= threshold=5.878859519958496
node_6686: feature_name=ABI3	ABI3.value <= threshold=4.618936061859131
node_6687: feature_name=BATF	BATF.value <= threshold=6.170645713806152
node_6688: feature_name=HLA.DQA1	HLA.DQA1.value <= threshold=3.6802191734313965
node_6689: feature_name=FGR	FGR.value <= threshold=4.672950744628906
node_6690: feature_name=LAG3	LAG3.value <= threshold=6.48824405670166
node_6691: feature_name=CTSW	CTSW.value <= threshold=1.8082439303398132
node_6692: feature_name=TRBC1	TRBC1.value <= threshold=3.9290945529937744
node_6693: feature_name=STMN1	STMN1.value <= threshold=6.152235746383667
node_6694: feature_name=LGALS1	LGALS1.value <= threshold=2.529991030693054
node_6695: feature_name=NCR3	NCR3.value <= threshold=5.119656562805176
node_6696: feature_name=TRBV29.1	TRBV29.1.value <= threshold=7.8019630908966064
node_6697: feature_name=GZMA	GZMA.value <= threshold=2.625739574432373
node_6698: feature_name=C1orf162	C1orf162.value <= threshold=3.5298941135406494
node_6699: feature_name=DUSP4	DUSP4.value <= threshold=3.3524065017700195
node_6700: feature_name=AOAH	AOAH.value <= threshold=4.748526334762573
node_6701: feature_name=IL7R	IL7R.value <= threshold=2.578848123550415
node_6702: feature_name=PPP2R5C	PPP2R5C.value <= threshold=3.48197865486145
node_6703: feature_name=IFITM2	IFITM2.value <= threshold=1.9610678553581238
node_6704: feature_name=THEMIS	THEMIS.value > threshold=2.0648573637008667
node_6742: feature_name=KLRD1	KLRD1.value <= threshold=3.4596567153930664
node_6743: feature_name=H3F3B	H3F3B.value <= threshold=0.6580753922462463
node_6744: feature_name=HIST1H4C	HIST1H4C.value <= threshold=1.9931674003601074
node_6745: feature_name=HLA.B	HLA.B.value > threshold=-0.5035770237445831
node_6747: feature_name=THEMIS	THEMIS.value > threshold=2.0744500160217285
node_6749: feature_name=CTSC	CTSC.value <= threshold=2.2585335969924927
node_6750: feature_name=TRAV12.2	TRAV12.2.value <= threshold=5.577127456665039
Class: Convalescent
Rules_24	passed counts:301
node_0: feature_name=IL32	IL32.value <= threshold=0.7079756855964661
node_1: feature_name=H3F3B	H3F3B.value > threshold=0.02933074999600649
node_1427: feature_name=SELL	SELL.value <= threshold=0.02242341637611389
node_1428: feature_name=TMSB4X	TMSB4X.value > threshold=0.31609538197517395
node_3146: feature_name=PRF1	PRF1.value <= threshold=0.9653005599975586
node_3147: feature_name=TRBV30	TRBV30.value <= threshold=4.782980442047119
node_3148: feature_name=TRAV21	TRAV21.value <= threshold=5.49749755859375
node_3149: feature_name=H3F3B	H3F3B.value > threshold=0.45000720024108887
node_3467: feature_name=DUSP1	DUSP1.value <= threshold=-0.3230585679411888
node_3468: feature_name=JUN	JUN.value <= threshold=0.8323211371898651
node_3469: feature_name=PFN1	PFN1.value > threshold=0.27464038133621216
node_3559: feature_name=TRAV3	TRAV3.value <= threshold=5.781513690948486
node_3560: feature_name=IFITM1	IFITM1.value <= threshold=0.7706630527973175
node_3561: feature_name=TCF7	TCF7.value <= threshold=2.472536563873291
node_3562: feature_name=IL7R	IL7R.value <= threshold=1.7706141471862793
node_3563: feature_name=CTSC	CTSC.value <= threshold=3.192076563835144
node_3564: feature_name=HIST1H1D	HIST1H1D.value <= threshold=1.664235770702362
node_3565: feature_name=CMC1	CMC1.value <= threshold=2.647258996963501
node_3566: feature_name=GZMH	GZMH.value <= threshold=2.8250812292099
node_3567: feature_name=B2M	B2M.value <= threshold=1.3652874827384949
node_3568: feature_name=CD69	CD69.value <= threshold=2.1988887786865234
node_3569: feature_name=TRAV12.3	TRAV12.3.value <= threshold=9.033243179321289
node_3570: feature_name=JUN	JUN.value <= threshold=0.8294710516929626
node_3571: feature_name=KLRC1	KLRC1.value <= threshold=6.90152645111084
node_3572: feature_name=CREM	CREM.value <= threshold=5.110773801803589
node_3573: feature_name=ZC3H12A	ZC3H12A.value <= threshold=3.3328946828842163
node_3574: feature_name=AOAH	AOAH.value <= threshold=3.5868496894836426
node_3575: feature_name=EZR	EZR.value <= threshold=2.3353086709976196
node_3576: feature_name=STMN1	STMN1.value <= threshold=5.933873176574707
node_3577: feature_name=ZEB2	ZEB2.value <= threshold=3.4364322423934937
node_3578: feature_name=TRBV29.1	TRBV29.1.value <= threshold=6.620465993881226
node_3579: feature_name=NKG7	NKG7.value > threshold=-0.3524685353040695
node_3583: feature_name=PIK3R1	PIK3R1.value <= threshold=3.157864212989807
node_3584: feature_name=CD244	CD244.value <= threshold=5.334906339645386
node_3585: feature_name=IFIT2	IFIT2.value <= threshold=5.396183729171753
Class: Unexposed
Rules_25	passed counts:299
node_0: feature_name=IL32	IL32.value <= threshold=0.7079756855964661
node_1: feature_name=H3F3B	H3F3B.value > threshold=0.02933074999600649
node_1427: feature_name=SELL	SELL.value <= threshold=0.02242341637611389
node_1428: feature_name=TMSB4X	TMSB4X.value <= threshold=0.31609538197517395
node_1429: feature_name=PFN1	PFN1.value > threshold=0.3566809296607971
node_2233: feature_name=TRBV30	TRBV30.value <= threshold=5.4543070793151855
node_2234: feature_name=HLA.B	HLA.B.value <= threshold=0.9778904020786285
node_2235: feature_name=PRF1	PRF1.value <= threshold=2.438174605369568
node_2236: feature_name=XIST	XIST.value <= threshold=1.5339127779006958
node_2237: feature_name=TPT1	TPT1.value <= threshold=0.2292948216199875
node_2238: feature_name=TRDV2	TRDV2.value <= threshold=13.670621871948242
node_2239: feature_name=FTH1	FTH1.value > threshold=0.059521498158574104
node_2373: feature_name=PPP1R15A	PPP1R15A.value <= threshold=0.8786114156246185
node_2374: feature_name=TRAV21	TRAV21.value <= threshold=5.526273012161255
node_2375: feature_name=TRBV2	TRBV2.value <= threshold=2.285985052585602
node_2376: feature_name=TRBV15	TRBV15.value <= threshold=12.589102745056152
node_2377: feature_name=MTRNR2L12	MTRNR2L12.value <= threshold=-0.054707905277609825
node_2378: feature_name=MTRNR2L12	MTRNR2L12.value <= threshold=-0.6338234022259712
node_2379: feature_name=TRBC1	TRBC1.value <= threshold=0.5754268765449524
node_2380: feature_name=HLA.DRB1	HLA.DRB1.value <= threshold=1.7702962160110474
node_2381: feature_name=PPP1R14B	PPP1R14B.value <= threshold=7.804887533187866
node_2382: feature_name=IL7R	IL7R.value <= threshold=1.0923969149589539
node_2383: feature_name=F2R	F2R.value <= threshold=6.927081346511841
node_2384: feature_name=ENC1	ENC1.value <= threshold=6.884906053543091
node_2385: feature_name=CD7	CD7.value <= threshold=1.7202690243721008
node_2386: feature_name=HIST1H1C	HIST1H1C.value <= threshold=2.028693675994873
node_2387: feature_name=CD8A	CD8A.value <= threshold=2.1316481828689575
node_2388: feature_name=FCGR3A	FCGR3A.value <= threshold=2.5687392950057983
node_2389: feature_name=PMAIP1	PMAIP1.value <= threshold=4.152353048324585
node_2390: feature_name=TRBV29.1	TRBV29.1.value <= threshold=7.8926239013671875
node_2391: feature_name=SLFN5	SLFN5.value <= threshold=3.682133436203003
node_2392: feature_name=ATG2A	ATG2A.value <= threshold=3.515244960784912
Class: Unexposed
Rules_26	passed counts:288
node_0: feature_name=IL32	IL32.value <= threshold=0.7079756855964661
node_1: feature_name=H3F3B	H3F3B.value > threshold=0.02933074999600649
node_1427: feature_name=SELL	SELL.value <= threshold=0.02242341637611389
node_1428: feature_name=TMSB4X	TMSB4X.value > threshold=0.31609538197517395
node_3146: feature_name=PRF1	PRF1.value <= threshold=0.9653005599975586
node_3147: feature_name=TRBV30	TRBV30.value <= threshold=4.782980442047119
node_3148: feature_name=TRAV21	TRAV21.value <= threshold=5.49749755859375
node_3149: feature_name=H3F3B	H3F3B.value > threshold=0.45000720024108887
node_3467: feature_name=DUSP1	DUSP1.value > threshold=-0.3230585679411888
node_3825: feature_name=TRBV7.6	TRBV7.6.value <= threshold=1.1883137002587318
node_3826: feature_name=HLA.B	HLA.B.value <= threshold=0.8315089046955109
node_3827: feature_name=TRAV3	TRAV3.value <= threshold=2.3632675260305405
node_3828: feature_name=HIST1H1E	HIST1H1E.value <= threshold=0.4972151964902878
node_3829: feature_name=LTB	LTB.value <= threshold=0.9462339878082275
node_3830: feature_name=TRAV12.2	TRAV12.2.value <= threshold=3.13909912109375
node_3831: feature_name=LMNA	LMNA.value <= threshold=4.6658852100372314
node_3832: feature_name=LAG3	LAG3.value <= threshold=6.640399694442749
node_3833: feature_name=DUSP2	DUSP2.value <= threshold=3.6704678535461426
node_3834: feature_name=CD7	CD7.value <= threshold=1.4519858360290527
node_3835: feature_name=LITAF	LITAF.value <= threshold=1.792768120765686
node_3836: feature_name=IFIT2	IFIT2.value <= threshold=10.12015438079834
node_3837: feature_name=FGR	FGR.value <= threshold=3.2336703538894653
node_3838: feature_name=CD8A	CD8A.value <= threshold=1.9101597666740417
node_3839: feature_name=HIST1H1D	HIST1H1D.value <= threshold=3.3606314659118652
node_3840: feature_name=FTL	FTL.value <= threshold=1.0771823525428772
node_3841: feature_name=AOAH	AOAH.value <= threshold=4.320453643798828
node_3842: feature_name=TRBV7.2	TRBV7.2.value <= threshold=3.8991238176822662
node_3843: feature_name=IRF1	IRF1.value <= threshold=2.9133498668670654
node_3844: feature_name=IL7R	IL7R.value <= threshold=1.481456696987152
node_3845: feature_name=CEMIP2	CEMIP2.value <= threshold=4.239518404006958
node_3846: feature_name=LMNB1	LMNB1.value <= threshold=6.959711074829102
node_3847: feature_name=TRAV5	TRAV5.value <= threshold=11.041677474975586
node_3848: feature_name=CX3CR1	CX3CR1.value <= threshold=3.4245234727859497
node_3849: feature_name=TRBV29.1	TRBV29.1.value <= threshold=7.900427341461182
node_3850: feature_name=ANXA1	ANXA1.value <= threshold=1.6258904337882996
node_3851: feature_name=TRAV29DV5	TRAV29DV5.value <= threshold=7.5558648109436035
node_3852: feature_name=FYN	FYN.value <= threshold=3.181532621383667
node_3853: feature_name=MYO1F	MYO1F.value <= threshold=2.120927929878235
Class: Unexposed
Rules_27	passed counts:287
node_0: feature_name=IL32	IL32.value > threshold=0.7079756855964661
node_4666: feature_name=H3F3B	H3F3B.value <= threshold=0.6965958178043365
node_4667: feature_name=MTRNR2L8	MTRNR2L8.value <= threshold=1.4437581300735474
node_4668: feature_name=TRBV4.2	TRBV4.2.value <= threshold=3.013574242591858
node_4669: feature_name=GZMB	GZMB.value <= threshold=3.25878643989563
node_4670: feature_name=TRBV6.6	TRBV6.6.value <= threshold=5.4096221923828125
node_4671: feature_name=CD69	CD69.value <= threshold=0.7348192632198334
node_4672: feature_name=PRF1	PRF1.value <= threshold=1.1475250124931335
node_4673: feature_name=TUBA4A	TUBA4A.value <= threshold=1.9695218205451965
node_4674: feature_name=H3F3B	H3F3B.value <= threshold=0.36516086757183075
node_4675: feature_name=TNFAIP3	TNFAIP3.value <= threshold=1.3550832271575928
node_4676: feature_name=SPOCK2	SPOCK2.value <= threshold=2.1125524044036865
node_4677: feature_name=ACTB	ACTB.value > threshold=0.9409605860710144
node_5507: feature_name=NKG7	NKG7.value > threshold=0.80664923787117
node_5541: feature_name=CD74	CD74.value <= threshold=0.7170989811420441
node_5542: feature_name=HLA.B	HLA.B.value > threshold=0.698913961648941
node_5658: feature_name=LINC01871	LINC01871.value <= threshold=5.042235612869263
node_5659: feature_name=NEAT1	NEAT1.value <= threshold=1.6695750951766968
node_5660: feature_name=CCL5	CCL5.value > threshold=0.9111289381980896
node_5702: feature_name=TUBA1B	TUBA1B.value <= threshold=3.445144534111023
node_5703: feature_name=DUSP4	DUSP4.value <= threshold=1.4370632767677307
node_5704: feature_name=GIMAP4	GIMAP4.value <= threshold=2.6986407041549683
node_5705: feature_name=IL2RG	IL2RG.value <= threshold=5.578089475631714
node_5706: feature_name=FOSL2	FOSL2.value <= threshold=4.983779430389404
node_5707: feature_name=TSPYL2	TSPYL2.value <= threshold=2.206163167953491
node_5708: feature_name=TRAV5	TRAV5.value <= threshold=14.357229709625244
node_5709: feature_name=ZNF331	ZNF331.value <= threshold=2.056256890296936
node_5710: feature_name=ALOX5AP	ALOX5AP.value <= threshold=3.93358051776886
node_5711: feature_name=PARP8	PARP8.value <= threshold=3.7312259674072266
node_5712: feature_name=CD38	CD38.value <= threshold=4.676337003707886
node_5713: feature_name=NR4A2	NR4A2.value <= threshold=1.4792092442512512
node_5714: feature_name=HLA.DPB1	HLA.DPB1.value <= threshold=2.054261803627014
Class: Convalescent
Rules_28	passed counts:285
node_0: feature_name=IL32	IL32.value > threshold=0.7079756855964661
node_4666: feature_name=H3F3B	H3F3B.value <= threshold=0.6965958178043365
node_4667: feature_name=MTRNR2L8	MTRNR2L8.value <= threshold=1.4437581300735474
node_4668: feature_name=TRBV4.2	TRBV4.2.value <= threshold=3.013574242591858
node_4669: feature_name=GZMB	GZMB.value <= threshold=3.25878643989563
node_4670: feature_name=TRBV6.6	TRBV6.6.value <= threshold=5.4096221923828125
node_4671: feature_name=CD69	CD69.value <= threshold=0.7348192632198334
node_4672: feature_name=PRF1	PRF1.value <= threshold=1.1475250124931335
node_4673: feature_name=TUBA4A	TUBA4A.value <= threshold=1.9695218205451965
node_4674: feature_name=H3F3B	H3F3B.value <= threshold=0.36516086757183075
node_4675: feature_name=TNFAIP3	TNFAIP3.value <= threshold=1.3550832271575928
node_4676: feature_name=SPOCK2	SPOCK2.value <= threshold=2.1125524044036865
node_4677: feature_name=ACTB	ACTB.value <= threshold=0.9409605860710144
node_4678: feature_name=TRBV24.1	TRBV24.1.value <= threshold=5.671472549438477
node_4679: feature_name=PPP1R14B	PPP1R14B.value <= threshold=1.405407153069973
node_4680: feature_name=HSPA1A	HSPA1A.value <= threshold=7.705278396606445
node_4681: feature_name=ZFP36L2	ZFP36L2.value <= threshold=1.5241562128067017
node_4682: feature_name=DUSP4	DUSP4.value <= threshold=1.1499902606010437
node_4683: feature_name=OASL	OASL.value <= threshold=4.282666444778442
node_4684: feature_name=NEAT1	NEAT1.value <= threshold=1.8723400235176086
node_4685: feature_name=PDE4B	PDE4B.value <= threshold=3.009282112121582
node_4686: feature_name=TMSB4X	TMSB4X.value > threshold=0.32411231100559235
node_4942: feature_name=KLF6	KLF6.value <= threshold=0.9956744015216827
node_4943: feature_name=HIST1H1C	HIST1H1C.value <= threshold=1.4721696972846985
node_4944: feature_name=LGALS1	LGALS1.value <= threshold=2.527945637702942
node_4945: feature_name=CREM	CREM.value <= threshold=4.016175150871277
node_4946: feature_name=TRAV1.2	TRAV1.2.value <= threshold=2.0943311527371407
node_4947: feature_name=CXCR3	CXCR3.value <= threshold=4.226457357406616
node_4948: feature_name=MT1E	MT1E.value <= threshold=7.375734090805054
node_4949: feature_name=LTB	LTB.value <= threshold=2.0581836700439453
node_4950: feature_name=PRF1	PRF1.value <= threshold=1.1432855725288391
node_4951: feature_name=TRAC	TRAC.value <= threshold=5.000083684921265
node_4952: feature_name=ACTB	ACTB.value > threshold=0.43066996335983276
node_5054: feature_name=B2M	B2M.value > threshold=0.4987366199493408
node_5082: feature_name=EZR	EZR.value <= threshold=2.0426244735717773
node_5083: feature_name=PIM1	PIM1.value <= threshold=3.651573061943054
node_5084: feature_name=ACTB	ACTB.value > threshold=0.4387611001729965
node_5092: feature_name=PTGDR	PTGDR.value <= threshold=5.677799463272095
node_5093: feature_name=CTSC	CTSC.value <= threshold=2.677038073539734
node_5094: feature_name=TRBV15	TRBV15.value <= threshold=9.536481380462646
node_5095: feature_name=MTRNR2L8	MTRNR2L8.value <= threshold=1.3559061288833618
node_5096: feature_name=CD160	CD160.value <= threshold=8.160803079605103
node_5097: feature_name=THEMIS	THEMIS.value <= threshold=3.7538905143737793
node_5098: feature_name=CD74	CD74.value <= threshold=1.6543444395065308
node_5099: feature_name=XIST	XIST.value <= threshold=6.6134257316589355
node_5100: feature_name=ITGB7	ITGB7.value <= threshold=4.584885597229004
node_5101: feature_name=SLC2A3	SLC2A3.value <= threshold=2.2309097051620483
node_5102: feature_name=FGR	FGR.value <= threshold=4.074938058853149
node_5103: feature_name=NKG7	NKG7.value <= threshold=1.302617073059082
node_5104: feature_name=NKG7	NKG7.value <= threshold=1.3014201521873474
node_5105: feature_name=TRAV5	TRAV5.value <= threshold=12.286319732666016
node_5106: feature_name=TTC38	TTC38.value <= threshold=5.502313852310181
node_5107: feature_name=S100A4	S100A4.value <= threshold=1.2903258800506592
node_5108: feature_name=CDK2AP2	CDK2AP2.value <= threshold=2.3213088512420654
node_5109: feature_name=XIST	XIST.value <= threshold=5.2815327644348145
node_5110: feature_name=CD7	CD7.value <= threshold=1.7507245540618896
node_5111: feature_name=LAG3	LAG3.value <= threshold=5.95251989364624
node_5112: feature_name=TRG.AS1	TRG.AS1.value <= threshold=6.25745701789856
node_5113: feature_name=RGS2	RGS2.value <= threshold=3.113836646080017
Class: Convalescent
Rules_29	passed counts:285
node_0: feature_name=IL32	IL32.value <= threshold=0.7079756855964661
node_1: feature_name=H3F3B	H3F3B.value > threshold=0.02933074999600649
node_1427: feature_name=SELL	SELL.value <= threshold=0.02242341637611389
node_1428: feature_name=TMSB4X	TMSB4X.value <= threshold=0.31609538197517395
node_1429: feature_name=PFN1	PFN1.value <= threshold=0.3566809296607971
node_1430: feature_name=TRAV21	TRAV21.value <= threshold=5.573149919509888
node_1431: feature_name=TRBV2	TRBV2.value <= threshold=4.254673957824707
node_1432: feature_name=MTRNR2L12	MTRNR2L12.value > threshold=0.2612854093313217
node_1844: feature_name=TRBV7.2	TRBV7.2.value <= threshold=8.281152725219727
node_1845: feature_name=JUNB	JUNB.value <= threshold=1.3577044606208801
node_1846: feature_name=TRAV12.3	TRAV12.3.value <= threshold=11.61198377609253
node_1847: feature_name=TPT1	TPT1.value <= threshold=0.9192992448806763
node_1848: feature_name=MTRNR2L8	MTRNR2L8.value <= threshold=1.4470009803771973
node_1849: feature_name=FOS	FOS.value <= threshold=0.8915690779685974
node_1850: feature_name=PRF1	PRF1.value <= threshold=3.168126106262207
node_1851: feature_name=TRAV12.2	TRAV12.2.value <= threshold=5.731661558151245
node_1852: feature_name=TRAV23DV6	TRAV23DV6.value <= threshold=10.154765129089355
node_1853: feature_name=MTRNR2L8	MTRNR2L8.value <= threshold=1.4421471953392029
node_1854: feature_name=TRBV30	TRBV30.value <= threshold=7.8595380783081055
node_1855: feature_name=SAT1	SAT1.value <= threshold=1.5706629753112793
node_1856: feature_name=IGLV2.14	IGLV2.14.value <= threshold=2.0040514282882214
node_1857: feature_name=IL7R	IL7R.value <= threshold=2.0887590646743774
node_1858: feature_name=TRBV4.2	TRBV4.2.value <= threshold=5.60205602645874
node_1859: feature_name=PPP2R5C	PPP2R5C.value <= threshold=4.2840869426727295
node_1860: feature_name=GZMK	GZMK.value <= threshold=3.0005273818969727
node_1861: feature_name=MYOM2	MYOM2.value <= threshold=4.743108171969652
node_1862: feature_name=TRBV11.3	TRBV11.3.value <= threshold=19.72443389892578
node_1863: feature_name=ANXA1	ANXA1.value <= threshold=2.7746872901916504
node_1864: feature_name=IFITM2	IFITM2.value <= threshold=1.7948784828186035
node_1865: feature_name=CHI3L2	CHI3L2.value <= threshold=9.088638305664062
node_1866: feature_name=IFIT2	IFIT2.value <= threshold=10.11371374130249
node_1867: feature_name=KLF6	KLF6.value <= threshold=2.2032392024993896
node_1868: feature_name=TUBA4A	TUBA4A.value <= threshold=3.0908502340316772
node_1869: feature_name=MT2A	MT2A.value <= threshold=3.9891533851623535
node_1870: feature_name=TRAV12.3	TRAV12.3.value <= threshold=7.868264675140381
node_1871: feature_name=NEAT1	NEAT1.value > threshold=0.8475872278213501
node_2021: feature_name=MYBL1	MYBL1.value <= threshold=3.0566806942224503
node_2022: feature_name=NEAT1	NEAT1.value > threshold=0.9054258167743683
node_2028: feature_name=CX3CR1	CX3CR1.value <= threshold=1.9397210776805878
node_2029: feature_name=TRAV12.2	TRAV12.2.value <= threshold=4.302823066711426
node_2030: feature_name=CD74	CD74.value <= threshold=1.0882800221443176
node_2031: feature_name=TRAV29DV5	TRAV29DV5.value <= threshold=6.848590612411499
node_2032: feature_name=AOAH	AOAH.value <= threshold=4.3473827838897705
node_2033: feature_name=KLRC3	KLRC3.value <= threshold=7.084841012954712
node_2034: feature_name=TRAV1.2	TRAV1.2.value <= threshold=7.6674699783325195
node_2035: feature_name=PFN1	PFN1.value <= threshold=0.35439930856227875
node_2036: feature_name=S100A4	S100A4.value <= threshold=1.242368757724762
node_2037: feature_name=FTH1	FTH1.value > threshold=-0.5348802804946899
node_2043: feature_name=PRDM1	PRDM1.value <= threshold=6.153626203536987
node_2044: feature_name=B2M	B2M.value <= threshold=1.2857712507247925
Class: Unexposed
Rules_30	passed counts:285
node_0: feature_name=IL32	IL32.value <= threshold=0.7079756855964661
node_1: feature_name=H3F3B	H3F3B.value > threshold=0.02933074999600649
node_1427: feature_name=SELL	SELL.value <= threshold=0.02242341637611389
node_1428: feature_name=TMSB4X	TMSB4X.value <= threshold=0.31609538197517395
node_1429: feature_name=PFN1	PFN1.value <= threshold=0.3566809296607971
node_1430: feature_name=TRAV21	TRAV21.value <= threshold=5.573149919509888
node_1431: feature_name=TRBV2	TRBV2.value <= threshold=4.254673957824707
node_1432: feature_name=MTRNR2L12	MTRNR2L12.value > threshold=0.2612854093313217
node_1844: feature_name=TRBV7.2	TRBV7.2.value <= threshold=8.281152725219727
node_1845: feature_name=JUNB	JUNB.value <= threshold=1.3577044606208801
node_1846: feature_name=TRAV12.3	TRAV12.3.value <= threshold=11.61198377609253
node_1847: feature_name=TPT1	TPT1.value <= threshold=0.9192992448806763
node_1848: feature_name=MTRNR2L8	MTRNR2L8.value <= threshold=1.4470009803771973
node_1849: feature_name=FOS	FOS.value <= threshold=0.8915690779685974
node_1850: feature_name=PRF1	PRF1.value <= threshold=3.168126106262207
node_1851: feature_name=TRAV12.2	TRAV12.2.value <= threshold=5.731661558151245
node_1852: feature_name=TRAV23DV6	TRAV23DV6.value <= threshold=10.154765129089355
node_1853: feature_name=MTRNR2L8	MTRNR2L8.value <= threshold=1.4421471953392029
node_1854: feature_name=TRBV30	TRBV30.value <= threshold=7.8595380783081055
node_1855: feature_name=SAT1	SAT1.value <= threshold=1.5706629753112793
node_1856: feature_name=IGLV2.14	IGLV2.14.value <= threshold=2.0040514282882214
node_1857: feature_name=IL7R	IL7R.value <= threshold=2.0887590646743774
node_1858: feature_name=TRBV4.2	TRBV4.2.value <= threshold=5.60205602645874
node_1859: feature_name=PPP2R5C	PPP2R5C.value <= threshold=4.2840869426727295
node_1860: feature_name=GZMK	GZMK.value <= threshold=3.0005273818969727
node_1861: feature_name=MYOM2	MYOM2.value <= threshold=4.743108171969652
node_1862: feature_name=TRBV11.3	TRBV11.3.value <= threshold=19.72443389892578
node_1863: feature_name=ANXA1	ANXA1.value <= threshold=2.7746872901916504
node_1864: feature_name=IFITM2	IFITM2.value <= threshold=1.7948784828186035
node_1865: feature_name=CHI3L2	CHI3L2.value <= threshold=9.088638305664062
node_1866: feature_name=IFIT2	IFIT2.value <= threshold=10.11371374130249
node_1867: feature_name=KLF6	KLF6.value <= threshold=2.2032392024993896
node_1868: feature_name=TUBA4A	TUBA4A.value <= threshold=3.0908502340316772
node_1869: feature_name=MT2A	MT2A.value <= threshold=3.9891533851623535
node_1870: feature_name=TRAV12.3	TRAV12.3.value <= threshold=7.868264675140381
node_1871: feature_name=NEAT1	NEAT1.value <= threshold=0.8475872278213501
node_1872: feature_name=TRBV6.5	TRBV6.5.value <= threshold=9.422955513000488
node_1873: feature_name=PECAM1	PECAM1.value <= threshold=3.2792924642562866
node_1874: feature_name=SH3BP5	SH3BP5.value <= threshold=5.9453818798065186
node_1875: feature_name=PRDM1	PRDM1.value <= threshold=6.960040807723999
node_1876: feature_name=HIST1H1D	HIST1H1D.value > threshold=1.1039490699768066
node_1962: feature_name=HIST1H1D	HIST1H1D.value > threshold=1.1457427144050598
node_1964: feature_name=ISG15	ISG15.value <= threshold=3.699370265007019
node_1965: feature_name=TRAV29DV5	TRAV29DV5.value <= threshold=6.613421440124512
node_1966: feature_name=LITAF	LITAF.value <= threshold=2.025375723838806
node_1967: feature_name=PIM1	PIM1.value <= threshold=4.045577883720398
node_1968: feature_name=TRAV3	TRAV3.value <= threshold=9.533164024353027
node_1969: feature_name=GZMA	GZMA.value <= threshold=2.142331600189209
node_1970: feature_name=FGFBP2	FGFBP2.value <= threshold=3.5525219440460205
node_1971: feature_name=HLA.B	HLA.B.value <= threshold=1.5111632347106934
node_1972: feature_name=TRGV9	TRGV9.value <= threshold=4.503713130950928
node_1973: feature_name=TRAV13.1	TRAV13.1.value <= threshold=5.456327438354492
node_1974: feature_name=ZBTB38	ZBTB38.value <= threshold=4.851985216140747
node_1975: feature_name=BHLHE40	BHLHE40.value <= threshold=3.526357650756836
node_1976: feature_name=PRSS23	PRSS23.value <= threshold=5.915500640869141
node_1977: feature_name=TRBV20.1	TRBV20.1.value <= threshold=4.885787010192871
node_1978: feature_name=HIST1H1D	HIST1H1D.value > threshold=1.2097185254096985
Class: Unexposed
Rules_31	passed counts:283
node_0: feature_name=IL32	IL32.value <= threshold=0.7079756855964661
node_1: feature_name=H3F3B	H3F3B.value > threshold=0.02933074999600649
node_1427: feature_name=SELL	SELL.value <= threshold=0.02242341637611389
node_1428: feature_name=TMSB4X	TMSB4X.value <= threshold=0.31609538197517395
node_1429: feature_name=PFN1	PFN1.value > threshold=0.3566809296607971
node_2233: feature_name=TRBV30	TRBV30.value <= threshold=5.4543070793151855
node_2234: feature_name=HLA.B	HLA.B.value <= threshold=0.9778904020786285
node_2235: feature_name=PRF1	PRF1.value <= threshold=2.438174605369568
node_2236: feature_name=XIST	XIST.value <= threshold=1.5339127779006958
node_2237: feature_name=TPT1	TPT1.value <= threshold=0.2292948216199875
node_2238: feature_name=TRDV2	TRDV2.value <= threshold=13.670621871948242
node_2239: feature_name=FTH1	FTH1.value > threshold=0.059521498158574104
node_2373: feature_name=PPP1R15A	PPP1R15A.value <= threshold=0.8786114156246185
node_2374: feature_name=TRAV21	TRAV21.value <= threshold=5.526273012161255
node_2375: feature_name=TRBV2	TRBV2.value <= threshold=2.285985052585602
node_2376: feature_name=TRBV15	TRBV15.value <= threshold=12.589102745056152
node_2377: feature_name=MTRNR2L12	MTRNR2L12.value > threshold=-0.054707905277609825
node_2457: feature_name=SPON2	SPON2.value <= threshold=4.181310653686523
node_2458: feature_name=NFKBIA	NFKBIA.value <= threshold=3.016804337501526
node_2459: feature_name=KIR3DL1	KIR3DL1.value <= threshold=7.6887218952178955
node_2460: feature_name=PARP8	PARP8.value <= threshold=4.941176414489746
node_2461: feature_name=TUBA1B	TUBA1B.value <= threshold=3.222391128540039
node_2462: feature_name=AOAH	AOAH.value <= threshold=4.041271448135376
node_2463: feature_name=GNLY	GNLY.value <= threshold=2.5040985345840454
node_2464: feature_name=ANXA2	ANXA2.value <= threshold=2.854803204536438
node_2465: feature_name=GZMA	GZMA.value <= threshold=2.3139822483062744
node_2466: feature_name=VIM	VIM.value <= threshold=0.05841680057346821
node_2467: feature_name=S100A10	S100A10.value <= threshold=1.4564905762672424
node_2468: feature_name=RHOB	RHOB.value <= threshold=3.6303011178970337
node_2469: feature_name=KLRD1	KLRD1.value <= threshold=2.99312162399292
node_2470: feature_name=PTPRE	PTPRE.value <= threshold=4.895475387573242
node_2471: feature_name=PFN1	PFN1.value > threshold=0.35973867774009705
node_2473: feature_name=HOPX	HOPX.value <= threshold=3.147425651550293
node_2474: feature_name=VIM	VIM.value <= threshold=0.056879473850131035
node_2475: feature_name=CD69	CD69.value <= threshold=1.4735738039016724
node_2476: feature_name=TRAV29DV5	TRAV29DV5.value <= threshold=6.733863830566406
node_2477: feature_name=SH3BP5	SH3BP5.value <= threshold=1.4344444051384926
node_2478: feature_name=LMNA	LMNA.value <= threshold=3.7351402044296265
node_2479: feature_name=BHLHE40	BHLHE40.value <= threshold=3.6719448566436768
node_2480: feature_name=CTSC	CTSC.value <= threshold=1.9975841641426086
Class: Unexposed
Rules_32	passed counts:281
node_0: feature_name=IL32	IL32.value <= threshold=0.7079756855964661
node_1: feature_name=H3F3B	H3F3B.value <= threshold=0.02933074999600649
node_2: feature_name=FTH1	FTH1.value <= threshold=0.21707282960414886
node_3: feature_name=PRF1	PRF1.value <= threshold=0.13563238084316254
node_4: feature_name=ACTB	ACTB.value > threshold=0.19325844943523407
node_260: feature_name=CST7	CST7.value > threshold=-0.17901775240898132
node_316: feature_name=TNFAIP3	TNFAIP3.value <= threshold=0.8730860948562622
node_317: feature_name=MTRNR2L8	MTRNR2L8.value <= threshold=1.9320092797279358
node_318: feature_name=TMSB4X	TMSB4X.value > threshold=0.25854645669460297
node_370: feature_name=KLF6	KLF6.value <= threshold=0.8654843270778656
node_371: feature_name=S100A6	S100A6.value <= threshold=1.3620148301124573
node_372: feature_name=TENT5C	TENT5C.value <= threshold=3.051169753074646
node_373: feature_name=TRAV5	TRAV5.value <= threshold=10.38381290435791
node_374: feature_name=CCL5	CCL5.value > threshold=0.19629447907209396
node_378: feature_name=NEAT1	NEAT1.value <= threshold=1.7115960121154785
node_379: feature_name=F2R	F2R.value <= threshold=4.806342601776123
node_380: feature_name=ZNF683	ZNF683.value <= threshold=4.070085763931274
node_381: feature_name=HSPA1A	HSPA1A.value <= threshold=8.518572568893433
node_382: feature_name=METRNL	METRNL.value <= threshold=4.695551156997681
node_383: feature_name=IL32	IL32.value <= threshold=0.7051734924316406
node_384: feature_name=MYOM2	MYOM2.value <= threshold=13.178316593170166
node_385: feature_name=GATA3	GATA3.value <= threshold=3.8088018894195557
node_386: feature_name=ATG2A	ATG2A.value <= threshold=3.7301801443099976
node_387: feature_name=SPOCK2	SPOCK2.value <= threshold=2.2676812410354614
node_388: feature_name=OASL	OASL.value <= threshold=4.310741662979126
node_389: feature_name=GGA2	GGA2.value <= threshold=5.8695220947265625
node_390: feature_name=CD38	CD38.value <= threshold=2.3317052870988846
node_391: feature_name=PDE4B	PDE4B.value <= threshold=2.4724466800689697
node_392: feature_name=HLA.DRB1	HLA.DRB1.value <= threshold=2.1356056928634644
node_393: feature_name=HIST1H2BC	HIST1H2BC.value <= threshold=4.1702775955200195
node_394: feature_name=HSPA1A	HSPA1A.value <= threshold=6.035132884979248
node_395: feature_name=JUN	JUN.value <= threshold=1.1255689859390259
Class: Convalescent
Rules_33	passed counts:278
node_0: feature_name=IL32	IL32.value > threshold=0.7079756855964661
node_4666: feature_name=H3F3B	H3F3B.value <= threshold=0.6965958178043365
node_4667: feature_name=MTRNR2L8	MTRNR2L8.value <= threshold=1.4437581300735474
node_4668: feature_name=TRBV4.2	TRBV4.2.value <= threshold=3.013574242591858
node_4669: feature_name=GZMB	GZMB.value <= threshold=3.25878643989563
node_4670: feature_name=TRBV6.6	TRBV6.6.value <= threshold=5.4096221923828125
node_4671: feature_name=CD69	CD69.value <= threshold=0.7348192632198334
node_4672: feature_name=PRF1	PRF1.value > threshold=1.1475250124931335
node_6470: feature_name=CCL5	CCL5.value > threshold=0.32976770401000977
node_6522: feature_name=TRBV18	TRBV18.value <= threshold=9.17740774154663
node_6523: feature_name=PFN1	PFN1.value <= threshold=1.2413166761398315
node_6524: feature_name=ACTB	ACTB.value <= threshold=0.8476336002349854
node_6525: feature_name=FTH1	FTH1.value <= threshold=0.878923237323761
node_6526: feature_name=DUSP4	DUSP4.value <= threshold=4.288325309753418
node_6527: feature_name=DDIT4	DDIT4.value <= threshold=1.2500891089439392
node_6528: feature_name=ZFP36L2	ZFP36L2.value <= threshold=1.988508939743042
node_6529: feature_name=EZR	EZR.value <= threshold=2.522229790687561
node_6530: feature_name=TMSB4X	TMSB4X.value <= threshold=0.25030283629894257
node_6531: feature_name=PRF1	PRF1.value > threshold=1.1905804872512817
node_6533: feature_name=MTRNR2L12	MTRNR2L12.value <= threshold=0.898983895778656
node_6534: feature_name=CD38	CD38.value <= threshold=2.0703825503587723
node_6535: feature_name=KLRC1	KLRC1.value <= threshold=9.927769184112549
node_6536: feature_name=CCL5	CCL5.value > threshold=1.0890102982521057
node_6586: feature_name=CXCR3	CXCR3.value <= threshold=3.549547553062439
node_6587: feature_name=HLA.DQA2	HLA.DQA2.value <= threshold=5.494755506515503
node_6588: feature_name=XIST	XIST.value <= threshold=5.209770202636719
node_6589: feature_name=TRAV29DV5	TRAV29DV5.value <= threshold=8.286470890045166
node_6590: feature_name=IL32	IL32.value > threshold=0.7112160921096802
node_6592: feature_name=HSPA5	HSPA5.value <= threshold=2.070464551448822
node_6593: feature_name=SIT1	SIT1.value <= threshold=5.365286588668823
node_6594: feature_name=TRBV7.6	TRBV7.6.value <= threshold=7.430192708969116
node_6595: feature_name=MYBL1	MYBL1.value <= threshold=8.552394390106201
node_6596: feature_name=NFKBIA	NFKBIA.value <= threshold=2.35414981842041
node_6597: feature_name=ADGRG1	ADGRG1.value <= threshold=5.077451467514038
Class: Convalescent
Rules_34	passed counts:270
node_0: feature_name=IL32	IL32.value <= threshold=0.7079756855964661
node_1: feature_name=H3F3B	H3F3B.value > threshold=0.02933074999600649
node_1427: feature_name=SELL	SELL.value <= threshold=0.02242341637611389
node_1428: feature_name=TMSB4X	TMSB4X.value <= threshold=0.31609538197517395
node_1429: feature_name=PFN1	PFN1.value > threshold=0.3566809296607971
node_2233: feature_name=TRBV30	TRBV30.value <= threshold=5.4543070793151855
node_2234: feature_name=HLA.B	HLA.B.value <= threshold=0.9778904020786285
node_2235: feature_name=PRF1	PRF1.value <= threshold=2.438174605369568
node_2236: feature_name=XIST	XIST.value <= threshold=1.5339127779006958
node_2237: feature_name=TPT1	TPT1.value <= threshold=0.2292948216199875
node_2238: feature_name=TRDV2	TRDV2.value <= threshold=13.670621871948242
node_2239: feature_name=FTH1	FTH1.value > threshold=0.059521498158574104
node_2373: feature_name=PPP1R15A	PPP1R15A.value > threshold=0.8786114156246185
node_2575: feature_name=IFIT2	IFIT2.value <= threshold=7.584458112716675
node_2576: feature_name=CCL5	CCL5.value > threshold=0.05433460511267185
node_2580: feature_name=HLA.B	HLA.B.value <= threshold=0.45820340514183044
node_2581: feature_name=CTSW	CTSW.value <= threshold=2.0174074172973633
node_2582: feature_name=PFN1	PFN1.value <= threshold=1.6767173409461975
node_2583: feature_name=GIMAP4	GIMAP4.value <= threshold=2.8027580976486206
node_2584: feature_name=TRBV7.6	TRBV7.6.value <= threshold=1.243590570986271
node_2585: feature_name=CHI3L2	CHI3L2.value <= threshold=6.162026882171631
node_2586: feature_name=SLC2A3	SLC2A3.value <= threshold=2.661250948905945
node_2587: feature_name=IGLV2.14	IGLV2.14.value <= threshold=5.660222768783569
node_2588: feature_name=TRBV4.2	TRBV4.2.value <= threshold=6.596654415130615
node_2589: feature_name=CD63	CD63.value <= threshold=2.9848583936691284
node_2590: feature_name=CEP78	CEP78.value <= threshold=7.257721662521362
node_2591: feature_name=CD8B	CD8B.value <= threshold=2.371240258216858
node_2592: feature_name=ALOX5AP	ALOX5AP.value <= threshold=4.1970555782318115
node_2593: feature_name=DUSP1	DUSP1.value <= threshold=1.66559499502182
node_2594: feature_name=SH3BP5	SH3BP5.value <= threshold=5.833605051040649
node_2595: feature_name=ITGB7	ITGB7.value <= threshold=3.8698259592056274
node_2596: feature_name=KLRC1	KLRC1.value <= threshold=2.204254075884819
node_2597: feature_name=TRBV29.1	TRBV29.1.value <= threshold=6.931222677230835
node_2598: feature_name=CST7	CST7.value <= threshold=2.0275886058807373
Class: Unexposed
Rules_35	passed counts:268
node_0: feature_name=IL32	IL32.value > threshold=0.7079756855964661
node_4666: feature_name=H3F3B	H3F3B.value > threshold=0.6965958178043365
node_9956: feature_name=PFN1	PFN1.value > threshold=-0.8075283914804459
node_10156: feature_name=H3F3B	H3F3B.value > threshold=1.0193890929222107
node_10588: feature_name=TRBV29.1	TRBV29.1.value <= threshold=1.530583806335926
node_10589: feature_name=JUN	JUN.value > threshold=1.0171766877174377
node_10731: feature_name=PFN1	PFN1.value > threshold=-0.14914396405220032
node_10733: feature_name=KLRC1	KLRC1.value <= threshold=7.543832302093506
node_10734: feature_name=TRAV12.3	TRAV12.3.value <= threshold=3.947858639061451
node_10735: feature_name=IFITM3	IFITM3.value <= threshold=2.3995320796966553
node_10736: feature_name=TPT1	TPT1.value <= threshold=1.0236576795578003
node_10737: feature_name=ZFP36L2	ZFP36L2.value <= threshold=2.3624815940856934
node_10738: feature_name=IGLV2.14	IGLV2.14.value <= threshold=5.9943225383758545
node_10739: feature_name=TUBA4A	TUBA4A.value <= threshold=2.8539063930511475
node_10740: feature_name=TRAV17	TRAV17.value <= threshold=6.5940165519714355
node_10741: feature_name=FGR	FGR.value <= threshold=3.189974069595337
node_10742: feature_name=CXCR4	CXCR4.value <= threshold=2.4446293115615845
node_10743: feature_name=LTB	LTB.value <= threshold=1.7041921019554138
node_10744: feature_name=SELL	SELL.value <= threshold=0.9383428692817688
node_10745: feature_name=HLA.DPA1	HLA.DPA1.value <= threshold=1.9582465291023254
node_10746: feature_name=TRAV13.1	TRAV13.1.value <= threshold=2.071409359574318
Class: Unexposed
Rules_36	passed counts:265
node_0: feature_name=IL32	IL32.value <= threshold=0.7079756855964661
node_1: feature_name=H3F3B	H3F3B.value > threshold=0.02933074999600649
node_1427: feature_name=SELL	SELL.value <= threshold=0.02242341637611389
node_1428: feature_name=TMSB4X	TMSB4X.value > threshold=0.31609538197517395
node_3146: feature_name=PRF1	PRF1.value <= threshold=0.9653005599975586
node_3147: feature_name=TRBV30	TRBV30.value <= threshold=4.782980442047119
node_3148: feature_name=TRAV21	TRAV21.value <= threshold=5.49749755859375
node_3149: feature_name=H3F3B	H3F3B.value > threshold=0.45000720024108887
node_3467: feature_name=DUSP1	DUSP1.value <= threshold=-0.3230585679411888
node_3468: feature_name=JUN	JUN.value <= threshold=0.8323211371898651
node_3469: feature_name=PFN1	PFN1.value <= threshold=0.27464038133621216
node_3470: feature_name=TRBV2	TRBV2.value <= threshold=2.4594421982765198
node_3471: feature_name=DUSP2	DUSP2.value <= threshold=0.8082866817712784
node_3472: feature_name=GZMB	GZMB.value <= threshold=0.8615076839923859
node_3473: feature_name=FOSL2	FOSL2.value <= threshold=6.978302478790283
node_3474: feature_name=TRAV12.2	TRAV12.2.value <= threshold=5.270486354827881
node_3475: feature_name=TRBV24.1	TRBV24.1.value <= threshold=11.522299766540527
node_3476: feature_name=KLRC1	KLRC1.value <= threshold=3.3806158751249313
node_3477: feature_name=VIM	VIM.value <= threshold=1.6725244522094727
node_3478: feature_name=SMAD7	SMAD7.value <= threshold=7.554082155227661
node_3479: feature_name=JUNB	JUNB.value <= threshold=1.3748066425323486
node_3480: feature_name=TNFAIP3	TNFAIP3.value <= threshold=2.4344851970672607
node_3481: feature_name=ACTB	ACTB.value > threshold=-0.8462678492069244
Class: Unexposed
Rules_37	passed counts:259
node_0: feature_name=IL32	IL32.value > threshold=0.7079756855964661
node_4666: feature_name=H3F3B	H3F3B.value <= threshold=0.6965958178043365
node_4667: feature_name=MTRNR2L8	MTRNR2L8.value <= threshold=1.4437581300735474
node_4668: feature_name=TRBV4.2	TRBV4.2.value <= threshold=3.013574242591858
node_4669: feature_name=GZMB	GZMB.value > threshold=3.25878643989563
node_9563: feature_name=FOS	FOS.value > threshold=-0.6461668312549591
node_9593: feature_name=ACTB	ACTB.value > threshold=0.4559279531240463
node_9599: feature_name=IFITM3	IFITM3.value <= threshold=1.2944342494010925
node_9600: feature_name=HIST1H4C	HIST1H4C.value <= threshold=1.7588971257209778
node_9601: feature_name=KLRD1	KLRD1.value <= threshold=3.8280659914016724
node_9602: feature_name=MTRNR2L8	MTRNR2L8.value <= threshold=1.0850209593772888
node_9603: feature_name=NCR3	NCR3.value <= threshold=3.667393922805786
node_9604: feature_name=FCRL6	FCRL6.value <= threshold=6.351337909698486
Class: Acute
Rules_38	passed counts:256
node_0: feature_name=IL32	IL32.value > threshold=0.7079756855964661
node_4666: feature_name=H3F3B	H3F3B.value > threshold=0.6965958178043365
node_9956: feature_name=PFN1	PFN1.value <= threshold=-0.8075283914804459
node_9957: feature_name=H3F3B	H3F3B.value <= threshold=0.9645876884460449
node_9958: feature_name=DUSP1	DUSP1.value <= threshold=-0.2779587060213089
node_9959: feature_name=SELL	SELL.value <= threshold=0.32172447443008423
node_9960: feature_name=DUSP2	DUSP2.value <= threshold=2.813310384750366
node_9961: feature_name=S100A10	S100A10.value <= threshold=0.9120067059993744
node_9962: feature_name=TRAV5	TRAV5.value <= threshold=4.8392634727060795
node_9963: feature_name=TRBV2	TRBV2.value <= threshold=8.15656566619873
node_9964: feature_name=IFIT2	IFIT2.value <= threshold=8.452712059020996
node_9965: feature_name=ZFP36L2	ZFP36L2.value <= threshold=2.0449873208999634
node_9966: feature_name=TRBV7.2	TRBV7.2.value <= threshold=7.032942295074463
node_9967: feature_name=TRBV6.5	TRBV6.5.value <= threshold=9.235281467437744
node_9968: feature_name=TRBV24.1	TRBV24.1.value <= threshold=10.6798677444458
node_9969: feature_name=TRAV21	TRAV21.value <= threshold=8.607728481292725
node_9970: feature_name=JUNB	JUNB.value <= threshold=1.603085219860077
node_9971: feature_name=TRBV6.6	TRBV6.6.value <= threshold=10.154061317443848
node_9972: feature_name=H3F3B	H3F3B.value <= threshold=0.9627857506275177
node_9973: feature_name=FTL	FTL.value <= threshold=0.551678329706192
Class: Unexposed
Rules_39	passed counts:249
node_0: feature_name=IL32	IL32.value > threshold=0.7079756855964661
node_4666: feature_name=H3F3B	H3F3B.value <= threshold=0.6965958178043365
node_4667: feature_name=MTRNR2L8	MTRNR2L8.value <= threshold=1.4437581300735474
node_4668: feature_name=TRBV4.2	TRBV4.2.value <= threshold=3.013574242591858
node_4669: feature_name=GZMB	GZMB.value <= threshold=3.25878643989563
node_4670: feature_name=TRBV6.6	TRBV6.6.value <= threshold=5.4096221923828125
node_4671: feature_name=CD69	CD69.value <= threshold=0.7348192632198334
node_4672: feature_name=PRF1	PRF1.value > threshold=1.1475250124931335
node_6470: feature_name=CCL5	CCL5.value > threshold=0.32976770401000977
node_6522: feature_name=TRBV18	TRBV18.value <= threshold=9.17740774154663
node_6523: feature_name=PFN1	PFN1.value <= threshold=1.2413166761398315
node_6524: feature_name=ACTB	ACTB.value > threshold=0.8476336002349854
node_7184: feature_name=HLA.B	HLA.B.value <= threshold=0.7677779793739319
node_7185: feature_name=FOS	FOS.value <= threshold=0.9635599255561829
node_7186: feature_name=S100A10	S100A10.value > threshold=0.69351926445961
node_7288: feature_name=ZNF683	ZNF683.value <= threshold=4.094048261642456
node_7289: feature_name=TRBV29.1	TRBV29.1.value <= threshold=2.34733933955431
node_7290: feature_name=TRBV2	TRBV2.value <= threshold=7.9102489948272705
node_7291: feature_name=IFITM1	IFITM1.value <= threshold=1.5691222548484802
node_7292: feature_name=CD300A	CD300A.value <= threshold=4.2352941036224365
node_7293: feature_name=MTRNR2L12	MTRNR2L12.value <= threshold=2.1384352445602417
node_7294: feature_name=NR4A2	NR4A2.value <= threshold=2.524812340736389
node_7295: feature_name=ITGB7	ITGB7.value <= threshold=2.813048481941223
node_7296: feature_name=ATG2A	ATG2A.value <= threshold=2.1438379883766174
node_7297: feature_name=BHLHE40	BHLHE40.value <= threshold=2.9412835836410522
node_7298: feature_name=TRBV18	TRBV18.value <= threshold=3.0201436020433903
node_7299: feature_name=FCRL6	FCRL6.value <= threshold=6.262539863586426
node_7300: feature_name=SRRT	SRRT.value <= threshold=3.341281771659851
node_7301: feature_name=TUBA4A	TUBA4A.value <= threshold=2.476000428199768
node_7302: feature_name=IRF1	IRF1.value <= threshold=2.2241321802139282
Class: Convalescent
Rules_40	passed counts:239
node_0: feature_name=IL32	IL32.value > threshold=0.7079756855964661
node_4666: feature_name=H3F3B	H3F3B.value <= threshold=0.6965958178043365
node_4667: feature_name=MTRNR2L8	MTRNR2L8.value <= threshold=1.4437581300735474
node_4668: feature_name=TRBV4.2	TRBV4.2.value <= threshold=3.013574242591858
node_4669: feature_name=GZMB	GZMB.value <= threshold=3.25878643989563
node_4670: feature_name=TRBV6.6	TRBV6.6.value <= threshold=5.4096221923828125
node_4671: feature_name=CD69	CD69.value > threshold=0.7348192632198334
node_8045: feature_name=TRBV18	TRBV18.value <= threshold=9.416730880737305
node_8046: feature_name=IL32	IL32.value > threshold=0.9862456321716309
node_8436: feature_name=DUSP1	DUSP1.value > threshold=0.05227666161954403
node_9032: feature_name=IFITM3	IFITM3.value > threshold=1.1977108716964722
node_9386: feature_name=RGS1	RGS1.value <= threshold=2.783394694328308
node_9387: feature_name=KLF6	KLF6.value <= threshold=1.7840620279312134
node_9388: feature_name=S100A11	S100A11.value <= threshold=1.7031146883964539
node_9389: feature_name=TENT5C	TENT5C.value <= threshold=3.304422378540039
node_9390: feature_name=HIST1H1D	HIST1H1D.value <= threshold=1.4794347882270813
node_9391: feature_name=ITM2A	ITM2A.value <= threshold=3.2542145252227783
node_9392: feature_name=ATG2A	ATG2A.value <= threshold=4.476720571517944
node_9393: feature_name=TSPYL2	TSPYL2.value <= threshold=3.1252678632736206
node_9394: feature_name=PTPRE	PTPRE.value <= threshold=4.075495481491089
node_9395: feature_name=ZFP36	ZFP36.value <= threshold=1.8423392176628113
node_9396: feature_name=LMNB1	LMNB1.value <= threshold=5.884341716766357
node_9397: feature_name=PRF1	PRF1.value <= threshold=3.9013831615448
node_9398: feature_name=ISG15	ISG15.value <= threshold=3.7543282508850098
node_9399: feature_name=LTB	LTB.value <= threshold=1.5169923305511475
node_9400: feature_name=PLEKHA2	PLEKHA2.value <= threshold=4.016571521759033
node_9401: feature_name=HLA.DRB1	HLA.DRB1.value <= threshold=1.7609211206436157
node_9402: feature_name=TNFAIP3	TNFAIP3.value <= threshold=2.1249160766601562
Class: Convalescent
Rules_41	passed counts:219
node_0: feature_name=IL32	IL32.value > threshold=0.7079756855964661
node_4666: feature_name=H3F3B	H3F3B.value <= threshold=0.6965958178043365
node_4667: feature_name=MTRNR2L8	MTRNR2L8.value <= threshold=1.4437581300735474
node_4668: feature_name=TRBV4.2	TRBV4.2.value <= threshold=3.013574242591858
node_4669: feature_name=GZMB	GZMB.value <= threshold=3.25878643989563
node_4670: feature_name=TRBV6.6	TRBV6.6.value <= threshold=5.4096221923828125
node_4671: feature_name=CD69	CD69.value <= threshold=0.7348192632198334
node_4672: feature_name=PRF1	PRF1.value <= threshold=1.1475250124931335
node_4673: feature_name=TUBA4A	TUBA4A.value <= threshold=1.9695218205451965
node_4674: feature_name=H3F3B	H3F3B.value > threshold=0.36516086757183075
node_6022: feature_name=IL32	IL32.value > threshold=1.0593942403793335
node_6172: feature_name=PFN1	PFN1.value > threshold=-0.30387336015701294
node_6204: feature_name=ZFP36L2	ZFP36L2.value <= threshold=1.3832944631576538
node_6205: feature_name=NKG7	NKG7.value <= threshold=1.821541428565979
node_6206: feature_name=ZNF683	ZNF683.value <= threshold=4.772129058837891
node_6207: feature_name=C1orf162	C1orf162.value <= threshold=0.5812654495239258
node_6208: feature_name=CD74	CD74.value <= threshold=1.057919681072235
node_6209: feature_name=MTRNR2L12	MTRNR2L12.value <= threshold=2.004280388355255
node_6210: feature_name=FGFBP2	FGFBP2.value <= threshold=3.3694286346435547
node_6211: feature_name=FTL	FTL.value <= threshold=0.9028553068637848
node_6212: feature_name=LMNB1	LMNB1.value <= threshold=4.309981107711792
node_6213: feature_name=CHI3L2	CHI3L2.value <= threshold=8.188256740570068
node_6214: feature_name=MT1E	MT1E.value <= threshold=7.177579402923584
node_6215: feature_name=SLA2	SLA2.value <= threshold=4.176983118057251
node_6216: feature_name=LTB	LTB.value <= threshold=0.5633869171142578
node_6217: feature_name=TRBV24.1	TRBV24.1.value <= threshold=5.518932104110718
node_6218: feature_name=GZMK	GZMK.value <= threshold=3.4988958835601807
node_6219: feature_name=TNFAIP3	TNFAIP3.value <= threshold=0.9725402891635895
node_6220: feature_name=TUBA1B	TUBA1B.value <= threshold=2.6475672721862793
node_6221: feature_name=GATA3	GATA3.value <= threshold=4.186003804206848
node_6222: feature_name=TSC22D3	TSC22D3.value <= threshold=1.541011095046997
node_6223: feature_name=ZFP36	ZFP36.value <= threshold=1.7856227159500122
node_6224: feature_name=TRAV12.2	TRAV12.2.value <= threshold=7.415706157684326
node_6225: feature_name=NKG7	NKG7.value <= threshold=1.7239638566970825
node_6226: feature_name=ID2	ID2.value <= threshold=2.3999485969543457
node_6227: feature_name=S100A4	S100A4.value <= threshold=1.5773437023162842
node_6228: feature_name=PYHIN1	PYHIN1.value <= threshold=6.095887184143066
node_6229: feature_name=DUSP2	DUSP2.value <= threshold=3.241798996925354
node_6230: feature_name=PPP1R14B	PPP1R14B.value <= threshold=2.43627317994833
node_6231: feature_name=TRAV6	TRAV6.value <= threshold=5.788875475525856
node_6232: feature_name=TRDV2	TRDV2.value <= threshold=15.028738975524902
node_6233: feature_name=HLA.B	HLA.B.value > threshold=-1.2685590386390686
Class: Convalescent
Rules_42	passed counts:211
node_0: feature_name=IL32	IL32.value > threshold=0.7079756855964661
node_4666: feature_name=H3F3B	H3F3B.value <= threshold=0.6965958178043365
node_4667: feature_name=MTRNR2L8	MTRNR2L8.value <= threshold=1.4437581300735474
node_4668: feature_name=TRBV4.2	TRBV4.2.value <= threshold=3.013574242591858
node_4669: feature_name=GZMB	GZMB.value <= threshold=3.25878643989563
node_4670: feature_name=TRBV6.6	TRBV6.6.value <= threshold=5.4096221923828125
node_4671: feature_name=CD69	CD69.value > threshold=0.7348192632198334
node_8045: feature_name=TRBV18	TRBV18.value <= threshold=9.416730880737305
node_8046: feature_name=IL32	IL32.value <= threshold=0.9862456321716309
node_8047: feature_name=FTH1	FTH1.value <= threshold=0.3797899931669235
node_8048: feature_name=H3F3B	H3F3B.value <= threshold=0.3692835420370102
node_8049: feature_name=TUBA4A	TUBA4A.value <= threshold=2.1044949293136597
node_8050: feature_name=RHOB	RHOB.value <= threshold=2.8431869745254517
node_8051: feature_name=TMSB4X	TMSB4X.value > threshold=-1.6282145380973816
node_8053: feature_name=PPP1R14B	PPP1R14B.value <= threshold=5.284058570861816
node_8054: feature_name=BHLHE40	BHLHE40.value <= threshold=2.7389785051345825
node_8055: feature_name=ABI3	ABI3.value <= threshold=2.983623743057251
node_8056: feature_name=MYADM	MYADM.value <= threshold=1.8807940483093262
node_8057: feature_name=BATF	BATF.value <= threshold=4.830892324447632
node_8058: feature_name=VIM	VIM.value <= threshold=1.2321358919143677
node_8059: feature_name=TRAV5	TRAV5.value <= threshold=7.774427890777588
node_8060: feature_name=CD7	CD7.value <= threshold=1.1088316440582275
node_8061: feature_name=DUSP4	DUSP4.value <= threshold=4.807389259338379
node_8062: feature_name=OASL	OASL.value <= threshold=3.2247564792633057
node_8063: feature_name=RUNX3	RUNX3.value <= threshold=3.6657785177230835
node_8064: feature_name=ACTB	ACTB.value > threshold=-0.4847865700721741
node_8074: feature_name=TRBV24.1	TRBV24.1.value <= threshold=7.563383102416992
node_8075: feature_name=CCL5	CCL5.value > threshold=0.8891007304191589
node_8099: feature_name=FTH1	FTH1.value <= threshold=0.36364084482192993
node_8100: feature_name=AOAH	AOAH.value <= threshold=4.136950969696045
node_8101: feature_name=PYHIN1	PYHIN1.value <= threshold=5.481783390045166
node_8102: feature_name=ZEB2	ZEB2.value <= threshold=3.2529971599578857
node_8103: feature_name=THEMIS	THEMIS.value <= threshold=5.363221645355225
node_8104: feature_name=CMC1	CMC1.value <= threshold=4.4014832973480225
node_8105: feature_name=IFIT2	IFIT2.value <= threshold=7.3649256229400635
node_8106: feature_name=ZFP36L2	ZFP36L2.value <= threshold=1.9119192957878113
node_8107: feature_name=AHNAK	AHNAK.value <= threshold=2.871500611305237
node_8108: feature_name=LAG3	LAG3.value <= threshold=3.4023663997650146
Class: Convalescent
Rules_43	passed counts:211
node_0: feature_name=IL32	IL32.value <= threshold=0.7079756855964661
node_1: feature_name=H3F3B	H3F3B.value > threshold=0.02933074999600649
node_1427: feature_name=SELL	SELL.value <= threshold=0.02242341637611389
node_1428: feature_name=TMSB4X	TMSB4X.value > threshold=0.31609538197517395
node_3146: feature_name=PRF1	PRF1.value > threshold=0.9653005599975586
node_4122: feature_name=H3F3B	H3F3B.value > threshold=0.5713555812835693
node_4288: feature_name=DUSP1	DUSP1.value <= threshold=-0.3030039444565773
node_4289: feature_name=PLEKHA2	PLEKHA2.value <= threshold=4.840450763702393
node_4290: feature_name=TRAV12.3	TRAV12.3.value <= threshold=7.504267692565918
node_4291: feature_name=TMSB4X	TMSB4X.value <= threshold=0.9071351587772369
node_4292: feature_name=PRF1	PRF1.value <= threshold=3.7443538904190063
node_4293: feature_name=ITGB2	ITGB2.value <= threshold=2.1453871726989746
node_4294: feature_name=FTH1	FTH1.value <= threshold=0.9945425987243652
node_4295: feature_name=TRGV9	TRGV9.value <= threshold=6.994333267211914
node_4296: feature_name=TRAV21	TRAV21.value <= threshold=2.902107782661915
node_4297: feature_name=C1orf162	C1orf162.value <= threshold=0.8524752259254456
node_4298: feature_name=IL32	IL32.value <= threshold=0.6961978673934937
node_4299: feature_name=IFITM2	IFITM2.value <= threshold=1.8051542043685913
node_4300: feature_name=IL7R	IL7R.value <= threshold=2.010886490345001
node_4301: feature_name=IGLV2.14	IGLV2.14.value <= threshold=5.995029449462891
node_4302: feature_name=RGS2	RGS2.value <= threshold=3.98704195022583
node_4303: feature_name=KLRC3	KLRC3.value <= threshold=7.3258161544799805
node_4304: feature_name=RGS1	RGS1.value <= threshold=6.753198623657227
node_4305: feature_name=PPP1R15A	PPP1R15A.value <= threshold=1.9257046580314636
node_4306: feature_name=DUSP2	DUSP2.value <= threshold=3.6304163932800293
node_4307: feature_name=ENC1	ENC1.value <= threshold=6.779326438903809
node_4308: feature_name=STOM	STOM.value <= threshold=3.76803982257843
node_4309: feature_name=CD8A	CD8A.value <= threshold=2.2353307008743286
node_4310: feature_name=PMAIP1	PMAIP1.value <= threshold=3.7650691270828247
node_4311: feature_name=TRBV2	TRBV2.value <= threshold=2.173945724964142
Class: Unexposed
Rules_44	passed counts:211
node_0: feature_name=IL32	IL32.value <= threshold=0.7079756855964661
node_1: feature_name=H3F3B	H3F3B.value > threshold=0.02933074999600649
node_1427: feature_name=SELL	SELL.value <= threshold=0.02242341637611389
node_1428: feature_name=TMSB4X	TMSB4X.value <= threshold=0.31609538197517395
node_1429: feature_name=PFN1	PFN1.value <= threshold=0.3566809296607971
node_1430: feature_name=TRAV21	TRAV21.value <= threshold=5.573149919509888
node_1431: feature_name=TRBV2	TRBV2.value <= threshold=4.254673957824707
node_1432: feature_name=MTRNR2L12	MTRNR2L12.value <= threshold=0.2612854093313217
node_1433: feature_name=JUNB	JUNB.value > threshold=0.4974944293498993
node_1719: feature_name=TRAV13.1	TRAV13.1.value <= threshold=4.213074445724487
node_1720: feature_name=DUSP1	DUSP1.value <= threshold=-0.29717259109020233
node_1721: feature_name=TMSB4X	TMSB4X.value <= threshold=0.1294616088271141
node_1722: feature_name=NFKBIA	NFKBIA.value <= threshold=2.923353910446167
node_1723: feature_name=IL32	IL32.value <= threshold=0.6773282587528229
node_1724: feature_name=ADGRG1	ADGRG1.value <= threshold=4.222285747528076
node_1725: feature_name=IL7R	IL7R.value <= threshold=1.7282693982124329
node_1726: feature_name=HLA.DPB1	HLA.DPB1.value <= threshold=1.9684158563613892
node_1727: feature_name=MTRNR2L12	MTRNR2L12.value <= threshold=0.25328583270311356
node_1728: feature_name=TRAV29DV5	TRAV29DV5.value <= threshold=8.4182767868042
node_1729: feature_name=TRBC1	TRBC1.value <= threshold=2.6861026287078857
node_1730: feature_name=HLA.DQA2	HLA.DQA2.value <= threshold=5.0743019580841064
node_1731: feature_name=JUNB	JUNB.value > threshold=0.5039983689785004
node_1735: feature_name=TRBV7.6	TRBV7.6.value <= threshold=7.651521682739258
node_1736: feature_name=MTRNR2L12	MTRNR2L12.value <= threshold=0.2210139036178589
node_1737: feature_name=ANXA1	ANXA1.value <= threshold=2.203239917755127
Class: Unexposed
Rules_45	passed counts:190
node_0: feature_name=IL32	IL32.value > threshold=0.7079756855964661
node_4666: feature_name=H3F3B	H3F3B.value > threshold=0.6965958178043365
node_9956: feature_name=PFN1	PFN1.value > threshold=-0.8075283914804459
node_10156: feature_name=H3F3B	H3F3B.value <= threshold=1.0193890929222107
node_10157: feature_name=IL32	IL32.value <= threshold=1.1489582657814026
node_10158: feature_name=TUBA4A	TUBA4A.value > threshold=1.2633296251296997
node_10340: feature_name=TRAV21	TRAV21.value <= threshold=5.613293409347534
node_10341: feature_name=CD63	CD63.value <= threshold=2.355666399002075
node_10342: feature_name=HLA.DQA1	HLA.DQA1.value <= threshold=2.658807158470154
node_10343: feature_name=IL7R	IL7R.value <= threshold=1.7879691123962402
node_10344: feature_name=FTH1	FTH1.value <= threshold=0.733323872089386
node_10345: feature_name=ITGB7	ITGB7.value <= threshold=3.1895647048950195
node_10346: feature_name=GNLY	GNLY.value <= threshold=2.0072872638702393
node_10347: feature_name=ADGRG1	ADGRG1.value <= threshold=5.487023830413818
node_10348: feature_name=ANXA2	ANXA2.value <= threshold=2.4427391290664673
node_10349: feature_name=DUSP2	DUSP2.value <= threshold=3.947611451148987
node_10350: feature_name=MT1E	MT1E.value <= threshold=5.8401429653167725
node_10351: feature_name=SLFN5	SLFN5.value <= threshold=3.5058364868164062
node_10352: feature_name=IFNG	IFNG.value <= threshold=6.884625434875488
node_10353: feature_name=TRAV29DV5	TRAV29DV5.value <= threshold=7.866834402084351
node_10354: feature_name=IFITM1	IFITM1.value <= threshold=1.8400517702102661
node_10355: feature_name=GZMH	GZMH.value <= threshold=2.5709571838378906
node_10356: feature_name=TRAV13.1	TRAV13.1.value <= threshold=5.630823135375977
node_10357: feature_name=SIT1	SIT1.value <= threshold=3.7176793813705444
Class: Unexposed
Rules_46	passed counts:189
node_0: feature_name=IL32	IL32.value > threshold=0.7079756855964661
node_4666: feature_name=H3F3B	H3F3B.value <= threshold=0.6965958178043365
node_4667: feature_name=MTRNR2L8	MTRNR2L8.value <= threshold=1.4437581300735474
node_4668: feature_name=TRBV4.2	TRBV4.2.value <= threshold=3.013574242591858
node_4669: feature_name=GZMB	GZMB.value <= threshold=3.25878643989563
node_4670: feature_name=TRBV6.6	TRBV6.6.value <= threshold=5.4096221923828125
node_4671: feature_name=CD69	CD69.value <= threshold=0.7348192632198334
node_4672: feature_name=PRF1	PRF1.value > threshold=1.1475250124931335
node_6470: feature_name=CCL5	CCL5.value > threshold=0.32976770401000977
node_6522: feature_name=TRBV18	TRBV18.value <= threshold=9.17740774154663
node_6523: feature_name=PFN1	PFN1.value <= threshold=1.2413166761398315
node_6524: feature_name=ACTB	ACTB.value <= threshold=0.8476336002349854
node_6525: feature_name=FTH1	FTH1.value <= threshold=0.878923237323761
node_6526: feature_name=DUSP4	DUSP4.value <= threshold=4.288325309753418
node_6527: feature_name=DDIT4	DDIT4.value <= threshold=1.2500891089439392
node_6528: feature_name=ZFP36L2	ZFP36L2.value <= threshold=1.988508939743042
node_6529: feature_name=EZR	EZR.value <= threshold=2.522229790687561
node_6530: feature_name=TMSB4X	TMSB4X.value > threshold=0.25030283629894257
node_6652: feature_name=PMAIP1	PMAIP1.value <= threshold=1.737097680568695
node_6653: feature_name=B2M	B2M.value > threshold=-0.366305872797966
node_6659: feature_name=TUBA1B	TUBA1B.value <= threshold=2.9555716514587402
node_6660: feature_name=IL2RG	IL2RG.value <= threshold=7.237965822219849
node_6661: feature_name=CD300A	CD300A.value <= threshold=6.110426902770996
node_6662: feature_name=LMNA	LMNA.value <= threshold=3.2348605394363403
node_6663: feature_name=FCRL6	FCRL6.value <= threshold=6.08480167388916
node_6664: feature_name=HSPA1B	HSPA1B.value <= threshold=9.4856595993042
node_6665: feature_name=TSPYL2	TSPYL2.value <= threshold=1.828555405139923
node_6666: feature_name=ZBP1	ZBP1.value <= threshold=5.871537923812866
node_6667: feature_name=CCL5	CCL5.value <= threshold=1.708556056022644
node_6668: feature_name=TRAV6	TRAV6.value <= threshold=13.620941638946533
node_6669: feature_name=IL32	IL32.value <= threshold=2.206930160522461
node_6670: feature_name=RHOB	RHOB.value <= threshold=4.71686577796936
node_6671: feature_name=NFKBIA	NFKBIA.value <= threshold=2.553847908973694
node_6672: feature_name=ZNF331	ZNF331.value <= threshold=3.6723599433898926
node_6673: feature_name=TRAC	TRAC.value <= threshold=4.767410755157471
node_6674: feature_name=BHLHE40	BHLHE40.value <= threshold=3.642032027244568
node_6675: feature_name=TRAV12.3	TRAV12.3.value <= threshold=15.060161590576172
node_6676: feature_name=VIM	VIM.value <= threshold=1.304531216621399
node_6677: feature_name=CD74	CD74.value <= threshold=0.9634274244308472
node_6678: feature_name=HLA.DRB1	HLA.DRB1.value <= threshold=2.4905025959014893
node_6679: feature_name=TRAV29DV5	TRAV29DV5.value <= threshold=7.2635533809661865
node_6680: feature_name=TSC22D3	TSC22D3.value > threshold=0.8352728188037872
node_6842: feature_name=TPT1	TPT1.value <= threshold=0.7273050844669342
node_6843: feature_name=SAMD3	SAMD3.value <= threshold=4.699410438537598
node_6844: feature_name=PMAIP1	PMAIP1.value <= threshold=1.4467317461967468
node_6845: feature_name=TRAV3	TRAV3.value <= threshold=9.952972412109375
node_6846: feature_name=IL2RG	IL2RG.value <= threshold=4.09864616394043
node_6847: feature_name=CCL5	CCL5.value > threshold=0.49272358417510986
node_6851: feature_name=TSC22D3	TSC22D3.value > threshold=0.836367130279541
node_6853: feature_name=TRAV12.2	TRAV12.2.value <= threshold=6.711185693740845
node_6854: feature_name=CD38	CD38.value <= threshold=1.7800967246294022
Class: Convalescent
Rules_47	passed counts:186
node_0: feature_name=IL32	IL32.value <= threshold=0.7079756855964661
node_1: feature_name=H3F3B	H3F3B.value > threshold=0.02933074999600649
node_1427: feature_name=SELL	SELL.value <= threshold=0.02242341637611389
node_1428: feature_name=TMSB4X	TMSB4X.value > threshold=0.31609538197517395
node_3146: feature_name=PRF1	PRF1.value > threshold=0.9653005599975586
node_4122: feature_name=H3F3B	H3F3B.value <= threshold=0.5713555812835693
node_4123: feature_name=HLA.B	HLA.B.value > threshold=0.5809101462364197
node_4191: feature_name=NFKBIA	NFKBIA.value <= threshold=1.276320457458496
node_4192: feature_name=ITM2A	ITM2A.value <= threshold=2.2632404565811157
node_4193: feature_name=OASL	OASL.value <= threshold=3.261866807937622
node_4194: feature_name=TRBV4.2	TRBV4.2.value <= threshold=1.7837365344166756
node_4195: feature_name=SYNE2	SYNE2.value <= threshold=2.5983426570892334
node_4196: feature_name=GGA2	GGA2.value <= threshold=6.135361433029175
node_4197: feature_name=HLA.DRB1	HLA.DRB1.value <= threshold=2.0531771183013916
node_4198: feature_name=ADGRG1	ADGRG1.value <= threshold=4.667371511459351
node_4199: feature_name=TRBV29.1	TRBV29.1.value <= threshold=6.147271156311035
node_4200: feature_name=ZBTB38	ZBTB38.value <= threshold=4.601396799087524
node_4201: feature_name=CCL5	CCL5.value <= threshold=1.6464547514915466
node_4202: feature_name=TRGV9	TRGV9.value <= threshold=8.399457931518555
node_4203: feature_name=DUSP1	DUSP1.value <= threshold=1.8636791706085205
node_4204: feature_name=TRBV11.3	TRBV11.3.value <= threshold=14.505211353302002
node_4205: feature_name=FOSL2	FOSL2.value <= threshold=5.058180570602417
node_4206: feature_name=HIST1H1E	HIST1H1E.value <= threshold=1.7996400594711304
node_4207: feature_name=PRSS23	PRSS23.value <= threshold=7.7754387855529785
node_4208: feature_name=METRNL	METRNL.value <= threshold=4.781826734542847
node_4209: feature_name=RGS1	RGS1.value <= threshold=1.393631935119629
node_4210: feature_name=MT1E	MT1E.value <= threshold=4.37916111946106
Class: Convalescent
Rules_48	passed counts:184
node_0: feature_name=IL32	IL32.value > threshold=0.7079756855964661
node_4666: feature_name=H3F3B	H3F3B.value > threshold=0.6965958178043365
node_9956: feature_name=PFN1	PFN1.value > threshold=-0.8075283914804459
node_10156: feature_name=H3F3B	H3F3B.value > threshold=1.0193890929222107
node_10588: feature_name=TRBV29.1	TRBV29.1.value <= threshold=1.530583806335926
node_10589: feature_name=JUN	JUN.value <= threshold=1.0171766877174377
node_10590: feature_name=MTRNR2L8	MTRNR2L8.value <= threshold=2.2060647010803223
node_10591: feature_name=TRBC1	TRBC1.value <= threshold=0.36415809392929077
node_10592: feature_name=TRBV30	TRBV30.value <= threshold=3.1121746748685837
node_10593: feature_name=KLRC3	KLRC3.value <= threshold=5.962176084518433
node_10594: feature_name=ZFP36L2	ZFP36L2.value <= threshold=1.0411362648010254
node_10595: feature_name=TRBV20.1	TRBV20.1.value <= threshold=5.440754175186157
node_10596: feature_name=TRBV2	TRBV2.value <= threshold=2.5414000153541565
node_10597: feature_name=SELL	SELL.value <= threshold=1.832013487815857
node_10598: feature_name=IL32	IL32.value <= threshold=1.3210049271583557
node_10599: feature_name=PFN1	PFN1.value > threshold=0.3602631092071533
node_10609: feature_name=PLEKHA2	PLEKHA2.value <= threshold=1.0049092844128609
node_10610: feature_name=JUNB	JUNB.value <= threshold=1.1783037781715393
node_10611: feature_name=TRAV29DV5	TRAV29DV5.value <= threshold=2.3660004287958145
node_10612: feature_name=CHI3L2	CHI3L2.value <= threshold=6.942279815673828
node_10613: feature_name=HLA.B	HLA.B.value <= threshold=1.8661112785339355
node_10614: feature_name=GZMK	GZMK.value <= threshold=1.7954233288764954
node_10615: feature_name=CD300A	CD300A.value <= threshold=3.633582592010498
Class: Unexposed
Rules_49	passed counts:181
node_0: feature_name=IL32	IL32.value <= threshold=0.7079756855964661
node_1: feature_name=H3F3B	H3F3B.value <= threshold=0.02933074999600649
node_2: feature_name=FTH1	FTH1.value <= threshold=0.21707282960414886
node_3: feature_name=PRF1	PRF1.value <= threshold=0.13563238084316254
node_4: feature_name=ACTB	ACTB.value <= threshold=0.19325844943523407
node_5: feature_name=IL7R	IL7R.value <= threshold=-0.14624038338661194
node_6: feature_name=TMSB4X	TMSB4X.value <= threshold=0.6372750103473663
node_7: feature_name=KLRC3	KLRC3.value <= threshold=2.2118373215198517
node_8: feature_name=FGR	FGR.value <= threshold=0.7450526803731918
node_9: feature_name=CST7	CST7.value <= threshold=0.8163444995880127
node_10: feature_name=MATK	MATK.value <= threshold=3.3484444618225098
node_11: feature_name=S100A4	S100A4.value <= threshold=1.4419687390327454
node_12: feature_name=PMAIP1	PMAIP1.value <= threshold=3.8748615980148315
node_13: feature_name=DUSP2	DUSP2.value <= threshold=4.26692795753479
node_14: feature_name=APMAP	APMAP.value <= threshold=3.16750431060791
node_15: feature_name=C1orf162	C1orf162.value <= threshold=2.67555570602417
node_16: feature_name=FYN	FYN.value <= threshold=4.287221431732178
node_17: feature_name=NEAT1	NEAT1.value <= threshold=2.4650038480758667
node_18: feature_name=ZBP1	ZBP1.value <= threshold=6.531928062438965
node_19: feature_name=SIT1	SIT1.value <= threshold=1.540294274687767
node_20: feature_name=TRAV23DV6	TRAV23DV6.value <= threshold=7.678447246551514
node_21: feature_name=TUBB	TUBB.value <= threshold=1.7827553153038025
node_22: feature_name=RHOB	RHOB.value <= threshold=3.1767518520355225
node_23: feature_name=ALOX5AP	ALOX5AP.value <= threshold=3.2144036293029785
Class: Unexposed
Rules_50	passed counts:179
node_0: feature_name=IL32	IL32.value > threshold=0.7079756855964661
node_4666: feature_name=H3F3B	H3F3B.value <= threshold=0.6965958178043365
node_4667: feature_name=MTRNR2L8	MTRNR2L8.value <= threshold=1.4437581300735474
node_4668: feature_name=TRBV4.2	TRBV4.2.value <= threshold=3.013574242591858
node_4669: feature_name=GZMB	GZMB.value <= threshold=3.25878643989563
node_4670: feature_name=TRBV6.6	TRBV6.6.value > threshold=5.4096221923828125
node_9468: feature_name=TRAV5	TRAV5.value <= threshold=2.9927246905863285
node_9469: feature_name=DUSP1	DUSP1.value <= threshold=0.6980614066123962
node_9470: feature_name=FGFBP2	FGFBP2.value <= threshold=2.232893943786621
node_9471: feature_name=VIM	VIM.value <= threshold=0.7476113438606262
node_9472: feature_name=ZFP36L2	ZFP36L2.value <= threshold=1.68996262550354
node_9473: feature_name=PMAIP1	PMAIP1.value <= threshold=2.7234691381454468
node_9474: feature_name=S100A6	S100A6.value <= threshold=1.2231008410453796
node_9475: feature_name=TMSB4X	TMSB4X.value > threshold=-0.2561655193567276
node_9479: feature_name=FOS	FOS.value <= threshold=0.543377548456192
node_9480: feature_name=CDKN1A	CDKN1A.value <= threshold=1.5949070900678635
node_9481: feature_name=CTSW	CTSW.value <= threshold=1.9893674850463867
node_9482: feature_name=FGR	FGR.value <= threshold=3.5729219913482666
node_9483: feature_name=TRAV17	TRAV17.value <= threshold=6.1852864027023315
node_9484: feature_name=TRAV29DV5	TRAV29DV5.value <= threshold=3.04375196993351
Class: Convalescent
Rules_51	passed counts:172
node_0: feature_name=IL32	IL32.value > threshold=0.7079756855964661
node_4666: feature_name=H3F3B	H3F3B.value <= threshold=0.6965958178043365
node_4667: feature_name=MTRNR2L8	MTRNR2L8.value <= threshold=1.4437581300735474
node_4668: feature_name=TRBV4.2	TRBV4.2.value <= threshold=3.013574242591858
node_4669: feature_name=GZMB	GZMB.value <= threshold=3.25878643989563
node_4670: feature_name=TRBV6.6	TRBV6.6.value <= threshold=5.4096221923828125
node_4671: feature_name=CD69	CD69.value <= threshold=0.7348192632198334
node_4672: feature_name=PRF1	PRF1.value > threshold=1.1475250124931335
node_6470: feature_name=CCL5	CCL5.value > threshold=0.32976770401000977
node_6522: feature_name=TRBV18	TRBV18.value <= threshold=9.17740774154663
node_6523: feature_name=PFN1	PFN1.value <= threshold=1.2413166761398315
node_6524: feature_name=ACTB	ACTB.value <= threshold=0.8476336002349854
node_6525: feature_name=FTH1	FTH1.value <= threshold=0.878923237323761
node_6526: feature_name=DUSP4	DUSP4.value <= threshold=4.288325309753418
node_6527: feature_name=DDIT4	DDIT4.value <= threshold=1.2500891089439392
node_6528: feature_name=ZFP36L2	ZFP36L2.value <= threshold=1.988508939743042
node_6529: feature_name=EZR	EZR.value <= threshold=2.522229790687561
node_6530: feature_name=TMSB4X	TMSB4X.value > threshold=0.25030283629894257
node_6652: feature_name=PMAIP1	PMAIP1.value <= threshold=1.737097680568695
node_6653: feature_name=B2M	B2M.value > threshold=-0.366305872797966
node_6659: feature_name=TUBA1B	TUBA1B.value <= threshold=2.9555716514587402
node_6660: feature_name=IL2RG	IL2RG.value <= threshold=7.237965822219849
node_6661: feature_name=CD300A	CD300A.value <= threshold=6.110426902770996
node_6662: feature_name=LMNA	LMNA.value <= threshold=3.2348605394363403
node_6663: feature_name=FCRL6	FCRL6.value <= threshold=6.08480167388916
node_6664: feature_name=HSPA1B	HSPA1B.value <= threshold=9.4856595993042
node_6665: feature_name=TSPYL2	TSPYL2.value <= threshold=1.828555405139923
node_6666: feature_name=ZBP1	ZBP1.value <= threshold=5.871537923812866
node_6667: feature_name=CCL5	CCL5.value <= threshold=1.708556056022644
node_6668: feature_name=TRAV6	TRAV6.value <= threshold=13.620941638946533
node_6669: feature_name=IL32	IL32.value <= threshold=2.206930160522461
node_6670: feature_name=RHOB	RHOB.value <= threshold=4.71686577796936
node_6671: feature_name=NFKBIA	NFKBIA.value <= threshold=2.553847908973694
node_6672: feature_name=ZNF331	ZNF331.value <= threshold=3.6723599433898926
node_6673: feature_name=TRAC	TRAC.value <= threshold=4.767410755157471
node_6674: feature_name=BHLHE40	BHLHE40.value <= threshold=3.642032027244568
node_6675: feature_name=TRAV12.3	TRAV12.3.value <= threshold=15.060161590576172
node_6676: feature_name=VIM	VIM.value <= threshold=1.304531216621399
node_6677: feature_name=CD74	CD74.value > threshold=0.9634274244308472
node_6891: feature_name=SPON2	SPON2.value <= threshold=3.4916359186172485
node_6892: feature_name=TNFAIP3	TNFAIP3.value <= threshold=1.1819596886634827
node_6893: feature_name=FOSL2	FOSL2.value <= threshold=2.888944387435913
node_6894: feature_name=BATF	BATF.value <= threshold=6.273929834365845
node_6895: feature_name=SH3BP5	SH3BP5.value <= threshold=6.180199146270752
node_6896: feature_name=CD74	CD74.value > threshold=0.9638106226921082
node_6898: feature_name=FOS	FOS.value <= threshold=1.333132803440094
node_6899: feature_name=NKG7	NKG7.value <= threshold=1.8434717655181885
node_6900: feature_name=ACTB	ACTB.value <= threshold=0.8230869770050049
node_6901: feature_name=TUBA4A	TUBA4A.value <= threshold=1.9188988208770752
Class: Convalescent
Rules_52	passed counts:169
node_0: feature_name=IL32	IL32.value <= threshold=0.7079756855964661
node_1: feature_name=H3F3B	H3F3B.value <= threshold=0.02933074999600649
node_2: feature_name=FTH1	FTH1.value > threshold=0.21707282960414886
node_820: feature_name=ACTB	ACTB.value <= threshold=0.32534870505332947
node_821: feature_name=IL7R	IL7R.value <= threshold=1.0873587727546692
node_822: feature_name=CST7	CST7.value <= threshold=1.481813669204712
node_823: feature_name=CD52	CD52.value > threshold=0.5868800580501556
node_991: feature_name=GZMK	GZMK.value <= threshold=1.933993935585022
node_992: feature_name=AHNAK	AHNAK.value <= threshold=1.7345247864723206
node_993: feature_name=AOAH	AOAH.value <= threshold=3.511708378791809
node_994: feature_name=KLRF1	KLRF1.value <= threshold=1.5181041434407234
node_995: feature_name=SH2D2A	SH2D2A.value <= threshold=4.379245042800903
node_996: feature_name=TMSB4X	TMSB4X.value <= threshold=0.4439752399921417
node_997: feature_name=FOS	FOS.value <= threshold=0.3873297721147537
node_998: feature_name=KLF6	KLF6.value <= threshold=1.6989363431930542
[truncated: 132,368 more rows]

## Sheet: rules.MT.mRMR
Rules_0	passed counts:1611
node_0: feature_name=H3F3B	H3F3B.value <= threshold=0.26366126537323
node_1: feature_name=FTH1	FTH1.value <= threshold=0.5412561297416687
node_2: feature_name=IL7R	IL7R.value > threshold=-0.4046345129609108
node_2382: feature_name=FOS	FOS.value <= threshold=0.7834069430828094
node_2383: feature_name=PFN1	PFN1.value <= threshold=0.6417261064052582
node_2384: feature_name=IL32	IL32.value > threshold=-0.6733900457620621
node_2556: feature_name=IL32	IL32.value <= threshold=1.8468018770217896
node_2557: feature_name=FTH1	FTH1.value <= threshold=0.22067981958389282
node_2558: feature_name=MTRNR2L8	MTRNR2L8.value <= threshold=1.4506153464317322
node_2559: feature_name=KLF6	KLF6.value <= threshold=1.0382996797561646
node_2560: feature_name=ZFP36L2	ZFP36L2.value <= threshold=1.9162920713424683
node_2561: feature_name=HLA.B	HLA.B.value > threshold=-0.4884250909090042
node_2693: feature_name=ZNF331	ZNF331.value <= threshold=2.5329182147979736
node_2694: feature_name=ACTB	ACTB.value <= threshold=0.6383261382579803
node_2695: feature_name=NR4A2	NR4A2.value <= threshold=1.7335910201072693
node_2696: feature_name=TSC22D3	TSC22D3.value <= threshold=1.1034221649169922
node_2697: feature_name=TNFAIP3	TNFAIP3.value <= threshold=0.7944620847702026
node_2698: feature_name=TIMP1	TIMP1.value <= threshold=2.9639666080474854
node_2699: feature_name=H3F3B	H3F3B.value <= threshold=-0.1346047967672348
node_2700: feature_name=IFI6	IFI6.value <= threshold=5.201789855957031
node_2701: feature_name=TMSB4X	TMSB4X.value > threshold=-0.9674153625965118
node_2709: feature_name=S100A10	S100A10.value <= threshold=1.7849667072296143
node_2710: feature_name=CD52	CD52.value <= threshold=1.6221935153007507
node_2711: feature_name=GGA2	GGA2.value <= threshold=6.203273296356201
node_2712: feature_name=DUSP1	DUSP1.value <= threshold=0.553508996963501
node_2713: feature_name=ETS1	ETS1.value <= threshold=3.854828357696533
node_2714: feature_name=S100A6	S100A6.value <= threshold=1.6081762313842773
node_2715: feature_name=BATF	BATF.value <= threshold=4.421748161315918
node_2716: feature_name=MAFF	MAFF.value <= threshold=5.906576156616211
node_2717: feature_name=VSIR	VSIR.value <= threshold=3.0400372743606567
node_2718: feature_name=SPOCK2	SPOCK2.value <= threshold=2.4025222063064575
node_2719: feature_name=ID3	ID3.value <= threshold=3.7921338081359863
node_2720: feature_name=AC245014.3	AC245014.3.value <= threshold=4.653953790664673
node_2721: feature_name=THEMIS	THEMIS.value <= threshold=5.270109176635742
node_2722: feature_name=ZFP36L1	ZFP36L1.value <= threshold=2.11502742767334
node_2723: feature_name=PDE4D	PDE4D.value <= threshold=2.736937165260315
node_2724: feature_name=BCL9L	BCL9L.value <= threshold=5.490611791610718
node_2725: feature_name=VIM	VIM.value <= threshold=1.3720306754112244
node_2726: feature_name=HSPA5	HSPA5.value <= threshold=1.8602709770202637
node_2727: feature_name=IFI6	IFI6.value <= threshold=4.587054967880249
node_2728: feature_name=CRIP2	CRIP2.value <= threshold=10.283495426177979
node_2729: feature_name=MTRNR2L8	MTRNR2L8.value <= threshold=1.0876091718673706
node_2730: feature_name=APMAP	APMAP.value <= threshold=3.3237497806549072
node_2731: feature_name=NOSIP	NOSIP.value <= threshold=2.6265602111816406
node_2732: feature_name=ACTB	ACTB.value <= threshold=0.08875609934329987
node_2733: feature_name=RGS16	RGS16.value <= threshold=4.335438966751099
node_2734: feature_name=EZR	EZR.value <= threshold=1.8831432461738586
node_2735: feature_name=TNFRSF1B	TNFRSF1B.value <= threshold=2.8702757358551025
node_2736: feature_name=S100A4	S100A4.value > threshold=-0.9861395955085754
node_2742: feature_name=TRAC	TRAC.value <= threshold=3.539388656616211
node_2743: feature_name=BATF	BATF.value <= threshold=3.428622841835022
Class: Convalescent
Rules_1	passed counts:1515
node_0: feature_name=H3F3B	H3F3B.value > threshold=0.26366126537323
node_7516: feature_name=IL32	IL32.value <= threshold=0.9009245932102203
node_7517: feature_name=DUSP1	DUSP1.value <= threshold=-0.4417305588722229
node_7518: feature_name=H3F3B	H3F3B.value > threshold=0.8368249833583832
node_8728: feature_name=XIST	XIST.value <= threshold=1.4628053903579712
node_8729: feature_name=MTRNR2L8	MTRNR2L8.value > threshold=1.913859248161316
node_9411: feature_name=FOS	FOS.value > threshold=-0.6556802093982697
node_9433: feature_name=GGA2	GGA2.value <= threshold=8.696869373321533
node_9434: feature_name=TUBA4A	TUBA4A.value <= threshold=3.413767099380493
node_9435: feature_name=S100A11	S100A11.value <= threshold=0.9726918339729309
node_9436: feature_name=LTB	LTB.value <= threshold=1.8812610507011414
Class: Unexposed
Rules_2	passed counts:1187
node_0: feature_name=H3F3B	H3F3B.value <= threshold=0.26366126537323
node_1: feature_name=FTH1	FTH1.value <= threshold=0.5412561297416687
node_2: feature_name=IL7R	IL7R.value > threshold=-0.4046345129609108
node_2382: feature_name=FOS	FOS.value <= threshold=0.7834069430828094
node_2383: feature_name=PFN1	PFN1.value <= threshold=0.6417261064052582
node_2384: feature_name=IL32	IL32.value > threshold=-0.6733900457620621
node_2556: feature_name=IL32	IL32.value <= threshold=1.8468018770217896
node_2557: feature_name=FTH1	FTH1.value <= threshold=0.22067981958389282
node_2558: feature_name=MTRNR2L8	MTRNR2L8.value <= threshold=1.4506153464317322
node_2559: feature_name=KLF6	KLF6.value <= threshold=1.0382996797561646
node_2560: feature_name=ZFP36L2	ZFP36L2.value <= threshold=1.9162920713424683
node_2561: feature_name=HLA.B	HLA.B.value > threshold=-0.4884250909090042
node_2693: feature_name=ZNF331	ZNF331.value <= threshold=2.5329182147979736
node_2694: feature_name=ACTB	ACTB.value <= threshold=0.6383261382579803
node_2695: feature_name=NR4A2	NR4A2.value <= threshold=1.7335910201072693
node_2696: feature_name=TSC22D3	TSC22D3.value <= threshold=1.1034221649169922
node_2697: feature_name=TNFAIP3	TNFAIP3.value <= threshold=0.7944620847702026
node_2698: feature_name=TIMP1	TIMP1.value <= threshold=2.9639666080474854
node_2699: feature_name=H3F3B	H3F3B.value <= threshold=-0.1346047967672348
node_2700: feature_name=IFI6	IFI6.value <= threshold=5.201789855957031
node_2701: feature_name=TMSB4X	TMSB4X.value > threshold=-0.9674153625965118
node_2709: feature_name=S100A10	S100A10.value <= threshold=1.7849667072296143
node_2710: feature_name=CD52	CD52.value <= threshold=1.6221935153007507
node_2711: feature_name=GGA2	GGA2.value <= threshold=6.203273296356201
node_2712: feature_name=DUSP1	DUSP1.value <= threshold=0.553508996963501
node_2713: feature_name=ETS1	ETS1.value <= threshold=3.854828357696533
node_2714: feature_name=S100A6	S100A6.value <= threshold=1.6081762313842773
node_2715: feature_name=BATF	BATF.value <= threshold=4.421748161315918
node_2716: feature_name=MAFF	MAFF.value <= threshold=5.906576156616211
node_2717: feature_name=VSIR	VSIR.value <= threshold=3.0400372743606567
node_2718: feature_name=SPOCK2	SPOCK2.value <= threshold=2.4025222063064575
node_2719: feature_name=ID3	ID3.value <= threshold=3.7921338081359863
node_2720: feature_name=AC245014.3	AC245014.3.value <= threshold=4.653953790664673
node_2721: feature_name=THEMIS	THEMIS.value <= threshold=5.270109176635742
node_2722: feature_name=ZFP36L1	ZFP36L1.value <= threshold=2.11502742767334
node_2723: feature_name=PDE4D	PDE4D.value <= threshold=2.736937165260315
node_2724: feature_name=BCL9L	BCL9L.value <= threshold=5.490611791610718
node_2725: feature_name=VIM	VIM.value <= threshold=1.3720306754112244
node_2726: feature_name=HSPA5	HSPA5.value <= threshold=1.8602709770202637
node_2727: feature_name=IFI6	IFI6.value <= threshold=4.587054967880249
node_2728: feature_name=CRIP2	CRIP2.value <= threshold=10.283495426177979
node_2729: feature_name=MTRNR2L8	MTRNR2L8.value <= threshold=1.0876091718673706
node_2730: feature_name=APMAP	APMAP.value <= threshold=3.3237497806549072
node_2731: feature_name=NOSIP	NOSIP.value <= threshold=2.6265602111816406
node_2732: feature_name=ACTB	ACTB.value > threshold=0.08875609934329987
node_2762: feature_name=ACTB	ACTB.value > threshold=0.08934402093291283
node_2764: feature_name=GIMAP4	GIMAP4.value <= threshold=3.311817765235901
node_2765: feature_name=TPT1	TPT1.value > threshold=-0.42082807421684265
node_2785: feature_name=CRIP2	CRIP2.value <= threshold=7.003847360610962
node_2786: feature_name=IL2RG	IL2RG.value <= threshold=5.44240927696228
node_2787: feature_name=PMAIP1	PMAIP1.value <= threshold=1.9251011610031128
node_2788: feature_name=DDIT4	DDIT4.value <= threshold=1.3890516757965088
node_2789: feature_name=SAT1	SAT1.value <= threshold=1.1429851651191711
node_2790: feature_name=CREM	CREM.value <= threshold=2.4451069831848145
node_2791: feature_name=MTRNR2L12	MTRNR2L12.value <= threshold=2.03440523147583
node_2792: feature_name=MACF1	MACF1.value <= threshold=2.929141879081726
node_2793: feature_name=CREM	CREM.value <= threshold=1.8128883838653564
node_2794: feature_name=CTSW	CTSW.value <= threshold=1.1014513969421387
Class: Convalescent
Rules_3	passed counts:936
node_0: feature_name=H3F3B	H3F3B.value > threshold=0.26366126537323
node_7516: feature_name=IL32	IL32.value <= threshold=0.9009245932102203
node_7517: feature_name=DUSP1	DUSP1.value > threshold=-0.4417305588722229
node_9461: feature_name=LTB	LTB.value <= threshold=-0.41586256958544254
node_9462: feature_name=TPT1	TPT1.value <= threshold=0.5180935561656952
node_9463: feature_name=DUSP1	DUSP1.value > threshold=0.41563715040683746
node_9495: feature_name=ZFP36	ZFP36.value > threshold=0.9915875196456909
node_9887: feature_name=NFKBIA	NFKBIA.value <= threshold=2.912008285522461
node_9888: feature_name=XIST	XIST.value <= threshold=1.5649391412734985
node_9889: feature_name=ACTB	ACTB.value <= threshold=0.9860045909881592
node_9890: feature_name=FOS	FOS.value <= threshold=0.7126231789588928
node_9891: feature_name=TRAV21	TRAV21.value <= threshold=1.8738283589482307
node_9892: feature_name=CD52	CD52.value <= threshold=0.5208927094936371
node_9893: feature_name=SH3BP5	SH3BP5.value <= threshold=5.806220769882202
node_9894: feature_name=KLF6	KLF6.value <= threshold=2.2050188779830933
node_9895: feature_name=SELL	SELL.value <= threshold=2.0397711992263794
node_9896: feature_name=PMAIP1	PMAIP1.value <= threshold=3.623072624206543
node_9897: feature_name=SAT1	SAT1.value <= threshold=1.3020971417427063
node_9898: feature_name=EZR	EZR.value <= threshold=2.972934126853943
node_9899: feature_name=RUNX3	RUNX3.value <= threshold=4.037484526634216
node_9900: feature_name=ETS1	ETS1.value <= threshold=4.48477029800415
node_9901: feature_name=MTRNR2L12	MTRNR2L12.value <= threshold=2.5557687282562256
node_9902: feature_name=NFKBIA	NFKBIA.value <= threshold=2.4900848865509033
node_9903: feature_name=C1orf162	C1orf162.value <= threshold=2.156968593597412
node_9904: feature_name=DUSP4	DUSP4.value <= threshold=7.531998157501221
node_9905: feature_name=MT2A	MT2A.value <= threshold=3.337436318397522
node_9906: feature_name=TPT1	TPT1.value <= threshold=0.5099809467792511
node_9907: feature_name=H3F3B	H3F3B.value > threshold=0.3676575571298599
node_9915: feature_name=TRAV19	TRAV19.value <= threshold=4.969180345535278
node_9916: feature_name=FTH1	FTH1.value > threshold=-0.07095775753259659
node_9924: feature_name=OPTN	OPTN.value <= threshold=3.416678786277771
node_9925: feature_name=TMSB4X	TMSB4X.value <= threshold=0.9657329320907593
node_9926: feature_name=ETS1	ETS1.value <= threshold=1.0231672376394272
node_9927: feature_name=MAFF	MAFF.value <= threshold=5.8867857456207275
Class: Unexposed
Rules_4	passed counts:874
node_0: feature_name=H3F3B	H3F3B.value > threshold=0.26366126537323
node_7516: feature_name=IL32	IL32.value <= threshold=0.9009245932102203
node_7517: feature_name=DUSP1	DUSP1.value <= threshold=-0.4417305588722229
node_7518: feature_name=H3F3B	H3F3B.value > threshold=0.8368249833583832
node_8728: feature_name=XIST	XIST.value <= threshold=1.4628053903579712
node_8729: feature_name=MTRNR2L8	MTRNR2L8.value <= threshold=1.913859248161316
node_8730: feature_name=ZFP36	ZFP36.value > threshold=1.4669150710105896
node_9240: feature_name=NFKBIA	NFKBIA.value <= threshold=2.938079595565796
node_9241: feature_name=NOSIP	NOSIP.value <= threshold=0.6805982291698456
node_9242: feature_name=ANXA5	ANXA5.value <= threshold=3.5152053833007812
node_9243: feature_name=STAT1	STAT1.value <= threshold=5.685108184814453
node_9244: feature_name=ID3	ID3.value <= threshold=8.072805404663086
node_9245: feature_name=CD52	CD52.value <= threshold=0.1410035341978073
node_9246: feature_name=CD79B	CD79B.value <= threshold=1.4801333919167519
node_9247: feature_name=DDIT4	DDIT4.value <= threshold=2.235567331314087
node_9248: feature_name=JUND	JUND.value <= threshold=4.919858694076538
node_9249: feature_name=MTRNR2L12	MTRNR2L12.value <= threshold=2.600221872329712
node_9250: feature_name=NFKBIA	NFKBIA.value <= threshold=2.512756586074829
Class: Unexposed
Rules_5	passed counts:649
node_0: feature_name=H3F3B	H3F3B.value <= threshold=0.26366126537323
node_1: feature_name=FTH1	FTH1.value <= threshold=0.5412561297416687
node_2: feature_name=IL7R	IL7R.value > threshold=-0.4046345129609108
node_2382: feature_name=FOS	FOS.value <= threshold=0.7834069430828094
node_2383: feature_name=PFN1	PFN1.value <= threshold=0.6417261064052582
node_2384: feature_name=IL32	IL32.value > threshold=-0.6733900457620621
node_2556: feature_name=IL32	IL32.value <= threshold=1.8468018770217896
node_2557: feature_name=FTH1	FTH1.value <= threshold=0.22067981958389282
node_2558: feature_name=MTRNR2L8	MTRNR2L8.value <= threshold=1.4506153464317322
node_2559: feature_name=KLF6	KLF6.value <= threshold=1.0382996797561646
node_2560: feature_name=ZFP36L2	ZFP36L2.value <= threshold=1.9162920713424683
node_2561: feature_name=HLA.B	HLA.B.value > threshold=-0.4884250909090042
node_2693: feature_name=ZNF331	ZNF331.value <= threshold=2.5329182147979736
node_2694: feature_name=ACTB	ACTB.value <= threshold=0.6383261382579803
node_2695: feature_name=NR4A2	NR4A2.value <= threshold=1.7335910201072693
node_2696: feature_name=TSC22D3	TSC22D3.value <= threshold=1.1034221649169922
node_2697: feature_name=TNFAIP3	TNFAIP3.value <= threshold=0.7944620847702026
node_2698: feature_name=TIMP1	TIMP1.value <= threshold=2.9639666080474854
node_2699: feature_name=H3F3B	H3F3B.value > threshold=-0.1346047967672348
node_3037: feature_name=PMAIP1	PMAIP1.value <= threshold=1.2180084586143494
node_3038: feature_name=OPTN	OPTN.value <= threshold=3.1625828742980957
node_3039: feature_name=ZFP36L1	ZFP36L1.value <= threshold=1.820692241191864
node_3040: feature_name=BHLHE40	BHLHE40.value <= threshold=2.2801417112350464
node_3041: feature_name=TSPYL2	TSPYL2.value <= threshold=2.5291130542755127
node_3042: feature_name=BATF	BATF.value <= threshold=5.4351372718811035
node_3043: feature_name=ID3	ID3.value <= threshold=2.5992088317871094
node_3044: feature_name=SLC2A3	SLC2A3.value <= threshold=2.137982666492462
node_3045: feature_name=AQP3	AQP3.value <= threshold=5.746089458465576
node_3046: feature_name=TMSB4X	TMSB4X.value <= threshold=1.5279817581176758
node_3047: feature_name=CD63	CD63.value <= threshold=3.4659420251846313
node_3048: feature_name=ZNF331	ZNF331.value <= threshold=2.414941906929016
node_3049: feature_name=ANXA2	ANXA2.value <= threshold=2.6858744621276855
node_3050: feature_name=TNFRSF4	TNFRSF4.value <= threshold=13.675520896911621
node_3051: feature_name=TSC22D3	TSC22D3.value <= threshold=1.0885664224624634
node_3052: feature_name=CXCR4	CXCR4.value <= threshold=2.1468361616134644
node_3053: feature_name=CAPG	CAPG.value <= threshold=4.498062610626221
node_3054: feature_name=PLEKHA2	PLEKHA2.value <= threshold=4.1760289669036865
node_3055: feature_name=TENT5C	TENT5C.value <= threshold=3.0685564279556274
node_3056: feature_name=TPT1	TPT1.value <= threshold=0.9083865880966187
node_3057: feature_name=IL2RG	IL2RG.value <= threshold=4.817932844161987
node_3058: feature_name=AC245014.3	AC245014.3.value <= threshold=4.398913145065308
node_3059: feature_name=PPP1R15A	PPP1R15A.value <= threshold=1.5910354852676392
node_3060: feature_name=HIST1H1C	HIST1H1C.value <= threshold=1.6303818821907043
node_3061: feature_name=SH3BP5	SH3BP5.value <= threshold=5.282658100128174
node_3062: feature_name=PFN1	PFN1.value <= threshold=0.6120698153972626
node_3063: feature_name=H3F3B	H3F3B.value > threshold=-0.13247068971395493
node_3067: feature_name=TENT5C	TENT5C.value <= threshold=1.8414766192436218
node_3068: feature_name=CD63	CD63.value <= threshold=2.505795955657959
node_3069: feature_name=SLC2A3	SLC2A3.value <= threshold=1.7372891306877136
node_3070: feature_name=CAPG	CAPG.value <= threshold=3.871679902076721
node_3071: feature_name=AC245014.3	AC245014.3.value <= threshold=4.016156435012817
Class: Convalescent
Rules_6	passed counts:593
node_0: feature_name=H3F3B	H3F3B.value <= threshold=0.26366126537323
node_1: feature_name=FTH1	FTH1.value > threshold=0.5412561297416687
node_6215: feature_name=IL32	IL32.value <= threshold=0.7093117535114288
node_6216: feature_name=NOSIP	NOSIP.value <= threshold=-0.13436034321784973
node_6217: feature_name=CD52	CD52.value <= threshold=-0.013931889552623034
node_6218: feature_name=TSC22D3	TSC22D3.value <= threshold=1.5796183943748474
node_6219: feature_name=TPT1	TPT1.value <= threshold=0.2102406919002533
node_6220: feature_name=IL7R	IL7R.value <= threshold=2.1771854162216187
node_6221: feature_name=LTB	LTB.value <= threshold=1.6427804231643677
node_6222: feature_name=KLF6	KLF6.value <= threshold=0.9322887659072876
node_6223: feature_name=TMSB4X	TMSB4X.value <= threshold=1.0459566116333008
node_6224: feature_name=TRAV19	TRAV19.value <= threshold=7.35970139503479
node_6225: feature_name=AIF1	AIF1.value <= threshold=1.635760247707367
node_6226: feature_name=LMNA	LMNA.value <= threshold=5.778347730636597
node_6227: feature_name=TRAV4	TRAV4.value <= threshold=9.02622127532959
node_6228: feature_name=TUBB	TUBB.value <= threshold=2.5580209493637085
node_6229: feature_name=CRIP2	CRIP2.value <= threshold=5.9928297996521
node_6230: feature_name=EZR	EZR.value <= threshold=2.2297710180282593
node_6231: feature_name=PPP1R16B	PPP1R16B.value <= threshold=6.772964239120483
node_6232: feature_name=CDK2AP2	CDK2AP2.value <= threshold=4.164809465408325
node_6233: feature_name=NFKBIA	NFKBIA.value <= threshold=2.7088805437088013
node_6234: feature_name=PFN1	PFN1.value <= threshold=1.1607906818389893
node_6235: feature_name=STAT1	STAT1.value <= threshold=3.9402257204055786
node_6236: feature_name=LTB	LTB.value <= threshold=1.523567020893097
node_6237: feature_name=CDKN1A	CDKN1A.value <= threshold=4.36728310585022
node_6238: feature_name=PPP1R15A	PPP1R15A.value <= threshold=1.9379271268844604
node_6239: feature_name=AC245014.3	AC245014.3.value <= threshold=4.720389366149902
node_6240: feature_name=ZFP36L2	ZFP36L2.value <= threshold=2.8387924432754517
node_6241: feature_name=CD52	CD52.value <= threshold=-0.016595667228102684
node_6242: feature_name=MACF1	MACF1.value <= threshold=1.7122559547424316
node_6243: feature_name=TNFAIP3	TNFAIP3.value <= threshold=2.4152616262435913
node_6244: feature_name=SLFN5	SLFN5.value <= threshold=1.0183867514133453
Class: Unexposed
Rules_7	passed counts:533
node_0: feature_name=H3F3B	H3F3B.value <= threshold=0.26366126537323
node_1: feature_name=FTH1	FTH1.value <= threshold=0.5412561297416687
node_2: feature_name=IL7R	IL7R.value > threshold=-0.4046345129609108
node_2382: feature_name=FOS	FOS.value <= threshold=0.7834069430828094
node_2383: feature_name=PFN1	PFN1.value <= threshold=0.6417261064052582
node_2384: feature_name=IL32	IL32.value > threshold=-0.6733900457620621
node_2556: feature_name=IL32	IL32.value <= threshold=1.8468018770217896
node_2557: feature_name=FTH1	FTH1.value <= threshold=0.22067981958389282
node_2558: feature_name=MTRNR2L8	MTRNR2L8.value <= threshold=1.4506153464317322
node_2559: feature_name=KLF6	KLF6.value <= threshold=1.0382996797561646
node_2560: feature_name=ZFP36L2	ZFP36L2.value <= threshold=1.9162920713424683
node_2561: feature_name=HLA.B	HLA.B.value > threshold=-0.4884250909090042
node_2693: feature_name=ZNF331	ZNF331.value <= threshold=2.5329182147979736
node_2694: feature_name=ACTB	ACTB.value <= threshold=0.6383261382579803
node_2695: feature_name=NR4A2	NR4A2.value <= threshold=1.7335910201072693
node_2696: feature_name=TSC22D3	TSC22D3.value <= threshold=1.1034221649169922
node_2697: feature_name=TNFAIP3	TNFAIP3.value <= threshold=0.7944620847702026
node_2698: feature_name=TIMP1	TIMP1.value <= threshold=2.9639666080474854
node_2699: feature_name=H3F3B	H3F3B.value <= threshold=-0.1346047967672348
node_2700: feature_name=IFI6	IFI6.value <= threshold=5.201789855957031
node_2701: feature_name=TMSB4X	TMSB4X.value > threshold=-0.9674153625965118
node_2709: feature_name=S100A10	S100A10.value <= threshold=1.7849667072296143
node_2710: feature_name=CD52	CD52.value <= threshold=1.6221935153007507
node_2711: feature_name=GGA2	GGA2.value <= threshold=6.203273296356201
node_2712: feature_name=DUSP1	DUSP1.value > threshold=0.553508996963501
node_2922: feature_name=IFITM2	IFITM2.value <= threshold=1.6352075934410095
node_2923: feature_name=EZR	EZR.value <= threshold=1.8812726736068726
node_2924: feature_name=PFN1	PFN1.value <= threshold=0.5649620294570923
node_2925: feature_name=PMAIP1	PMAIP1.value <= threshold=0.30186164379119873
node_2926: feature_name=ZC3H12A	ZC3H12A.value <= threshold=3.8466074466705322
node_2927: feature_name=LMNA	LMNA.value <= threshold=3.1137040853500366
node_2928: feature_name=IL7R	IL7R.value > threshold=0.2741343751549721
node_2930: feature_name=OASL	OASL.value <= threshold=3.8081390857696533
node_2931: feature_name=TRAV21	TRAV21.value <= threshold=9.827845573425293
node_2932: feature_name=BHLHE40	BHLHE40.value <= threshold=2.6160035133361816
node_2933: feature_name=TIMP1	TIMP1.value <= threshold=2.4055734872817993
node_2934: feature_name=TUBB	TUBB.value <= threshold=2.1883879899978638
node_2935: feature_name=ATF3	ATF3.value <= threshold=2.926965594291687
node_2936: feature_name=DUSP1	DUSP1.value > threshold=0.5548894107341766
node_2940: feature_name=TMSB4X	TMSB4X.value > threshold=-0.8105354309082031
node_2944: feature_name=TNFRSF1B	TNFRSF1B.value <= threshold=2.738281011581421
node_2945: feature_name=ZC3H12A	ZC3H12A.value <= threshold=3.3742644786834717
node_2946: feature_name=STMN1	STMN1.value <= threshold=3.9268858432769775
node_2947: feature_name=NFKBIA	NFKBIA.value <= threshold=1.1921423077583313
node_2948: feature_name=KLF6	KLF6.value <= threshold=0.9665808975696564
node_2949: feature_name=MACF1	MACF1.value <= threshold=3.1131529808044434
node_2950: feature_name=TRAV4	TRAV4.value <= threshold=9.792719841003418
node_2951: feature_name=ID3	ID3.value <= threshold=2.632161855697632
Class: Convalescent
Rules_8	passed counts:499
node_0: feature_name=H3F3B	H3F3B.value <= threshold=0.26366126537323
node_1: feature_name=FTH1	FTH1.value <= threshold=0.5412561297416687
node_2: feature_name=IL7R	IL7R.value > threshold=-0.4046345129609108
node_2382: feature_name=FOS	FOS.value <= threshold=0.7834069430828094
node_2383: feature_name=PFN1	PFN1.value > threshold=0.6417261064052582
node_4069: feature_name=CCL5	CCL5.value > threshold=0.15411927551031113
node_4525: feature_name=IL32	IL32.value <= threshold=1.775520920753479
node_4526: feature_name=ZFP36L2	ZFP36L2.value <= threshold=1.6433857679367065
node_4527: feature_name=HLA.B	HLA.B.value > threshold=-0.5414333343505859
node_4643: feature_name=ACTB	ACTB.value <= threshold=0.8560276031494141
node_4644: feature_name=MTRNR2L12	MTRNR2L12.value > threshold=-0.27120713889598846
node_4862: feature_name=VIM	VIM.value <= threshold=0.9495906829833984
node_4863: feature_name=PFN1	PFN1.value <= threshold=1.2735623717308044
node_4864: feature_name=ITGB7	ITGB7.value <= threshold=2.8231449127197266
node_4865: feature_name=HSPA5	HSPA5.value <= threshold=1.8355202078819275
node_4866: feature_name=RGS16	RGS16.value <= threshold=4.5868353843688965
node_4867: feature_name=CRIP2	CRIP2.value <= threshold=7.531703948974609
node_4868: feature_name=OPTN	OPTN.value <= threshold=3.6065680980682373
node_4869: feature_name=BATF	BATF.value <= threshold=4.418494939804077
node_4870: feature_name=ZFP36	ZFP36.value <= threshold=1.2375654578208923
node_4871: feature_name=SPOCK2	SPOCK2.value <= threshold=2.2942625284194946
node_4872: feature_name=ETS1	ETS1.value <= threshold=4.122776746749878
node_4873: feature_name=TSPYL2	TSPYL2.value <= threshold=2.1449992656707764
node_4874: feature_name=CAPG	CAPG.value <= threshold=3.320522904396057
node_4875: feature_name=POU2F2	POU2F2.value <= threshold=4.577548623085022
node_4876: feature_name=MT2A	MT2A.value <= threshold=2.6618807315826416
node_4877: feature_name=ANXA2	ANXA2.value <= threshold=2.9505083560943604
node_4878: feature_name=CCR7	CCR7.value <= threshold=3.8481489419937134
node_4879: feature_name=SAT1	SAT1.value <= threshold=1.9435113668441772
node_4880: feature_name=IL7R	IL7R.value > threshold=0.1551787033677101
node_4882: feature_name=ANXA5	ANXA5.value <= threshold=2.1678484678268433
node_4883: feature_name=TIGIT	TIGIT.value <= threshold=5.270148038864136
node_4884: feature_name=S100A10	S100A10.value <= threshold=1.5983360409736633
node_4885: feature_name=AQP3	AQP3.value <= threshold=5.581554651260376
node_4886: feature_name=METRNL	METRNL.value <= threshold=4.17794942855835
node_4887: feature_name=AC004687.1	AC004687.1.value <= threshold=3.876304268836975
node_4888: feature_name=ATF3	ATF3.value <= threshold=1.6621358543634415
node_4889: feature_name=IFITM1	IFITM1.value <= threshold=1.6004820466041565
node_4890: feature_name=CCL5	CCL5.value > threshold=0.41703684628009796
node_4898: feature_name=VIM	VIM.value <= threshold=0.7456120848655701
node_4899: feature_name=PPP1R16B	PPP1R16B.value <= threshold=3.339893341064453
node_4900: feature_name=TRAC	TRAC.value <= threshold=2.87167489528656
Class: Convalescent
Rules_9	passed counts:493
node_0: feature_name=H3F3B	H3F3B.value > threshold=0.26366126537323
node_7516: feature_name=IL32	IL32.value <= threshold=0.9009245932102203
node_7517: feature_name=DUSP1	DUSP1.value <= threshold=-0.4417305588722229
node_7518: feature_name=H3F3B	H3F3B.value > threshold=0.8368249833583832
node_8728: feature_name=XIST	XIST.value <= threshold=1.4628053903579712
node_8729: feature_name=MTRNR2L8	MTRNR2L8.value <= threshold=1.913859248161316
node_8730: feature_name=ZFP36	ZFP36.value <= threshold=1.4669150710105896
node_8731: feature_name=NFKBIA	NFKBIA.value <= threshold=2.561858296394348
node_8732: feature_name=ACTB	ACTB.value <= threshold=0.4934641718864441
node_8733: feature_name=HLA.B	HLA.B.value > threshold=-0.42002855241298676
node_8795: feature_name=MTRNR2L8	MTRNR2L8.value <= threshold=1.8971002101898193
node_8796: feature_name=KLF6	KLF6.value <= threshold=0.4424929916858673
node_8797: feature_name=ID1	ID1.value <= threshold=6.260003566741943
node_8798: feature_name=STAT1	STAT1.value <= threshold=3.4074432849884033
node_8799: feature_name=ACTB	ACTB.value <= threshold=-0.06891628354787827
node_8800: feature_name=NFKBIA	NFKBIA.value <= threshold=2.4004828929901123
node_8801: feature_name=TMSB4X	TMSB4X.value <= threshold=1.271305501461029
node_8802: feature_name=SH3BP5	SH3BP5.value <= threshold=6.2873008251190186
node_8803: feature_name=ZFP36	ZFP36.value <= threshold=1.4655739665031433
node_8804: feature_name=TENT5C	TENT5C.value <= threshold=2.165600895881653
node_8805: feature_name=NR4A2	NR4A2.value <= threshold=3.4099844694137573
node_8806: feature_name=MTRNR2L8	MTRNR2L8.value <= threshold=1.872729480266571
node_8807: feature_name=MAFF	MAFF.value <= threshold=6.476381301879883
node_8808: feature_name=NFKBIA	NFKBIA.value <= threshold=1.6900560855865479
node_8809: feature_name=CD63	CD63.value <= threshold=1.640552818775177
node_8810: feature_name=ETS1	ETS1.value <= threshold=3.0732901096343994
Class: Unexposed
Rules_10	passed counts:475
node_0: feature_name=H3F3B	H3F3B.value <= threshold=0.26366126537323
node_1: feature_name=FTH1	FTH1.value <= threshold=0.5412561297416687
node_2: feature_name=IL7R	IL7R.value > threshold=-0.4046345129609108
node_2382: feature_name=FOS	FOS.value <= threshold=0.7834069430828094
node_2383: feature_name=PFN1	PFN1.value <= threshold=0.6417261064052582
node_2384: feature_name=IL32	IL32.value > threshold=-0.6733900457620621
node_2556: feature_name=IL32	IL32.value <= threshold=1.8468018770217896
node_2557: feature_name=FTH1	FTH1.value <= threshold=0.22067981958389282
node_2558: feature_name=MTRNR2L8	MTRNR2L8.value <= threshold=1.4506153464317322
node_2559: feature_name=KLF6	KLF6.value <= threshold=1.0382996797561646
node_2560: feature_name=ZFP36L2	ZFP36L2.value <= threshold=1.9162920713424683
node_2561: feature_name=HLA.B	HLA.B.value > threshold=-0.4884250909090042
node_2693: feature_name=ZNF331	ZNF331.value <= threshold=2.5329182147979736
node_2694: feature_name=ACTB	ACTB.value > threshold=0.6383261382579803
node_3362: feature_name=IFITM2	IFITM2.value <= threshold=1.3337733149528503
node_3363: feature_name=MYO1F	MYO1F.value <= threshold=2.7188942432403564
node_3364: feature_name=B2M	B2M.value <= threshold=1.545552134513855
node_3365: feature_name=ZFP36L2	ZFP36L2.value <= threshold=1.5110412240028381
node_3366: feature_name=TSC22D3	TSC22D3.value <= threshold=0.4897375702857971
node_3367: feature_name=TMSB4X	TMSB4X.value <= threshold=1.0594005584716797
node_3368: feature_name=BATF	BATF.value <= threshold=4.263874053955078
node_3369: feature_name=ANXA2	ANXA2.value <= threshold=2.4387065172195435
node_3370: feature_name=MTRNR2L12	MTRNR2L12.value <= threshold=2.32613468170166
node_3371: feature_name=XIST	XIST.value <= threshold=3.2949715852737427
node_3372: feature_name=ACTB	ACTB.value > threshold=0.639514148235321
node_3376: feature_name=ITM2A	ITM2A.value <= threshold=2.6814403533935547
node_3377: feature_name=DUSP1	DUSP1.value <= threshold=0.5358920693397522
node_3378: feature_name=ATF3	ATF3.value <= threshold=2.9744640588760376
node_3379: feature_name=SIT1	SIT1.value <= threshold=5.4826788902282715
node_3380: feature_name=PMAIP1	PMAIP1.value <= threshold=2.827433705329895
node_3381: feature_name=PPP1R15A	PPP1R15A.value <= threshold=1.3690889477729797
node_3382: feature_name=NR4A1	NR4A1.value <= threshold=3.1813868284225464
node_3383: feature_name=LMNA	LMNA.value <= threshold=3.0594165325164795
node_3384: feature_name=OPTN	OPTN.value <= threshold=3.4802907705307007
node_3385: feature_name=CXCL16	CXCL16.value <= threshold=3.198341131210327
node_3386: feature_name=CTSW	CTSW.value <= threshold=1.7121334671974182
node_3387: feature_name=PIK3R1	PIK3R1.value <= threshold=2.418496251106262
node_3388: feature_name=JUND	JUND.value <= threshold=2.242193341255188
node_3389: feature_name=HLA.B	HLA.B.value > threshold=-0.2632068246603012
node_3395: feature_name=CTSS	CTSS.value <= threshold=1.2889930605888367
Class: Convalescent
Rules_11	passed counts:450
node_0: feature_name=H3F3B	H3F3B.value > threshold=0.26366126537323
node_7516: feature_name=IL32	IL32.value <= threshold=0.9009245932102203
node_7517: feature_name=DUSP1	DUSP1.value <= threshold=-0.4417305588722229
node_7518: feature_name=H3F3B	H3F3B.value > threshold=0.8368249833583832
node_8728: feature_name=XIST	XIST.value <= threshold=1.4628053903579712
node_8729: feature_name=MTRNR2L8	MTRNR2L8.value <= threshold=1.913859248161316
node_8730: feature_name=ZFP36	ZFP36.value <= threshold=1.4669150710105896
node_8731: feature_name=NFKBIA	NFKBIA.value <= threshold=2.561858296394348
node_8732: feature_name=ACTB	ACTB.value <= threshold=0.4934641718864441
node_8733: feature_name=HLA.B	HLA.B.value <= threshold=-0.42002855241298676
node_8734: feature_name=TRAV21	TRAV21.value <= threshold=7.182327508926392
node_8735: feature_name=LTB	LTB.value <= threshold=2.112860918045044
node_8736: feature_name=SH3BP5	SH3BP5.value <= threshold=5.237903356552124
node_8737: feature_name=GPR171	GPR171.value <= threshold=6.796881437301636
node_8738: feature_name=SAMD3	SAMD3.value <= threshold=3.8110255002975464
node_8739: feature_name=CXCR4	CXCR4.value <= threshold=1.043657124042511
node_8740: feature_name=KLF6	KLF6.value <= threshold=2.036794900894165
node_8741: feature_name=ZFP36L2	ZFP36L2.value <= threshold=2.545955181121826
node_8742: feature_name=S100A11	S100A11.value <= threshold=1.9750840067863464
node_8743: feature_name=AC245014.3	AC245014.3.value <= threshold=4.274052143096924
Class: Unexposed
Rules_12	passed counts:428
node_0: feature_name=H3F3B	H3F3B.value <= threshold=0.26366126537323
node_1: feature_name=FTH1	FTH1.value <= threshold=0.5412561297416687
node_2: feature_name=IL7R	IL7R.value > threshold=-0.4046345129609108
node_2382: feature_name=FOS	FOS.value > threshold=0.7834069430828094
node_5432: feature_name=CCL5	CCL5.value > threshold=0.018396791070699692
node_5782: feature_name=MTRNR2L8	MTRNR2L8.value <= threshold=1.7408989667892456
node_5783: feature_name=ZFP36L2	ZFP36L2.value <= threshold=1.2859004735946655
node_5784: feature_name=PFN1	PFN1.value <= threshold=1.0488265752792358
node_5785: feature_name=VIM	VIM.value <= threshold=0.8835625052452087
node_5786: feature_name=TUBA4A	TUBA4A.value <= threshold=1.926056444644928
node_5787: feature_name=MYADM	MYADM.value <= threshold=3.180113673210144
node_5788: feature_name=CCL5	CCL5.value > threshold=0.5931523144245148
node_5854: feature_name=CDKN1A	CDKN1A.value <= threshold=2.5850390195846558
node_5855: feature_name=IFITM2	IFITM2.value <= threshold=1.6075485944747925
node_5856: feature_name=DUSP4	DUSP4.value <= threshold=4.034137964248657
node_5857: feature_name=HLA.B	HLA.B.value > threshold=0.17454767227172852
node_5915: feature_name=MTRNR2L8	MTRNR2L8.value <= threshold=0.8969559669494629
node_5916: feature_name=TENT5C	TENT5C.value <= threshold=3.304873466491699
node_5917: feature_name=JUND	JUND.value <= threshold=3.645519495010376
node_5918: feature_name=SRRT	SRRT.value <= threshold=3.3444643020629883
node_5919: feature_name=IL2RG	IL2RG.value <= threshold=5.812148809432983
node_5920: feature_name=CD79B	CD79B.value <= threshold=3.5661851167678833
node_5921: feature_name=TUBA4A	TUBA4A.value <= threshold=1.8277865052223206
node_5922: feature_name=ACTB	ACTB.value <= threshold=0.9805425703525543
node_5923: feature_name=CCR7	CCR7.value <= threshold=2.8421149253845215
node_5924: feature_name=ZEB2	ZEB2.value <= threshold=1.0424229800701141
Class: Convalescent
Rules_13	passed counts:408
node_0: feature_name=H3F3B	H3F3B.value > threshold=0.26366126537323
node_7516: feature_name=IL32	IL32.value > threshold=0.9009245932102203
node_11642: feature_name=H3F3B	H3F3B.value > threshold=0.8186941146850586
node_12540: feature_name=MTRNR2L8	MTRNR2L8.value > threshold=1.2106854319572449
node_12712: feature_name=FOS	FOS.value > threshold=-0.5672060176730156
node_12728: feature_name=IFITM3	IFITM3.value <= threshold=2.7710113525390625
node_12729: feature_name=CDK2AP2	CDK2AP2.value <= threshold=3.903331995010376
node_12730: feature_name=CDK2AP2	CDK2AP2.value <= threshold=3.283218264579773
node_12731: feature_name=GPR171	GPR171.value <= threshold=6.625441789627075
Class: Unexposed
Rules_14	passed counts:406
node_0: feature_name=H3F3B	H3F3B.value > threshold=0.26366126537323
node_7516: feature_name=IL32	IL32.value <= threshold=0.9009245932102203
node_7517: feature_name=DUSP1	DUSP1.value <= threshold=-0.4417305588722229
node_7518: feature_name=H3F3B	H3F3B.value <= threshold=0.8368249833583832
node_7519: feature_name=ACTB	ACTB.value <= threshold=0.3029734194278717
node_7520: feature_name=XIST	XIST.value <= threshold=3.1772066354751587
node_7521: feature_name=MTRNR2L12	MTRNR2L12.value > threshold=0.5759264826774597
node_8099: feature_name=PFN1	PFN1.value <= threshold=0.6420028805732727
node_8100: feature_name=CD8A	CD8A.value > threshold=0.336142897605896
node_8244: feature_name=VIM	VIM.value <= threshold=1.7491456270217896
node_8245: feature_name=SELL	SELL.value <= threshold=2.1971216201782227
node_8246: feature_name=ITGB1	ITGB1.value <= threshold=4.302970886230469
node_8247: feature_name=AIF1	AIF1.value <= threshold=1.0324420928955078
node_8248: feature_name=TNFAIP3	TNFAIP3.value <= threshold=3.2784597873687744
node_8249: feature_name=PMAIP1	PMAIP1.value <= threshold=4.435787200927734
node_8250: feature_name=TRBV20.1	TRBV20.1.value <= threshold=2.963061809539795
node_8251: feature_name=ISG15	ISG15.value <= threshold=2.618717908859253
node_8252: feature_name=ZC3H12A	ZC3H12A.value <= threshold=5.067408561706543
node_8253: feature_name=THEMIS	THEMIS.value <= threshold=4.970189094543457
node_8254: feature_name=VSIR	VSIR.value <= threshold=2.708638548851013
node_8255: feature_name=H3F3B	H3F3B.value <= threshold=0.8331668376922607
node_8256: feature_name=ANXA2	ANXA2.value <= threshold=1.60670405626297
node_8257: feature_name=IL7R	IL7R.value <= threshold=2.3379061222076416
node_8258: feature_name=ITM2A	ITM2A.value <= threshold=3.531730532646179
node_8259: feature_name=ZFP36L1	ZFP36L1.value <= threshold=1.371226191520691
node_8260: feature_name=ZFP36L1	ZFP36L1.value <= threshold=1.367130994796753
node_8261: feature_name=ZFP36L1	ZFP36L1.value <= threshold=1.2542129158973694
node_8262: feature_name=H3F3B	H3F3B.value > threshold=0.2744351327419281
node_8266: feature_name=AC245014.3	AC245014.3.value <= threshold=4.292581796646118
node_8267: feature_name=ZFP36L2	ZFP36L2.value <= threshold=0.48374222218990326
Class: Unexposed
Rules_15	passed counts:399
node_0: feature_name=H3F3B	H3F3B.value > threshold=0.26366126537323
node_7516: feature_name=IL32	IL32.value <= threshold=0.9009245932102203
node_7517: feature_name=DUSP1	DUSP1.value > threshold=-0.4417305588722229
node_9461: feature_name=LTB	LTB.value > threshold=-0.41586256958544254
node_10505: feature_name=ZFP36	ZFP36.value > threshold=1.0474823713302612
node_11085: feature_name=NOSIP	NOSIP.value <= threshold=-0.12390583753585815
node_11086: feature_name=TUBA4A	TUBA4A.value > threshold=1.3079424500465393
node_11344: feature_name=TRAV19	TRAV19.value <= threshold=5.769766092300415
node_11345: feature_name=TRBV20.1	TRBV20.1.value <= threshold=5.614259958267212
node_11346: feature_name=DUSP1	DUSP1.value <= threshold=2.0162752866744995
node_11347: feature_name=KLRG1	KLRG1.value <= threshold=3.3264033794403076
node_11348: feature_name=CD8A	CD8A.value > threshold=0.40966616570949554
node_11394: feature_name=TMSB4X	TMSB4X.value <= threshold=0.9414168894290924
node_11395: feature_name=HIST1H1C	HIST1H1C.value <= threshold=3.380001664161682
node_11396: feature_name=TPT1	TPT1.value <= threshold=1.0933893918991089
node_11397: feature_name=CDK2AP2	CDK2AP2.value <= threshold=3.728520393371582
node_11398: feature_name=LTB	LTB.value > threshold=0.04860845115035772
node_11400: feature_name=ZNF331	ZNF331.value <= threshold=4.038013339042664
node_11401: feature_name=VIM	VIM.value <= threshold=1.9943636655807495
node_11402: feature_name=SLFN5	SLFN5.value <= threshold=4.0033323764801025
node_11403: feature_name=CXCR4	CXCR4.value <= threshold=2.546462297439575
node_11404: feature_name=MAFF	MAFF.value <= threshold=7.16675877571106
node_11405: feature_name=POU2F2	POU2F2.value <= threshold=2.6383986473083496
node_11406: feature_name=ITGB1	ITGB1.value <= threshold=3.422293186187744
node_11407: feature_name=ZFP36	ZFP36.value > threshold=1.0803378224372864
node_11411: feature_name=TSPYL2	TSPYL2.value <= threshold=3.558151125907898
node_11412: feature_name=RGS16	RGS16.value <= threshold=6.464287042617798
node_11413: feature_name=TSC22D3	TSC22D3.value <= threshold=1.8074320554733276
node_11414: feature_name=PYHIN1	PYHIN1.value <= threshold=3.277171492576599
Class: Unexposed
Rules_16	passed counts:371
node_0: feature_name=H3F3B	H3F3B.value > threshold=0.26366126537323
node_7516: feature_name=IL32	IL32.value <= threshold=0.9009245932102203
node_7517: feature_name=DUSP1	DUSP1.value <= threshold=-0.4417305588722229
node_7518: feature_name=H3F3B	H3F3B.value > threshold=0.8368249833583832
node_8728: feature_name=XIST	XIST.value <= threshold=1.4628053903579712
node_8729: feature_name=MTRNR2L8	MTRNR2L8.value <= threshold=1.913859248161316
node_8730: feature_name=ZFP36	ZFP36.value > threshold=1.4669150710105896
node_9240: feature_name=NFKBIA	NFKBIA.value <= threshold=2.938079595565796
node_9241: feature_name=NOSIP	NOSIP.value <= threshold=0.6805982291698456
node_9242: feature_name=ANXA5	ANXA5.value <= threshold=3.5152053833007812
node_9243: feature_name=STAT1	STAT1.value <= threshold=5.685108184814453
node_9244: feature_name=ID3	ID3.value <= threshold=8.072805404663086
node_9245: feature_name=CD52	CD52.value > threshold=0.1410035341978073
node_9287: feature_name=TRAV21	TRAV21.value <= threshold=1.928686685860157
node_9288: feature_name=CD52	CD52.value > threshold=0.1422695890069008
node_9290: feature_name=IFITM2	IFITM2.value <= threshold=1.6374832391738892
node_9291: feature_name=TSPYL2	TSPYL2.value <= threshold=4.15455961227417
node_9292: feature_name=SIT1	SIT1.value <= threshold=4.047788143157959
node_9293: feature_name=DDIT4	DDIT4.value <= threshold=2.8828697204589844
node_9294: feature_name=TNFRSF4	TNFRSF4.value <= threshold=2.5481822341680527
node_9295: feature_name=ID1	ID1.value <= threshold=8.482885837554932
node_9296: feature_name=KLF6	KLF6.value <= threshold=2.08232045173645
node_9297: feature_name=OPTN	OPTN.value <= threshold=1.9896929860115051
node_9298: feature_name=AC245014.3	AC245014.3.value <= threshold=3.0834697484970093
node_9299: feature_name=STMN1	STMN1.value <= threshold=3.7663373947143555
node_9300: feature_name=ID1	ID1.value <= threshold=7.284562110900879
node_9301: feature_name=CD52	CD52.value > threshold=0.1599426344037056
Class: Unexposed
Rules_17	passed counts:353
node_0: feature_name=H3F3B	H3F3B.value <= threshold=0.26366126537323
node_1: feature_name=FTH1	FTH1.value <= threshold=0.5412561297416687
node_2: feature_name=IL7R	IL7R.value > threshold=-0.4046345129609108
node_2382: feature_name=FOS	FOS.value > threshold=0.7834069430828094
node_5432: feature_name=CCL5	CCL5.value <= threshold=0.018396791070699692
node_5433: feature_name=PFN1	PFN1.value > threshold=0.08489285781979561
node_5531: feature_name=CD7	CD7.value > threshold=0.5758389234542847
node_5669: feature_name=S100A4	S100A4.value > threshold=0.7168989181518555
node_5743: feature_name=CXCR4	CXCR4.value <= threshold=1.6127172708511353
node_5744: feature_name=SIT1	SIT1.value <= threshold=5.108447313308716
node_5745: feature_name=RNF19A	RNF19A.value <= threshold=3.084725499153137
node_5746: feature_name=MTRNR2L12	MTRNR2L12.value <= threshold=2.1506303548812866
node_5747: feature_name=SMAD7	SMAD7.value <= threshold=2.335655465722084
node_5748: feature_name=ITGB7	ITGB7.value <= threshold=2.984403371810913
node_5749: feature_name=IL7R	IL7R.value > threshold=0.2592300474643707
node_5753: feature_name=CDK2AP2	CDK2AP2.value <= threshold=3.9161802530288696
node_5754: feature_name=CTSS	CTSS.value <= threshold=1.3174846768379211
node_5755: feature_name=MYADM	MYADM.value <= threshold=1.7691579461097717
Class: Acute
Rules_18	passed counts:351
node_0: feature_name=H3F3B	H3F3B.value > threshold=0.26366126537323
node_7516: feature_name=IL32	IL32.value <= threshold=0.9009245932102203
node_7517: feature_name=DUSP1	DUSP1.value <= threshold=-0.4417305588722229
node_7518: feature_name=H3F3B	H3F3B.value <= threshold=0.8368249833583832
node_7519: feature_name=ACTB	ACTB.value <= threshold=0.3029734194278717
node_7520: feature_name=XIST	XIST.value <= threshold=3.1772066354751587
node_7521: feature_name=MTRNR2L12	MTRNR2L12.value <= threshold=0.5759264826774597
node_7522: feature_name=ZFP36	ZFP36.value > threshold=1.207794189453125
node_7934: feature_name=LTB	LTB.value <= threshold=1.7750576734542847
node_7935: feature_name=LMNA	LMNA.value <= threshold=4.44918155670166
node_7936: feature_name=TPT1	TPT1.value <= threshold=0.19047725200653076
node_7937: feature_name=CCL5	CCL5.value <= threshold=1.083554744720459
node_7938: feature_name=GIMAP4	GIMAP4.value <= threshold=0.45488032698631287
node_7939: feature_name=H3F3B	H3F3B.value <= threshold=0.8362966179847717
node_7940: feature_name=IL32	IL32.value <= threshold=0.8655271828174591
node_7941: feature_name=PFN1	PFN1.value <= threshold=1.1887197494506836
node_7942: feature_name=TSPYL2	TSPYL2.value <= threshold=3.9111114740371704
node_7943: feature_name=CXCR4	CXCR4.value <= threshold=2.4423294067382812
node_7944: feature_name=NR4A2	NR4A2.value <= threshold=2.93312931060791
node_7945: feature_name=PMAIP1	PMAIP1.value <= threshold=3.1368929147720337
node_7946: feature_name=PDE4B	PDE4B.value <= threshold=3.6306540966033936
Class: Unexposed
Rules_19	passed counts:350
node_0: feature_name=H3F3B	H3F3B.value > threshold=0.26366126537323
node_7516: feature_name=IL32	IL32.value <= threshold=0.9009245932102203
node_7517: feature_name=DUSP1	DUSP1.value > threshold=-0.4417305588722229
node_9461: feature_name=LTB	LTB.value <= threshold=-0.41586256958544254
node_9462: feature_name=TPT1	TPT1.value <= threshold=0.5180935561656952
node_9463: feature_name=DUSP1	DUSP1.value > threshold=0.41563715040683746
node_9495: feature_name=ZFP36	ZFP36.value > threshold=0.9915875196456909
node_9887: feature_name=NFKBIA	NFKBIA.value <= threshold=2.912008285522461
node_9888: feature_name=XIST	XIST.value <= threshold=1.5649391412734985
node_9889: feature_name=ACTB	ACTB.value <= threshold=0.9860045909881592
node_9890: feature_name=FOS	FOS.value > threshold=0.7126231789588928
node_10022: feature_name=ZFP36	ZFP36.value > threshold=1.8027092814445496
node_10160: feature_name=VSIR	VSIR.value <= threshold=2.7934011220932007
node_10161: feature_name=KLF6	KLF6.value <= threshold=2.6457117795944214
node_10162: feature_name=MTRNR2L12	MTRNR2L12.value <= threshold=2.272447109222412
node_10163: feature_name=CD52	CD52.value <= threshold=0.7962144613265991
node_10164: feature_name=ARID5B	ARID5B.value <= threshold=4.57044243812561
node_10165: feature_name=CD79B	CD79B.value <= threshold=1.2162734046578407
node_10166: feature_name=TRAV4	TRAV4.value <= threshold=3.0846214815974236
node_10167: feature_name=ANXA2	ANXA2.value <= threshold=0.2574097365140915
node_10168: feature_name=AC245014.3	AC245014.3.value <= threshold=5.488485813140869
node_10169: feature_name=ID1	ID1.value <= threshold=5.157923698425293
Class: Unexposed
Rules_20	passed counts:334
node_0: feature_name=H3F3B	H3F3B.value > threshold=0.26366126537323
node_7516: feature_name=IL32	IL32.value <= threshold=0.9009245932102203
node_7517: feature_name=DUSP1	DUSP1.value <= threshold=-0.4417305588722229
node_7518: feature_name=H3F3B	H3F3B.value <= threshold=0.8368249833583832
node_7519: feature_name=ACTB	ACTB.value <= threshold=0.3029734194278717
node_7520: feature_name=XIST	XIST.value <= threshold=3.1772066354751587
node_7521: feature_name=MTRNR2L12	MTRNR2L12.value > threshold=0.5759264826774597
node_8099: feature_name=PFN1	PFN1.value <= threshold=0.6420028805732727
node_8100: feature_name=CD8A	CD8A.value > threshold=0.336142897605896
node_8244: feature_name=VIM	VIM.value <= threshold=1.7491456270217896
node_8245: feature_name=SELL	SELL.value <= threshold=2.1971216201782227
node_8246: feature_name=ITGB1	ITGB1.value <= threshold=4.302970886230469
node_8247: feature_name=AIF1	AIF1.value <= threshold=1.0324420928955078
node_8248: feature_name=TNFAIP3	TNFAIP3.value <= threshold=3.2784597873687744
node_8249: feature_name=PMAIP1	PMAIP1.value <= threshold=4.435787200927734
node_8250: feature_name=TRBV20.1	TRBV20.1.value <= threshold=2.963061809539795
node_8251: feature_name=ISG15	ISG15.value <= threshold=2.618717908859253
node_8252: feature_name=ZC3H12A	ZC3H12A.value <= threshold=5.067408561706543
node_8253: feature_name=THEMIS	THEMIS.value <= threshold=4.970189094543457
node_8254: feature_name=VSIR	VSIR.value <= threshold=2.708638548851013
node_8255: feature_name=H3F3B	H3F3B.value <= threshold=0.8331668376922607
node_8256: feature_name=ANXA2	ANXA2.value <= threshold=1.60670405626297
node_8257: feature_name=IL7R	IL7R.value <= threshold=2.3379061222076416
node_8258: feature_name=ITM2A	ITM2A.value <= threshold=3.531730532646179
node_8259: feature_name=ZFP36L1	ZFP36L1.value > threshold=1.371226191520691
Class: Unexposed
Rules_21	passed counts:323
node_0: feature_name=H3F3B	H3F3B.value > threshold=0.26366126537323
node_7516: feature_name=IL32	IL32.value <= threshold=0.9009245932102203
node_7517: feature_name=DUSP1	DUSP1.value <= threshold=-0.4417305588722229
node_7518: feature_name=H3F3B	H3F3B.value <= threshold=0.8368249833583832
node_7519: feature_name=ACTB	ACTB.value <= threshold=0.3029734194278717
node_7520: feature_name=XIST	XIST.value <= threshold=3.1772066354751587
node_7521: feature_name=MTRNR2L12	MTRNR2L12.value > threshold=0.5759264826774597
node_8099: feature_name=PFN1	PFN1.value <= threshold=0.6420028805732727
node_8100: feature_name=CD8A	CD8A.value > threshold=0.336142897605896
node_8244: feature_name=VIM	VIM.value <= threshold=1.7491456270217896
node_8245: feature_name=SELL	SELL.value <= threshold=2.1971216201782227
node_8246: feature_name=ITGB1	ITGB1.value <= threshold=4.302970886230469
node_8247: feature_name=AIF1	AIF1.value <= threshold=1.0324420928955078
node_8248: feature_name=TNFAIP3	TNFAIP3.value <= threshold=3.2784597873687744
node_8249: feature_name=PMAIP1	PMAIP1.value <= threshold=4.435787200927734
node_8250: feature_name=TRBV20.1	TRBV20.1.value <= threshold=2.963061809539795
node_8251: feature_name=ISG15	ISG15.value <= threshold=2.618717908859253
node_8252: feature_name=ZC3H12A	ZC3H12A.value <= threshold=5.067408561706543
node_8253: feature_name=THEMIS	THEMIS.value <= threshold=4.970189094543457
node_8254: feature_name=VSIR	VSIR.value <= threshold=2.708638548851013
node_8255: feature_name=H3F3B	H3F3B.value <= threshold=0.8331668376922607
node_8256: feature_name=ANXA2	ANXA2.value <= threshold=1.60670405626297
node_8257: feature_name=IL7R	IL7R.value <= threshold=2.3379061222076416
node_8258: feature_name=ITM2A	ITM2A.value <= threshold=3.531730532646179
node_8259: feature_name=ZFP36L1	ZFP36L1.value <= threshold=1.371226191520691
node_8260: feature_name=ZFP36L1	ZFP36L1.value <= threshold=1.367130994796753
node_8261: feature_name=ZFP36L1	ZFP36L1.value <= threshold=1.2542129158973694
node_8262: feature_name=H3F3B	H3F3B.value > threshold=0.2744351327419281
node_8266: feature_name=AC245014.3	AC245014.3.value <= threshold=4.292581796646118
node_8267: feature_name=ZFP36L2	ZFP36L2.value > threshold=0.48374222218990326
node_8269: feature_name=ZFP36L2	ZFP36L2.value > threshold=0.4864782840013504
node_8271: feature_name=RGS1	RGS1.value <= threshold=5.508713960647583
node_8272: feature_name=FOS	FOS.value <= threshold=0.879403680562973
node_8273: feature_name=SAT1	SAT1.value <= threshold=1.4646357893943787
node_8274: feature_name=KLF6	KLF6.value <= threshold=1.6112284660339355
node_8275: feature_name=MAFF	MAFF.value <= threshold=5.786100625991821
node_8276: feature_name=APMAP	APMAP.value <= threshold=1.8453038334846497
Class: Unexposed
Rules_22	passed counts:322
node_0: feature_name=H3F3B	H3F3B.value <= threshold=0.26366126537323
node_1: feature_name=FTH1	FTH1.value <= threshold=0.5412561297416687
node_2: feature_name=IL7R	IL7R.value > threshold=-0.4046345129609108
node_2382: feature_name=FOS	FOS.value <= threshold=0.7834069430828094
node_2383: feature_name=PFN1	PFN1.value <= threshold=0.6417261064052582
node_2384: feature_name=IL32	IL32.value > threshold=-0.6733900457620621
node_2556: feature_name=IL32	IL32.value <= threshold=1.8468018770217896
node_2557: feature_name=FTH1	FTH1.value <= threshold=0.22067981958389282
node_2558: feature_name=MTRNR2L8	MTRNR2L8.value <= threshold=1.4506153464317322
node_2559: feature_name=KLF6	KLF6.value <= threshold=1.0382996797561646
node_2560: feature_name=ZFP36L2	ZFP36L2.value <= threshold=1.9162920713424683
node_2561: feature_name=HLA.B	HLA.B.value > threshold=-0.4884250909090042
node_2693: feature_name=ZNF331	ZNF331.value <= threshold=2.5329182147979736
node_2694: feature_name=ACTB	ACTB.value <= threshold=0.6383261382579803
node_2695: feature_name=NR4A2	NR4A2.value <= threshold=1.7335910201072693
node_2696: feature_name=TSC22D3	TSC22D3.value <= threshold=1.1034221649169922
node_2697: feature_name=TNFAIP3	TNFAIP3.value > threshold=0.7944620847702026
node_3191: feature_name=BCL9L	BCL9L.value <= threshold=5.001895189285278
node_3192: feature_name=S100A11	S100A11.value <= threshold=1.8692606091499329
node_3193: feature_name=IL2RG	IL2RG.value <= threshold=3.9922242164611816
node_3194: feature_name=PPP1R16B	PPP1R16B.value <= threshold=4.428715229034424
node_3195: feature_name=IFI6	IFI6.value <= threshold=2.537436366081238
node_3196: feature_name=XIST	XIST.value <= threshold=6.9905500411987305
node_3197: feature_name=HIST1H1E	HIST1H1E.value <= threshold=2.4480210542678833
node_3198: feature_name=VIM	VIM.value <= threshold=1.4045307636260986
node_3199: feature_name=HLA.B	HLA.B.value > threshold=0.233720600605011
node_3253: feature_name=TPT1	TPT1.value <= threshold=1.0392634272575378
node_3254: feature_name=RGS16	RGS16.value <= threshold=6.503747940063477
node_3255: feature_name=HLA.B	HLA.B.value <= threshold=1.3319241404533386
node_3256: feature_name=PPP1R14B	PPP1R14B.value <= threshold=4.253853797912598
node_3257: feature_name=IFITM2	IFITM2.value <= threshold=1.480498731136322
node_3258: feature_name=LTB	LTB.value <= threshold=2.363573670387268
node_3259: feature_name=CD7	CD7.value <= threshold=1.616817057132721
node_3260: feature_name=TNFAIP3	TNFAIP3.value > threshold=0.8118892312049866
Class: Convalescent
Rules_23	passed counts:317
node_0: feature_name=H3F3B	H3F3B.value > threshold=0.26366126537323
node_7516: feature_name=IL32	IL32.value <= threshold=0.9009245932102203
node_7517: feature_name=DUSP1	DUSP1.value > threshold=-0.4417305588722229
node_9461: feature_name=LTB	LTB.value <= threshold=-0.41586256958544254
node_9462: feature_name=TPT1	TPT1.value <= threshold=0.5180935561656952
node_9463: feature_name=DUSP1	DUSP1.value > threshold=0.41563715040683746
node_9495: feature_name=ZFP36	ZFP36.value <= threshold=0.9915875196456909
node_9496: feature_name=TSC22D3	TSC22D3.value <= threshold=0.9187152087688446
node_9497: feature_name=IL32	IL32.value <= threshold=0.610075980424881
node_9498: feature_name=MTRNR2L12	MTRNR2L12.value > threshold=0.5062812268733978
node_9660: feature_name=RUNX3	RUNX3.value <= threshold=3.741183638572693
node_9661: feature_name=STMN1	STMN1.value <= threshold=4.006637692451477
node_9662: feature_name=CD52	CD52.value <= threshold=-0.09448022395372391
node_9663: feature_name=IFI6	IFI6.value <= threshold=2.7917693853378296
node_9664: feature_name=CDKN1A	CDKN1A.value <= threshold=3.5421762466430664
node_9665: feature_name=NFKBIA	NFKBIA.value <= threshold=2.3702903985977173
node_9666: feature_name=TMSB4X	TMSB4X.value <= threshold=0.8939312696456909
node_9667: feature_name=ACTB	ACTB.value <= threshold=0.6661503314971924
Class: Unexposed
Rules_24	passed counts:310
node_0: feature_name=H3F3B	H3F3B.value <= threshold=0.26366126537323
node_1: feature_name=FTH1	FTH1.value > threshold=0.5412561297416687
node_6215: feature_name=IL32	IL32.value <= threshold=0.7093117535114288
node_6216: feature_name=NOSIP	NOSIP.value <= threshold=-0.13436034321784973
node_6217: feature_name=CD52	CD52.value <= threshold=-0.013931889552623034
node_6218: feature_name=TSC22D3	TSC22D3.value <= threshold=1.5796183943748474
node_6219: feature_name=TPT1	TPT1.value > threshold=0.2102406919002533
node_6361: feature_name=KLF6	KLF6.value <= threshold=0.6070539355278015
node_6362: feature_name=XIST	XIST.value <= threshold=3.205056071281433
node_6363: feature_name=THEMIS	THEMIS.value <= threshold=2.270169258117676
node_6364: feature_name=CCL5	CCL5.value > threshold=0.1962190419435501
node_6390: feature_name=TMSB4X	TMSB4X.value <= threshold=0.7730990648269653
node_6391: feature_name=GIMAP4	GIMAP4.value <= threshold=2.8222543001174927
node_6392: feature_name=TPT1	TPT1.value > threshold=0.21106020361185074
node_6394: feature_name=GPR171	GPR171.value <= threshold=5.794628858566284
node_6395: feature_name=NFKBIA	NFKBIA.value <= threshold=3.009455680847168
node_6396: feature_name=CTSS	CTSS.value <= threshold=1.5340027213096619
node_6397: feature_name=GGA2	GGA2.value <= threshold=7.083038568496704
node_6398: feature_name=PRF1	PRF1.value <= threshold=2.2610713243484497
node_6399: feature_name=ISG15	ISG15.value <= threshold=1.6149857640266418
node_6400: feature_name=AQP3	AQP3.value <= threshold=6.719648122787476
node_6401: feature_name=TPT1	TPT1.value <= threshold=0.8364653289318085
node_6402: feature_name=CRIP2	CRIP2.value <= threshold=3.7626157850027084
node_6403: feature_name=ID3	ID3.value <= threshold=3.4762977361679077
node_6404: feature_name=CCL5	CCL5.value <= threshold=1.1672677397727966
node_6405: feature_name=SLC2A3	SLC2A3.value <= threshold=2.3410534858703613
node_6406: feature_name=DUSP1	DUSP1.value <= threshold=1.6603391766548157
node_6407: feature_name=APMAP	APMAP.value <= threshold=2.2864197492599487
Class: Unexposed
Rules_25	passed counts:303
node_0: feature_name=H3F3B	H3F3B.value > threshold=0.26366126537323
node_7516: feature_name=IL32	IL32.value > threshold=0.9009245932102203
node_11642: feature_name=H3F3B	H3F3B.value <= threshold=0.8186941146850586
node_11643: feature_name=IL7R	IL7R.value > threshold=-0.3507719300687313
node_12011: feature_name=MTRNR2L8	MTRNR2L8.value <= threshold=1.4918811321258545
node_12012: feature_name=VIM	VIM.value <= threshold=0.6187329292297363
node_12013: feature_name=PFN1	PFN1.value <= threshold=0.4619758129119873
node_12014: feature_name=FTH1	FTH1.value <= threshold=0.6374844014644623
node_12015: feature_name=HLA.B	HLA.B.value > threshold=0.1952088549733162
node_12069: feature_name=CD8A	CD8A.value <= threshold=1.0127771496772766
node_12070: feature_name=JUND	JUND.value <= threshold=2.8422231674194336
node_12071: feature_name=PLEKHA2	PLEKHA2.value <= threshold=4.509546756744385
node_12072: feature_name=TSPYL2	TSPYL2.value <= threshold=3.0516138076782227
node_12073: feature_name=DUSP4	DUSP4.value <= threshold=7.536022424697876
node_12074: feature_name=PPP1R16B	PPP1R16B.value <= threshold=4.151824474334717
node_12075: feature_name=ARID5B	ARID5B.value <= threshold=4.288670063018799
node_12076: feature_name=ATP2B4	ATP2B4.value <= threshold=4.8850483894348145
node_12077: feature_name=ACTB	ACTB.value <= threshold=0.9889778196811676
node_12078: feature_name=AC245014.3	AC245014.3.value <= threshold=4.665868282318115
node_12079: feature_name=SLA2	SLA2.value <= threshold=3.1947916746139526
node_12080: feature_name=H3F3B	H3F3B.value > threshold=0.26523062586784363
node_12084: feature_name=ZFP36L2	ZFP36L2.value <= threshold=2.1898059844970703
node_12085: feature_name=ID3	ID3.value <= threshold=3.7324461936950684
node_12086: feature_name=BCL9L	BCL9L.value <= threshold=4.194820404052734
node_12087: feature_name=VIM	VIM.value <= threshold=0.6032999753952026
Class: Convalescent
Rules_26	passed counts:289
node_0: feature_name=H3F3B	H3F3B.value > threshold=0.26366126537323
node_7516: feature_name=IL32	IL32.value <= threshold=0.9009245932102203
node_7517: feature_name=DUSP1	DUSP1.value > threshold=-0.4417305588722229
node_9461: feature_name=LTB	LTB.value > threshold=-0.41586256958544254
node_10505: feature_name=ZFP36	ZFP36.value <= threshold=1.0474823713302612
node_10506: feature_name=KLF6	KLF6.value > threshold=0.5658494830131531
node_10742: feature_name=MTRNR2L8	MTRNR2L8.value <= threshold=0.8723215162754059
node_10743: feature_name=VIM	VIM.value <= threshold=1.1019617319107056
node_10744: feature_name=MYADM	MYADM.value <= threshold=1.639462172985077
node_10745: feature_name=TSC22D3	TSC22D3.value > threshold=-0.8891788572072983
node_10763: feature_name=IFITM2	IFITM2.value <= threshold=0.23179267346858978
node_10764: feature_name=ZFP36L1	ZFP36L1.value <= threshold=2.1696327924728394
node_10765: feature_name=ACTB	ACTB.value <= threshold=0.15390274673700333
node_10766: feature_name=ALOX5AP	ALOX5AP.value <= threshold=1.977312982082367
node_10767: feature_name=STMN1	STMN1.value <= threshold=2.924819827079773
node_10768: feature_name=RGS2	RGS2.value <= threshold=3.234824061393738
node_10769: feature_name=DUSP4	DUSP4.value <= threshold=3.273947834968567
node_10770: feature_name=EZR	EZR.value <= threshold=2.222896933555603
node_10771: feature_name=TIMP1	TIMP1.value <= threshold=1.864914059638977
node_10772: feature_name=C1orf162	C1orf162.value <= threshold=1.7984007596969604
node_10773: feature_name=APMAP	APMAP.value <= threshold=2.1336863040924072
node_10774: feature_name=ANXA2	ANXA2.value <= threshold=1.3180299997329712
node_10775: feature_name=CTSW	CTSW.value <= threshold=1.4786131978034973
node_10776: feature_name=H3F3B	H3F3B.value > threshold=0.2711668014526367
node_10778: feature_name=MYO1F	MYO1F.value <= threshold=1.8949944376945496
node_10779: feature_name=ETS1	ETS1.value <= threshold=4.01746678352356
node_10780: feature_name=TNFRSF1B	TNFRSF1B.value <= threshold=2.869238257408142
node_10781: feature_name=FTH1	FTH1.value <= threshold=1.411635398864746
node_10782: feature_name=KLF6	KLF6.value > threshold=0.5689689815044403
node_10786: feature_name=TCF7	TCF7.value <= threshold=2.562052607536316
node_10787: feature_name=S100A4	S100A4.value <= threshold=0.8196743428707123
node_10788: feature_name=LTB	LTB.value > threshold=0.08232347667217255
node_10792: feature_name=GIMAP4	GIMAP4.value <= threshold=1.6638076305389404
node_10793: feature_name=THEMIS	THEMIS.value <= threshold=2.4502304792404175
node_10794: feature_name=BATF	BATF.value <= threshold=2.971917510032654
Class: Convalescent
Rules_27	passed counts:283
node_0: feature_name=H3F3B	H3F3B.value <= threshold=0.26366126537323
node_1: feature_name=FTH1	FTH1.value > threshold=0.5412561297416687
node_6215: feature_name=IL32	IL32.value <= threshold=0.7093117535114288
node_6216: feature_name=NOSIP	NOSIP.value <= threshold=-0.13436034321784973
node_6217: feature_name=CD52	CD52.value > threshold=-0.013931889552623034
node_6561: feature_name=LTB	LTB.value <= threshold=-0.36446835845708847
node_6562: feature_name=PPP1R15A	PPP1R15A.value <= threshold=1.7999675273895264
node_6563: feature_name=SPOCK2	SPOCK2.value > threshold=0.8681719899177551
node_6651: feature_name=KLF6	KLF6.value <= threshold=1.810657560825348
node_6652: feature_name=TRAC	TRAC.value <= threshold=3.7986199855804443
node_6653: feature_name=TRAV4	TRAV4.value <= threshold=2.555517964065075
node_6654: feature_name=TPT1	TPT1.value <= threshold=0.4864349663257599
node_6655: feature_name=ISG15	ISG15.value <= threshold=3.170748710632324
node_6656: feature_name=HLA.B	HLA.B.value <= threshold=1.2427130341529846
node_6657: feature_name=IL7R	IL7R.value <= threshold=2.1494386196136475
node_6658: feature_name=TSC22D3	TSC22D3.value <= threshold=1.7096238732337952
node_6659: feature_name=TNFRSF1B	TNFRSF1B.value <= threshold=3.9697630405426025
node_6660: feature_name=HIST1H4C	HIST1H4C.value <= threshold=2.902703881263733
node_6661: feature_name=TSPYL2	TSPYL2.value <= threshold=3.7645316123962402
node_6662: feature_name=TNFAIP3	TNFAIP3.value <= threshold=2.49665904045105
node_6663: feature_name=TCF7	TCF7.value <= threshold=2.396806001663208
node_6664: feature_name=AIF1	AIF1.value <= threshold=1.2952815890312195
node_6665: feature_name=MAFF	MAFF.value <= threshold=6.4660258293151855
node_6666: feature_name=PPP1R14B	PPP1R14B.value <= threshold=8.026670694351196
node_6667: feature_name=KLRG1	KLRG1.value <= threshold=3.099581241607666
node_6668: feature_name=AC245014.3	AC245014.3.value <= threshold=3.2195218801498413
node_6669: feature_name=KLRG1	KLRG1.value <= threshold=0.7882942408323288
Class: Unexposed
Rules_28	passed counts:238
node_0: feature_name=H3F3B	H3F3B.value <= threshold=0.26366126537323
node_1: feature_name=FTH1	FTH1.value <= threshold=0.5412561297416687
node_2: feature_name=IL7R	IL7R.value > threshold=-0.4046345129609108
node_2382: feature_name=FOS	FOS.value <= threshold=0.7834069430828094
node_2383: feature_name=PFN1	PFN1.value <= threshold=0.6417261064052582
node_2384: feature_name=IL32	IL32.value > threshold=-0.6733900457620621
node_2556: feature_name=IL32	IL32.value <= threshold=1.8468018770217896
node_2557: feature_name=FTH1	FTH1.value <= threshold=0.22067981958389282
node_2558: feature_name=MTRNR2L8	MTRNR2L8.value <= threshold=1.4506153464317322
node_2559: feature_name=KLF6	KLF6.value <= threshold=1.0382996797561646
node_2560: feature_name=ZFP36L2	ZFP36L2.value <= threshold=1.9162920713424683
node_2561: feature_name=HLA.B	HLA.B.value <= threshold=-0.4884250909090042
node_2562: feature_name=ACTB	ACTB.value <= threshold=0.4245422035455704
node_2563: feature_name=DUSP1	DUSP1.value <= threshold=0.7734300792217255
node_2564: feature_name=CD8A	CD8A.value <= threshold=0.7706534564495087
node_2565: feature_name=FTH1	FTH1.value <= threshold=0.1889047846198082
node_2566: feature_name=VIM	VIM.value <= threshold=1.0667979717254639
node_2567: feature_name=MYO1F	MYO1F.value <= threshold=3.2143802642822266
node_2568: feature_name=STAT1	STAT1.value <= threshold=4.514507293701172
node_2569: feature_name=CREM	CREM.value <= threshold=3.254941701889038
node_2570: feature_name=POU2F2	POU2F2.value <= threshold=3.6530028581619263
node_2571: feature_name=CD52	CD52.value <= threshold=1.4308528900146484
node_2572: feature_name=ZBTB38	ZBTB38.value <= threshold=4.398231029510498
node_2573: feature_name=ATP2B4	ATP2B4.value <= threshold=3.6721283197402954
node_2574: feature_name=MTRNR2L12	MTRNR2L12.value <= threshold=2.14676833152771
node_2575: feature_name=TRAV4	TRAV4.value <= threshold=6.821054697036743
node_2576: feature_name=TRAV21	TRAV21.value <= threshold=6.931115627288818
Class: Convalescent
Rules_29	passed counts:237
node_0: feature_name=H3F3B	H3F3B.value > threshold=0.26366126537323
node_7516: feature_name=IL32	IL32.value <= threshold=0.9009245932102203
node_7517: feature_name=DUSP1	DUSP1.value <= threshold=-0.4417305588722229
node_7518: feature_name=H3F3B	H3F3B.value > threshold=0.8368249833583832
node_8728: feature_name=XIST	XIST.value <= threshold=1.4628053903579712
node_8729: feature_name=MTRNR2L8	MTRNR2L8.value <= threshold=1.913859248161316
node_8730: feature_name=ZFP36	ZFP36.value <= threshold=1.4669150710105896
node_8731: feature_name=NFKBIA	NFKBIA.value <= threshold=2.561858296394348
node_8732: feature_name=ACTB	ACTB.value <= threshold=0.4934641718864441
node_8733: feature_name=HLA.B	HLA.B.value > threshold=-0.42002855241298676
node_8795: feature_name=MTRNR2L8	MTRNR2L8.value <= threshold=1.8971002101898193
node_8796: feature_name=KLF6	KLF6.value > threshold=0.4424929916858673
node_8938: feature_name=TUBA4A	TUBA4A.value <= threshold=1.7949485778808594
node_8939: feature_name=H3F3B	H3F3B.value > threshold=1.1968857645988464
node_9049: feature_name=ZFP36L2	ZFP36L2.value <= threshold=1.6202352046966553
node_9050: feature_name=TUBA4A	TUBA4A.value <= threshold=1.7857311367988586
node_9051: feature_name=APMAP	APMAP.value <= threshold=3.738011598587036
node_9052: feature_name=MAFF	MAFF.value <= threshold=7.199797630310059
node_9053: feature_name=TRAV4	TRAV4.value <= threshold=8.398449897766113
node_9054: feature_name=AQP3	AQP3.value <= threshold=6.904096364974976
node_9055: feature_name=MTRNR2L12	MTRNR2L12.value <= threshold=2.788411498069763
node_9056: feature_name=ALOX5AP	ALOX5AP.value <= threshold=3.5042916536331177
node_9057: feature_name=TMSB4X	TMSB4X.value > threshold=-1.0179538428783417
node_9065: feature_name=IFI6	IFI6.value <= threshold=3.0030899047851562
node_9066: feature_name=SAT1	SAT1.value <= threshold=1.9214184880256653
node_9067: feature_name=ISG15	ISG15.value <= threshold=2.611503481864929
node_9068: feature_name=POU2F2	POU2F2.value <= threshold=3.124327063560486
node_9069: feature_name=PRF1	PRF1.value <= threshold=1.6616395115852356
node_9070: feature_name=IFITM3	IFITM3.value <= threshold=1.5940186977386475
Class: Unexposed
Rules_30	passed counts:217
node_0: feature_name=H3F3B	H3F3B.value > threshold=0.26366126537323
node_7516: feature_name=IL32	IL32.value <= threshold=0.9009245932102203
node_7517: feature_name=DUSP1	DUSP1.value > threshold=-0.4417305588722229
node_9461: feature_name=LTB	LTB.value > threshold=-0.41586256958544254
node_10505: feature_name=ZFP36	ZFP36.value > threshold=1.0474823713302612
node_11085: feature_name=NOSIP	NOSIP.value <= threshold=-0.12390583753585815
node_11086: feature_name=TUBA4A	TUBA4A.value <= threshold=1.3079424500465393
node_11087: feature_name=VIM	VIM.value > threshold=0.8299397826194763
node_11259: feature_name=CXCR4	CXCR4.value <= threshold=1.6079142093658447
node_11260: feature_name=TMSB4X	TMSB4X.value <= threshold=0.6399712562561035
node_11261: feature_name=B2M	B2M.value > threshold=-2.4043086767196655
node_11265: feature_name=NFKBIA	NFKBIA.value <= threshold=2.904259443283081
node_11266: feature_name=LTB	LTB.value > threshold=0.2893063575029373
node_11272: feature_name=MAFF	MAFF.value <= threshold=1.38571335375309
node_11273: feature_name=LMNA	LMNA.value <= threshold=5.028887033462524
node_11274: feature_name=IFITM3	IFITM3.value <= threshold=1.6440505981445312
node_11275: feature_name=ANXA5	ANXA5.value <= threshold=2.4071762561798096
node_11276: feature_name=TRBV20.1	TRBV20.1.value <= threshold=5.242780685424805
node_11277: feature_name=TPT1	TPT1.value <= threshold=0.8240748047828674
node_11278: feature_name=ID2	ID2.value <= threshold=2.3481950759887695
Class: Unexposed
Rules_31	passed counts:217
node_0: feature_name=H3F3B	H3F3B.value <= threshold=0.26366126537323
node_1: feature_name=FTH1	FTH1.value <= threshold=0.5412561297416687
node_2: feature_name=IL7R	IL7R.value > threshold=-0.4046345129609108
node_2382: feature_name=FOS	FOS.value <= threshold=0.7834069430828094
node_2383: feature_name=PFN1	PFN1.value <= threshold=0.6417261064052582
node_2384: feature_name=IL32	IL32.value > threshold=-0.6733900457620621
node_2556: feature_name=IL32	IL32.value <= threshold=1.8468018770217896
node_2557: feature_name=FTH1	FTH1.value > threshold=0.22067981958389282
node_3743: feature_name=B2M	B2M.value > threshold=-0.16572678089141846
node_3801: feature_name=TSC22D3	TSC22D3.value > threshold=-0.5396279990673065
node_3873: feature_name=METRNL	METRNL.value <= threshold=3.631074905395508
node_3874: feature_name=IL32	IL32.value > threshold=0.30202141404151917
node_3888: feature_name=AQP3	AQP3.value <= threshold=3.6432820558547974
node_3889: feature_name=DUSP4	DUSP4.value <= threshold=4.304951906204224
node_3890: feature_name=ACTB	ACTB.value <= threshold=1.0857073068618774
node_3891: feature_name=KLF6	KLF6.value <= threshold=0.31858542561531067
node_3892: feature_name=HIST1H1E	HIST1H1E.value <= threshold=2.1821974515914917
node_3893: feature_name=ATP2B4	ATP2B4.value <= threshold=4.31179666519165
node_3894: feature_name=IL32	IL32.value <= threshold=1.728868007659912
node_3895: feature_name=HIST1H1C	HIST1H1C.value <= threshold=2.4315836429595947
node_3896: feature_name=ITGB7	ITGB7.value <= threshold=3.766835927963257
node_3897: feature_name=FTH1	FTH1.value > threshold=0.22163836658000946
node_3899: feature_name=PYHIN1	PYHIN1.value <= threshold=5.351990699768066
node_3900: feature_name=BHLHE40	BHLHE40.value <= threshold=2.7030189037323
node_3901: feature_name=PFN1	PFN1.value <= threshold=0.6302148103713989
node_3902: feature_name=CCR7	CCR7.value <= threshold=2.7710483074188232
node_3903: feature_name=ALOX5AP	ALOX5AP.value <= threshold=3.47135329246521
node_3904: feature_name=TCF7	TCF7.value <= threshold=2.8625134229660034
node_3905: feature_name=PPP1R16B	PPP1R16B.value <= threshold=3.432450532913208
Class: Convalescent
Rules_32	passed counts:216
node_0: feature_name=H3F3B	H3F3B.value > threshold=0.26366126537323
node_7516: feature_name=IL32	IL32.value <= threshold=0.9009245932102203
node_7517: feature_name=DUSP1	DUSP1.value <= threshold=-0.4417305588722229
node_7518: feature_name=H3F3B	H3F3B.value <= threshold=0.8368249833583832
node_7519: feature_name=ACTB	ACTB.value <= threshold=0.3029734194278717
node_7520: feature_name=XIST	XIST.value <= threshold=3.1772066354751587
node_7521: feature_name=MTRNR2L12	MTRNR2L12.value > threshold=0.5759264826774597
node_8099: feature_name=PFN1	PFN1.value <= threshold=0.6420028805732727
node_8100: feature_name=CD8A	CD8A.value <= threshold=0.336142897605896
node_8101: feature_name=NFKBIA	NFKBIA.value <= threshold=1.7183838486671448
node_8102: feature_name=SELL	SELL.value <= threshold=2.5744035243988037
node_8103: feature_name=B2M	B2M.value <= threshold=1.3243716359138489
node_8104: feature_name=TUBA4A	TUBA4A.value > threshold=1.4049093127250671
node_8180: feature_name=DUSP4	DUSP4.value <= threshold=7.944263935089111
node_8181: feature_name=SLFN5	SLFN5.value <= threshold=4.218790292739868
node_8182: feature_name=ZFP36L2	ZFP36L2.value <= threshold=2.377105236053467
node_8183: feature_name=ATF3	ATF3.value <= threshold=4.876180648803711
Class: Unexposed
Rules_33	passed counts:207
node_0: feature_name=H3F3B	H3F3B.value > threshold=0.26366126537323
node_7516: feature_name=IL32	IL32.value <= threshold=0.9009245932102203
node_7517: feature_name=DUSP1	DUSP1.value > threshold=-0.4417305588722229
node_9461: feature_name=LTB	LTB.value <= threshold=-0.41586256958544254
node_9462: feature_name=TPT1	TPT1.value > threshold=0.5180935561656952
node_10224: feature_name=FOS	FOS.value <= threshold=0.9689441323280334
node_10225: feature_name=NFKBIA	NFKBIA.value <= threshold=2.593127131462097
node_10226: feature_name=SELL	SELL.value <= threshold=0.0751359760761261
node_10227: feature_name=FTH1	FTH1.value > threshold=0.6824581027030945
node_10303: feature_name=CD52	CD52.value <= threshold=0.8897871375083923
node_10304: feature_name=TUBA4A	TUBA4A.value <= threshold=3.147662043571472
node_10305: feature_name=HIST1H1D	HIST1H1D.value <= threshold=2.824237823486328
node_10306: feature_name=ZFP36	ZFP36.value > threshold=0.9768936634063721
node_10340: feature_name=CDK2AP2	CDK2AP2.value <= threshold=0.7854112386703491
node_10341: feature_name=B2M	B2M.value > threshold=-3.027543783187866
node_10343: feature_name=XIST	XIST.value <= threshold=2.9084208011627197
node_10344: feature_name=STMN1	STMN1.value <= threshold=3.37460458278656
node_10345: feature_name=S100A4	S100A4.value <= threshold=0.8825958073139191
node_10346: feature_name=KLF6	KLF6.value <= threshold=1.5360491275787354
node_10347: feature_name=IFITM3	IFITM3.value <= threshold=1.6730630993843079
node_10348: feature_name=BCL6	BCL6.value <= threshold=5.845873832702637
Class: Unexposed
Rules_34	passed counts:207
node_0: feature_name=H3F3B	H3F3B.value > threshold=0.26366126537323
node_7516: feature_name=IL32	IL32.value <= threshold=0.9009245932102203
node_7517: feature_name=DUSP1	DUSP1.value <= threshold=-0.4417305588722229
node_7518: feature_name=H3F3B	H3F3B.value > threshold=0.8368249833583832
node_8728: feature_name=XIST	XIST.value <= threshold=1.4628053903579712
node_8729: feature_name=MTRNR2L8	MTRNR2L8.value <= threshold=1.913859248161316
node_8730: feature_name=ZFP36	ZFP36.value > threshold=1.4669150710105896
node_9240: feature_name=NFKBIA	NFKBIA.value <= threshold=2.938079595565796
node_9241: feature_name=NOSIP	NOSIP.value > threshold=0.6805982291698456
node_9357: feature_name=TMSB4X	TMSB4X.value > threshold=-0.8288056254386902
node_9369: feature_name=CDK2AP2	CDK2AP2.value <= threshold=0.7543500065803528
node_9370: feature_name=DDIT4	DDIT4.value <= threshold=3.157839298248291
node_9371: feature_name=ID1	ID1.value <= threshold=8.721137046813965
node_9372: feature_name=BATF	BATF.value <= threshold=4.015470623970032
node_9373: feature_name=JUND	JUND.value <= threshold=4.3567283153533936
node_9374: feature_name=S100A4	S100A4.value <= threshold=1.1322774291038513
node_9375: feature_name=ENC1	ENC1.value <= threshold=4.764618158340454
node_9376: feature_name=MTRNR2L12	MTRNR2L12.value <= threshold=2.478759527206421
node_9377: feature_name=PPP1R16B	PPP1R16B.value <= threshold=1.4120448157191277
Class: Unexposed
Rules_35	passed counts:207
node_0: feature_name=H3F3B	H3F3B.value > threshold=0.26366126537323
node_7516: feature_name=IL32	IL32.value <= threshold=0.9009245932102203
node_7517: feature_name=DUSP1	DUSP1.value <= threshold=-0.4417305588722229
node_7518: feature_name=H3F3B	H3F3B.value > threshold=0.8368249833583832
node_8728: feature_name=XIST	XIST.value <= threshold=1.4628053903579712
node_8729: feature_name=MTRNR2L8	MTRNR2L8.value <= threshold=1.913859248161316
node_8730: feature_name=ZFP36	ZFP36.value <= threshold=1.4669150710105896
node_8731: feature_name=NFKBIA	NFKBIA.value <= threshold=2.561858296394348
node_8732: feature_name=ACTB	ACTB.value <= threshold=0.4934641718864441
node_8733: feature_name=HLA.B	HLA.B.value > threshold=-0.42002855241298676
node_8795: feature_name=MTRNR2L8	MTRNR2L8.value <= threshold=1.8971002101898193
node_8796: feature_name=KLF6	KLF6.value > threshold=0.4424929916858673
node_8938: feature_name=TUBA4A	TUBA4A.value > threshold=1.7949485778808594
node_9116: feature_name=ATP2B4	ATP2B4.value <= threshold=3.96439266204834
node_9117: feature_name=HLA.B	HLA.B.value <= threshold=1.0274019837379456
node_9118: feature_name=SPOCK2	SPOCK2.value <= threshold=2.8165369033813477
node_9119: feature_name=TRAC	TRAC.value <= threshold=3.5842978954315186
node_9120: feature_name=CXCR4	CXCR4.value <= threshold=2.1748313903808594
node_9121: feature_name=AQP3	AQP3.value <= threshold=5.435621738433838
node_9122: feature_name=HIST1H1D	HIST1H1D.value <= threshold=3.289809823036194
node_9123: feature_name=SLFN5	SLFN5.value <= threshold=2.420272707939148
node_9124: feature_name=SMAD7	SMAD7.value <= threshold=7.58119797706604
Class: Unexposed
Rules_36	passed counts:206
node_0: feature_name=H3F3B	H3F3B.value <= threshold=0.26366126537323
node_1: feature_name=FTH1	FTH1.value <= threshold=0.5412561297416687
node_2: feature_name=IL7R	IL7R.value <= threshold=-0.4046345129609108
node_3: feature_name=SELL	SELL.value > threshold=-0.04705892503261566
node_1779: feature_name=CCL5	CCL5.value > threshold=0.03471248596906662
node_2019: feature_name=S100A4	S100A4.value <= threshold=1.0568885207176208
node_2020: feature_name=HLA.B	HLA.B.value > threshold=-0.7391299307346344
node_2066: feature_name=ACTB	ACTB.value <= threshold=1.057735800743103
node_2067: feature_name=MTRNR2L8	MTRNR2L8.value <= threshold=1.508165955543518
node_2068: feature_name=DUSP1	DUSP1.value <= threshold=0.9703966379165649
node_2069: feature_name=GPR171	GPR171.value <= threshold=6.664541482925415
node_2070: feature_name=TNFRSF1B	TNFRSF1B.value <= threshold=2.7692278623580933
node_2071: feature_name=HIST1H1E	HIST1H1E.value <= threshold=1.0707213282585144
node_2072: feature_name=SPOCK2	SPOCK2.value <= threshold=2.2410744428634644
node_2073: feature_name=VIM	VIM.value <= threshold=1.5269801020622253
node_2074: feature_name=ZNF331	ZNF331.value <= threshold=3.144490599632263
node_2075: feature_name=PPP1R14B	PPP1R14B.value <= threshold=4.098602652549744
node_2076: feature_name=XIST	XIST.value <= threshold=4.015547037124634
node_2077: feature_name=B2M	B2M.value <= threshold=1.8720817565917969
node_2078: feature_name=ZFP36L1	ZFP36L1.value <= threshold=2.162029504776001
node_2079: feature_name=NR4A3	NR4A3.value <= threshold=6.506585597991943
node_2080: feature_name=IFITM2	IFITM2.value <= threshold=1.7436944246292114
node_2081: feature_name=SELL	SELL.value > threshold=0.5761661529541016
node_2083: feature_name=GNLY	GNLY.value <= threshold=2.2303165197372437
node_2084: feature_name=MTRNR2L12	MTRNR2L12.value <= threshold=2.707721471786499
node_2085: feature_name=MAFF	MAFF.value <= threshold=4.799239873886108
node_2086: feature_name=IFI6	IFI6.value <= threshold=3.7250277996063232
node_2087: feature_name=RNF19A	RNF19A.value <= threshold=3.737448215484619
node_2088: feature_name=TRAV4	TRAV4.value <= threshold=11.647448062896729
node_2089: feature_name=SAT1	SAT1.value <= threshold=1.3367722034454346
node_2090: feature_name=ARID5B	ARID5B.value <= threshold=2.005173623561859
node_2091: feature_name=ALOX5AP	ALOX5AP.value <= threshold=3.3701707124710083
node_2092: feature_name=TPT1	TPT1.value > threshold=-3.7567410469055176
node_2096: feature_name=ZFP36L2	ZFP36L2.value <= threshold=1.7950544357299805
node_2097: feature_name=HSPA5	HSPA5.value <= threshold=1.3668936491012573
Class: Convalescent
Rules_37	passed counts:203
node_0: feature_name=H3F3B	H3F3B.value <= threshold=0.26366126537323
node_1: feature_name=FTH1	FTH1.value <= threshold=0.5412561297416687
node_2: feature_name=IL7R	IL7R.value > threshold=-0.4046345129609108
node_2382: feature_name=FOS	FOS.value <= threshold=0.7834069430828094
node_2383: feature_name=PFN1	PFN1.value > threshold=0.6417261064052582
node_4069: feature_name=CCL5	CCL5.value > threshold=0.15411927551031113
node_4525: feature_name=IL32	IL32.value <= threshold=1.775520920753479
node_4526: feature_name=ZFP36L2	ZFP36L2.value <= threshold=1.6433857679367065
node_4527: feature_name=HLA.B	HLA.B.value > threshold=-0.5414333343505859
node_4643: feature_name=ACTB	ACTB.value <= threshold=0.8560276031494141
node_4644: feature_name=MTRNR2L12	MTRNR2L12.value <= threshold=-0.27120713889598846
node_4645: feature_name=ID2	ID2.value <= threshold=1.520111858844757
node_4646: feature_name=IFITM3	IFITM3.value <= threshold=-0.09842094779014587
node_4647: feature_name=CRIP2	CRIP2.value <= threshold=7.895103693008423
node_4648: feature_name=S100A11	S100A11.value <= threshold=0.9244198203086853
node_4649: feature_name=H3F3B	H3F3B.value <= threshold=-0.021983702667057514
node_4650: feature_name=IFITM1	IFITM1.value <= threshold=1.4470614790916443
node_4651: feature_name=TIMP1	TIMP1.value <= threshold=1.807440161705017
node_4652: feature_name=HIST1H1E	HIST1H1E.value <= threshold=2.1887876987457275
node_4653: feature_name=RGS2	RGS2.value <= threshold=2.0011203289031982
node_4654: feature_name=MYADM	MYADM.value <= threshold=2.337586283683777
node_4655: feature_name=SIT1	SIT1.value <= threshold=3.479900598526001
node_4656: feature_name=KLRG1	KLRG1.value <= threshold=3.7426148653030396
node_4657: feature_name=TRAV19	TRAV19.value <= threshold=8.93666934967041
node_4658: feature_name=ZFP36	ZFP36.value <= threshold=1.6387320756912231
node_4659: feature_name=GNLY	GNLY.value <= threshold=2.1557347774505615
node_4660: feature_name=APMAP	APMAP.value <= threshold=4.198195934295654
node_4661: feature_name=ZNF331	ZNF331.value <= threshold=2.9378128051757812
node_4662: feature_name=CAPG	CAPG.value <= threshold=5.316586256027222
node_4663: feature_name=RNF19A	RNF19A.value <= threshold=2.297053575515747
node_4664: feature_name=STAT1	STAT1.value <= threshold=3.923844337463379
node_4665: feature_name=CXCR3	CXCR3.value <= threshold=3.8829327821731567
node_4666: feature_name=PFN1	PFN1.value > threshold=0.6550159454345703
node_4670: feature_name=HIST1H1C	HIST1H1C.value <= threshold=2.0971462726593018
node_4671: feature_name=IL7R	IL7R.value > threshold=0.5317062139511108
node_4675: feature_name=TSC22D3	TSC22D3.value <= threshold=1.2085707783699036
Class: Convalescent
Rules_38	passed counts:200
node_0: feature_name=H3F3B	H3F3B.value <= threshold=0.26366126537323
node_1: feature_name=FTH1	FTH1.value <= threshold=0.5412561297416687
node_2: feature_name=IL7R	IL7R.value > threshold=-0.4046345129609108
node_2382: feature_name=FOS	FOS.value <= threshold=0.7834069430828094
node_2383: feature_name=PFN1	PFN1.value > threshold=0.6417261064052582
node_4069: feature_name=CCL5	CCL5.value <= threshold=0.15411927551031113
node_4070: feature_name=ACTB	ACTB.value <= threshold=0.7371231317520142
node_4071: feature_name=DUSP1	DUSP1.value <= threshold=0.5764823257923126
node_4072: feature_name=PFN1	PFN1.value <= threshold=0.9260403513908386
node_4073: feature_name=SLC2A3	SLC2A3.value <= threshold=1.723978340625763
node_4074: feature_name=TENT5C	TENT5C.value <= threshold=1.0064407289028168
node_4075: feature_name=KLF6	KLF6.value <= threshold=0.7699134349822998
node_4076: feature_name=MT2A	MT2A.value <= threshold=1.7932549715042114
node_4077: feature_name=LTB	LTB.value <= threshold=2.674325942993164
node_4078: feature_name=BCL9L	BCL9L.value <= threshold=5.514788389205933
node_4079: feature_name=ARID5B	ARID5B.value <= threshold=2.7717374563217163
node_4080: feature_name=SYTL3	SYTL3.value <= threshold=2.208335280418396
node_4081: feature_name=SELL	SELL.value <= threshold=2.1178362369537354
node_4082: feature_name=S100A10	S100A10.value <= threshold=2.035854756832123
node_4083: feature_name=TRAV19	TRAV19.value <= threshold=8.810871124267578
node_4084: feature_name=ALOX5AP	ALOX5AP.value <= threshold=3.3070197105407715
node_4085: feature_name=SIT1	SIT1.value <= threshold=4.6198484897613525
node_4086: feature_name=PPP1R16B	PPP1R16B.value <= threshold=1.9395053908228874
node_4087: feature_name=SRRT	SRRT.value <= threshold=3.2142707109451294
node_4088: feature_name=TPT1	TPT1.value > threshold=-0.9055432081222534
node_4092: feature_name=IL32	IL32.value <= threshold=1.8168805241584778
node_4093: feature_name=BCL6	BCL6.value <= threshold=2.751745730638504
node_4094: feature_name=TIGIT	TIGIT.value <= threshold=4.315905570983887
node_4095: feature_name=GNLY	GNLY.value <= threshold=0.8664829432964325
node_4096: feature_name=ACTB	ACTB.value <= threshold=0.7321905195713043
Class: Convalescent
Rules_39	passed counts:198
node_0: feature_name=H3F3B	H3F3B.value <= threshold=0.26366126537323
node_1: feature_name=FTH1	FTH1.value <= threshold=0.5412561297416687
node_2: feature_name=IL7R	IL7R.value <= threshold=-0.4046345129609108
node_3: feature_name=SELL	SELL.value <= threshold=-0.04705892503261566
node_4: feature_name=PFN1	PFN1.value <= threshold=-0.8158976584672928
node_5: feature_name=IL32	IL32.value > threshold=-0.541855227202177
node_57: feature_name=IL32	IL32.value > threshold=1.737667977809906
node_309: feature_name=LTB	LTB.value <= threshold=2.318495750427246
node_310: feature_name=MTRNR2L12	MTRNR2L12.value <= threshold=2.1977124214172363
node_311: feature_name=HLA.B	HLA.B.value <= threshold=0.33521032333374023
node_312: feature_name=TSC22D3	TSC22D3.value <= threshold=1.0446053445339203
node_313: feature_name=BHLHE40	BHLHE40.value <= threshold=4.093132972717285
node_314: feature_name=VIM	VIM.value <= threshold=1.7706544995307922
node_315: feature_name=CXCR3	CXCR3.value <= threshold=5.846977949142456
node_316: feature_name=S100A4	S100A4.value <= threshold=1.862484335899353
node_317: feature_name=CD79B	CD79B.value <= threshold=1.794610358774662
node_318: feature_name=SRRT	SRRT.value <= threshold=0.7386245876550674
node_319: feature_name=PLEKHA2	PLEKHA2.value <= threshold=3.971887230873108
node_320: feature_name=MTRNR2L12	MTRNR2L12.value <= threshold=1.6438295245170593
node_321: feature_name=CXCR4	CXCR4.value <= threshold=1.5193378925323486
node_322: feature_name=PIK3R1	PIK3R1.value <= threshold=1.8871251344680786
node_323: feature_name=CCL5	CCL5.value <= threshold=1.5534683465957642
Class: Unexposed
Rules_40	passed counts:189
node_0: feature_name=H3F3B	H3F3B.value > threshold=0.26366126537323
node_7516: feature_name=IL32	IL32.value <= threshold=0.9009245932102203
node_7517: feature_name=DUSP1	DUSP1.value > threshold=-0.4417305588722229
node_9461: feature_name=LTB	LTB.value <= threshold=-0.41586256958544254
node_9462: feature_name=TPT1	TPT1.value <= threshold=0.5180935561656952
node_9463: feature_name=DUSP1	DUSP1.value > threshold=0.41563715040683746
node_9495: feature_name=ZFP36	ZFP36.value <= threshold=0.9915875196456909
node_9496: feature_name=TSC22D3	TSC22D3.value <= threshold=0.9187152087688446
node_9497: feature_name=IL32	IL32.value <= threshold=0.610075980424881
node_9498: feature_name=MTRNR2L12	MTRNR2L12.value <= threshold=0.5062812268733978
node_9499: feature_name=FOS	FOS.value <= threshold=0.8067957162857056
node_9500: feature_name=SELL	SELL.value <= threshold=1.4866712093353271
node_9501: feature_name=ZNF331	ZNF331.value <= threshold=3.0894771814346313
node_9502: feature_name=NFKBIA	NFKBIA.value <= threshold=2.4304620027542114
node_9503: feature_name=PPP1R15A	PPP1R15A.value <= threshold=0.9232589900493622
node_9504: feature_name=ID2	ID2.value <= threshold=2.4857165813446045
node_9505: feature_name=ID3	ID3.value <= threshold=4.227484941482544
node_9506: feature_name=STMN1	STMN1.value <= threshold=3.4552664756774902
node_9507: feature_name=ENC1	ENC1.value <= threshold=5.977529764175415
node_9508: feature_name=TRAV4	TRAV4.value <= threshold=2.8929894492030144
node_9509: feature_name=XIST	XIST.value <= threshold=1.9816498756408691
node_9510: feature_name=PIK3R1	PIK3R1.value <= threshold=2.8726301193237305
node_9511: feature_name=SPOCK2	SPOCK2.value > threshold=1.2253369688987732
node_9557: feature_name=CTSS	CTSS.value <= threshold=1.5863373279571533
node_9558: feature_name=TRBV20.1	TRBV20.1.value <= threshold=5.6897196769714355
node_9559: feature_name=PRF1	PRF1.value <= threshold=1.7942546010017395
node_9560: feature_name=SLFN5	SLFN5.value <= threshold=0.9457149803638458
Class: Unexposed
Rules_41	passed counts:186
node_0: feature_name=H3F3B	H3F3B.value <= threshold=0.26366126537323
node_1: feature_name=FTH1	FTH1.value <= threshold=0.5412561297416687
node_2: feature_name=IL7R	IL7R.value > threshold=-0.4046345129609108
node_2382: feature_name=FOS	FOS.value > threshold=0.7834069430828094
node_5432: feature_name=CCL5	CCL5.value > threshold=0.018396791070699692
node_5782: feature_name=MTRNR2L8	MTRNR2L8.value <= threshold=1.7408989667892456
node_5783: feature_name=ZFP36L2	ZFP36L2.value <= threshold=1.2859004735946655
node_5784: feature_name=PFN1	PFN1.value <= threshold=1.0488265752792358
node_5785: feature_name=VIM	VIM.value <= threshold=0.8835625052452087
node_5786: feature_name=TUBA4A	TUBA4A.value <= threshold=1.926056444644928
node_5787: feature_name=MYADM	MYADM.value <= threshold=3.180113673210144
node_5788: feature_name=CCL5	CCL5.value > threshold=0.5931523144245148
node_5854: feature_name=CDKN1A	CDKN1A.value <= threshold=2.5850390195846558
node_5855: feature_name=IFITM2	IFITM2.value <= threshold=1.6075485944747925
node_5856: feature_name=DUSP4	DUSP4.value <= threshold=4.034137964248657
node_5857: feature_name=HLA.B	HLA.B.value <= threshold=0.17454767227172852
node_5858: feature_name=TPT1	TPT1.value > threshold=-1.194159209728241
node_5862: feature_name=ACTB	ACTB.value <= threshold=0.7078763842582703
node_5863: feature_name=SAMD3	SAMD3.value <= threshold=3.6406235694885254
node_5864: feature_name=STAT1	STAT1.value <= threshold=3.4531668424606323
node_5865: feature_name=TSC22D3	TSC22D3.value <= threshold=1.449546992778778
node_5866: feature_name=GGA2	GGA2.value <= threshold=4.922769784927368
node_5867: feature_name=CXCL16	CXCL16.value <= threshold=3.291251301765442
node_5868: feature_name=TRAV4	TRAV4.value <= threshold=9.932831764221191
node_5869: feature_name=NR4A3	NR4A3.value <= threshold=6.217863321304321
node_5870: feature_name=IL32	IL32.value <= threshold=1.7508772611618042
node_5871: feature_name=HIST1H1C	HIST1H1C.value <= threshold=1.90533447265625
node_5872: feature_name=FOS	FOS.value > threshold=0.7983115315437317
node_5876: feature_name=ATP2B4	ATP2B4.value <= threshold=2.363106846809387
node_5877: feature_name=HLA.B	HLA.B.value > threshold=-1.5854201316833496
node_5881: feature_name=CD7	CD7.value <= threshold=1.499138593673706
Class: Convalescent
Rules_42	passed counts:184
node_0: feature_name=H3F3B	H3F3B.value <= threshold=0.26366126537323
node_1: feature_name=FTH1	FTH1.value <= threshold=0.5412561297416687
node_2: feature_name=IL7R	IL7R.value > threshold=-0.4046345129609108
node_2382: feature_name=FOS	FOS.value <= threshold=0.7834069430828094
node_2383: feature_name=PFN1	PFN1.value <= threshold=0.6417261064052582
node_2384: feature_name=IL32	IL32.value > threshold=-0.6733900457620621
node_2556: feature_name=IL32	IL32.value <= threshold=1.8468018770217896
node_2557: feature_name=FTH1	FTH1.value <= threshold=0.22067981958389282
node_2558: feature_name=MTRNR2L8	MTRNR2L8.value <= threshold=1.4506153464317322
node_2559: feature_name=KLF6	KLF6.value <= threshold=1.0382996797561646
node_2560: feature_name=ZFP36L2	ZFP36L2.value <= threshold=1.9162920713424683
node_2561: feature_name=HLA.B	HLA.B.value > threshold=-0.4884250909090042
node_2693: feature_name=ZNF331	ZNF331.value <= threshold=2.5329182147979736
node_2694: feature_name=ACTB	ACTB.value <= threshold=0.6383261382579803
node_2695: feature_name=NR4A2	NR4A2.value <= threshold=1.7335910201072693
node_2696: feature_name=TSC22D3	TSC22D3.value <= threshold=1.1034221649169922
node_2697: feature_name=TNFAIP3	TNFAIP3.value > threshold=0.7944620847702026
node_3191: feature_name=BCL9L	BCL9L.value <= threshold=5.001895189285278
node_3192: feature_name=S100A11	S100A11.value <= threshold=1.8692606091499329
node_3193: feature_name=IL2RG	IL2RG.value <= threshold=3.9922242164611816
node_3194: feature_name=PPP1R16B	PPP1R16B.value <= threshold=4.428715229034424
node_3195: feature_name=IFI6	IFI6.value <= threshold=2.537436366081238
node_3196: feature_name=XIST	XIST.value <= threshold=6.9905500411987305
node_3197: feature_name=HIST1H1E	HIST1H1E.value <= threshold=2.4480210542678833
node_3198: feature_name=VIM	VIM.value <= threshold=1.4045307636260986
node_3199: feature_name=HLA.B	HLA.B.value <= threshold=0.233720600605011
node_3200: feature_name=TENT5C	TENT5C.value <= threshold=1.778286337852478
node_3201: feature_name=AQP3	AQP3.value <= threshold=4.208498477935791
node_3202: feature_name=CCR7	CCR7.value <= threshold=2.904850482940674
node_3203: feature_name=ID2	ID2.value <= threshold=2.187874913215637
node_3204: feature_name=TMSB4X	TMSB4X.value <= threshold=1.0585652589797974
node_3205: feature_name=DUSP1	DUSP1.value <= threshold=1.5834802389144897
node_3206: feature_name=GIMAP4	GIMAP4.value <= threshold=3.23681902885437
node_3207: feature_name=LITAF	LITAF.value <= threshold=1.3765644431114197
node_3208: feature_name=SMAD7	SMAD7.value <= threshold=2.7502236515283585
node_3209: feature_name=H3F3B	H3F3B.value <= threshold=0.2522605136036873
node_3210: feature_name=PMAIP1	PMAIP1.value <= threshold=3.2968796491622925
node_3211: feature_name=AQP3	AQP3.value <= threshold=4.0977702140808105
node_3212: feature_name=PDE4D	PDE4D.value <= threshold=2.8344587087631226
node_3213: feature_name=TSPYL2	TSPYL2.value <= threshold=2.2940391302108765
node_3214: feature_name=TMSB4X	TMSB4X.value <= threshold=0.8596700131893158
node_3215: feature_name=FOSL2	FOSL2.value <= threshold=1.0306852236390114
Class: Convalescent
Rules_43	passed counts:178
node_0: feature_name=H3F3B	H3F3B.value > threshold=0.26366126537323
node_7516: feature_name=IL32	IL32.value <= threshold=0.9009245932102203
node_7517: feature_name=DUSP1	DUSP1.value <= threshold=-0.4417305588722229
node_7518: feature_name=H3F3B	H3F3B.value <= threshold=0.8368249833583832
node_7519: feature_name=ACTB	ACTB.value <= threshold=0.3029734194278717
node_7520: feature_name=XIST	XIST.value <= threshold=3.1772066354751587
node_7521: feature_name=MTRNR2L12	MTRNR2L12.value <= threshold=0.5759264826774597
node_7522: feature_name=ZFP36	ZFP36.value <= threshold=1.207794189453125
node_7523: feature_name=NFKBIA	NFKBIA.value <= threshold=2.109539747238159
node_7524: feature_name=SELL	SELL.value <= threshold=1.4315025806427002
node_7525: feature_name=LTB	LTB.value <= threshold=1.405733585357666
node_7526: feature_name=HIST1H4C	HIST1H4C.value <= threshold=1.55183345079422
node_7527: feature_name=CXCR3	CXCR3.value > threshold=2.341122269630432
node_7741: feature_name=HIST1H4C	HIST1H4C.value <= threshold=1.5144135355949402
node_7742: feature_name=TRAV21	TRAV21.value <= threshold=5.895106077194214
node_7743: feature_name=BHLHE40	BHLHE40.value <= threshold=2.2849549055099487
node_7744: feature_name=BCL6	BCL6.value <= threshold=7.097820281982422
node_7745: feature_name=MAFF	MAFF.value <= threshold=5.537660360336304
node_7746: feature_name=ARID5B	ARID5B.value <= threshold=3.6312774419784546
node_7747: feature_name=H3F3B	H3F3B.value <= threshold=0.8359742760658264
node_7748: feature_name=HLA.B	HLA.B.value <= threshold=1.128321886062622
node_7749: feature_name=FOS	FOS.value <= threshold=1.1362226009368896
node_7750: feature_name=IFITM3	IFITM3.value <= threshold=1.507662832736969
node_7751: feature_name=PDE4B	PDE4B.value <= threshold=3.7620506286621094
node_7752: feature_name=HIST1H1C	HIST1H1C.value <= threshold=2.8633400201797485
node_7753: feature_name=OPTN	OPTN.value <= threshold=2.0137352347373962
Class: Unexposed
Rules_44	passed counts:175
node_0: feature_name=H3F3B	H3F3B.value > threshold=0.26366126537323
node_7516: feature_name=IL32	IL32.value <= threshold=0.9009245932102203
node_7517: feature_name=DUSP1	DUSP1.value <= threshold=-0.4417305588722229
node_7518: feature_name=H3F3B	H3F3B.value <= threshold=0.8368249833583832
node_7519: feature_name=ACTB	ACTB.value <= threshold=0.3029734194278717
node_7520: feature_name=XIST	XIST.value <= threshold=3.1772066354751587
node_7521: feature_name=MTRNR2L12	MTRNR2L12.value <= threshold=0.5759264826774597
node_7522: feature_name=ZFP36	ZFP36.value <= threshold=1.207794189453125
node_7523: feature_name=NFKBIA	NFKBIA.value <= threshold=2.109539747238159
node_7524: feature_name=SELL	SELL.value <= threshold=1.4315025806427002
node_7525: feature_name=LTB	LTB.value <= threshold=1.405733585357666
node_7526: feature_name=HIST1H4C	HIST1H4C.value > threshold=1.55183345079422
node_7798: feature_name=SH3BP5	SH3BP5.value <= threshold=2.3338242545723915
node_7799: feature_name=PIK3R1	PIK3R1.value <= threshold=2.733068346977234
node_7800: feature_name=THEMIS	THEMIS.value <= threshold=3.446494698524475
node_7801: feature_name=HIST1H1E	HIST1H1E.value <= threshold=1.7393083572387695
node_7802: feature_name=TUBB	TUBB.value <= threshold=2.7098649740219116
node_7803: feature_name=TRAV4	TRAV4.value <= threshold=3.2264087721705437
node_7804: feature_name=ZFP36L1	ZFP36L1.value <= threshold=2.4451106786727905
node_7805: feature_name=CXCR3	CXCR3.value <= threshold=3.03981614112854
Class: Unexposed
Rules_45	passed counts:164
node_0: feature_name=H3F3B	H3F3B.value <= threshold=0.26366126537323
node_1: feature_name=FTH1	FTH1.value <= threshold=0.5412561297416687
node_2: feature_name=IL7R	IL7R.value > threshold=-0.4046345129609108
node_2382: feature_name=FOS	FOS.value > threshold=0.7834069430828094
node_5432: feature_name=CCL5	CCL5.value <= threshold=0.018396791070699692
node_5433: feature_name=PFN1	PFN1.value > threshold=0.08489285781979561
node_5531: feature_name=CD7	CD7.value > threshold=0.5758389234542847
node_5669: feature_name=S100A4	S100A4.value <= threshold=0.7168989181518555
node_5670: feature_name=DUSP1	DUSP1.value > threshold=0.30606184899806976
node_5694: feature_name=AC245014.3	AC245014.3.value <= threshold=4.436856031417847
node_5695: feature_name=TRAC	TRAC.value <= threshold=1.633022129535675
node_5696: feature_name=GIMAP4	GIMAP4.value <= threshold=2.874181628227234
node_5697: feature_name=CD63	CD63.value <= threshold=2.803295850753784
node_5698: feature_name=MTRNR2L12	MTRNR2L12.value <= threshold=1.0442250967025757
node_5699: feature_name=S100A4	S100A4.value <= threshold=0.5866281390190125
node_5700: feature_name=HIST1H4C	HIST1H4C.value <= threshold=1.7586908340454102
node_5701: feature_name=POU2F2	POU2F2.value <= threshold=2.458110213279724
Class: Acute
Rules_46	passed counts:162
node_0: feature_name=H3F3B	H3F3B.value > threshold=0.26366126537323
node_7516: feature_name=IL32	IL32.value <= threshold=0.9009245932102203
node_7517: feature_name=DUSP1	DUSP1.value > threshold=-0.4417305588722229
node_9461: feature_name=LTB	LTB.value <= threshold=-0.41586256958544254
node_9462: feature_name=TPT1	TPT1.value <= threshold=0.5180935561656952
node_9463: feature_name=DUSP1	DUSP1.value > threshold=0.41563715040683746
node_9495: feature_name=ZFP36	ZFP36.value > threshold=0.9915875196456909
node_9887: feature_name=NFKBIA	NFKBIA.value <= threshold=2.912008285522461
node_9888: feature_name=XIST	XIST.value <= threshold=1.5649391412734985
node_9889: feature_name=ACTB	ACTB.value <= threshold=0.9860045909881592
node_9890: feature_name=FOS	FOS.value > threshold=0.7126231789588928
node_10022: feature_name=ZFP36	ZFP36.value <= threshold=1.8027092814445496
node_10023: feature_name=VIM	VIM.value > threshold=0.4698388874530792
node_10097: feature_name=TMSB4X	TMSB4X.value <= threshold=0.4102938175201416
node_10098: feature_name=FOS	FOS.value > threshold=0.7343870401382446
node_10102: feature_name=HIST1H1E	HIST1H1E.value <= threshold=3.444775104522705
node_10103: feature_name=S100A11	S100A11.value <= threshold=1.823961079120636
node_10104: feature_name=MTRNR2L12	MTRNR2L12.value <= threshold=2.6552034616470337
node_10105: feature_name=KLF6	KLF6.value <= threshold=1.0205740332603455
node_10106: feature_name=TSPYL2	TSPYL2.value <= threshold=3.797580361366272
node_10107: feature_name=S100A6	S100A6.value <= threshold=1.0656766295433044
Class: Unexposed
Rules_47	passed counts:161
node_0: feature_name=H3F3B	H3F3B.value > threshold=0.26366126537323
node_7516: feature_name=IL32	IL32.value <= threshold=0.9009245932102203
node_7517: feature_name=DUSP1	DUSP1.value <= threshold=-0.4417305588722229
node_7518: feature_name=H3F3B	H3F3B.value > threshold=0.8368249833583832
node_8728: feature_name=XIST	XIST.value <= threshold=1.4628053903579712
node_8729: feature_name=MTRNR2L8	MTRNR2L8.value <= threshold=1.913859248161316
node_8730: feature_name=ZFP36	ZFP36.value <= threshold=1.4669150710105896
node_8731: feature_name=NFKBIA	NFKBIA.value <= threshold=2.561858296394348
node_8732: feature_name=ACTB	ACTB.value <= threshold=0.4934641718864441
node_8733: feature_name=HLA.B	HLA.B.value <= threshold=-0.42002855241298676
node_8734: feature_name=TRAV21	TRAV21.value <= threshold=7.182327508926392
node_8735: feature_name=LTB	LTB.value <= threshold=2.112860918045044
node_8736: feature_name=SH3BP5	SH3BP5.value <= threshold=5.237903356552124
node_8737: feature_name=GPR171	GPR171.value <= threshold=6.796881437301636
node_8738: feature_name=SAMD3	SAMD3.value <= threshold=3.8110255002975464
node_8739: feature_name=CXCR4	CXCR4.value > threshold=1.043657124042511
node_8755: feature_name=TRAV4	TRAV4.value <= threshold=3.5541534945368767
node_8756: feature_name=CD8A	CD8A.value > threshold=0.38076166808605194
node_8780: feature_name=MAFF	MAFF.value <= threshold=6.484001159667969
node_8781: feature_name=TRAV21	TRAV21.value <= threshold=2.3854587748646736
Class: Unexposed
Rules_48	passed counts:159
node_0: feature_name=H3F3B	H3F3B.value > threshold=0.26366126537323
node_7516: feature_name=IL32	IL32.value <= threshold=0.9009245932102203
node_7517: feature_name=DUSP1	DUSP1.value <= threshold=-0.4417305588722229
node_7518: feature_name=H3F3B	H3F3B.value <= threshold=0.8368249833583832
node_7519: feature_name=ACTB	ACTB.value <= threshold=0.3029734194278717
node_7520: feature_name=XIST	XIST.value <= threshold=3.1772066354751587
node_7521: feature_name=MTRNR2L12	MTRNR2L12.value <= threshold=0.5759264826774597
node_7522: feature_name=ZFP36	ZFP36.value > threshold=1.207794189453125
node_7934: feature_name=LTB	LTB.value <= threshold=1.7750576734542847
node_7935: feature_name=LMNA	LMNA.value <= threshold=4.44918155670166
node_7936: feature_name=TPT1	TPT1.value > threshold=0.19047725200653076
node_7996: feature_name=SAT1	SAT1.value <= threshold=1.5689197182655334
node_7997: feature_name=CXCR4	CXCR4.value <= threshold=0.8514305651187897
node_7998: feature_name=STAT1	STAT1.value <= threshold=0.8631782680749893
node_7999: feature_name=TSC22D3	TSC22D3.value <= threshold=1.7591060996055603
node_8000: feature_name=SPOCK2	SPOCK2.value <= threshold=2.5337826013565063
node_8001: feature_name=FTH1	FTH1.value <= threshold=2.100723385810852
node_8002: feature_name=SRRT	SRRT.value <= threshold=3.9490935802459717
node_8003: feature_name=CTSS	CTSS.value <= threshold=1.5199666619300842
node_8004: feature_name=POU2F2	POU2F2.value <= threshold=3.0127787590026855
node_8005: feature_name=ID2	ID2.value <= threshold=2.425932288169861
node_8006: feature_name=SH3BP5	SH3BP5.value <= threshold=1.7931636348366737
Class: Unexposed
Rules_49	passed counts:153
node_0: feature_name=H3F3B	H3F3B.value <= threshold=0.26366126537323
node_1: feature_name=FTH1	FTH1.value <= threshold=0.5412561297416687
node_2: feature_name=IL7R	IL7R.value <= threshold=-0.4046345129609108
node_3: feature_name=SELL	SELL.value > threshold=-0.04705892503261566
node_1779: feature_name=CCL5	CCL5.value <= threshold=0.03471248596906662
node_1780: feature_name=FOS	FOS.value > threshold=0.20711886137723923
node_1942: feature_name=ACTB	ACTB.value > threshold=0.28860872983932495
node_1970: feature_name=CD7	CD7.value > threshold=0.4897460341453552
node_2000: feature_name=MYADM	MYADM.value <= threshold=2.0553611516952515
node_2001: feature_name=B2M	B2M.value <= threshold=1.3537534475326538
node_2002: feature_name=MTRNR2L12	MTRNR2L12.value <= threshold=1.0239778757095337
node_2003: feature_name=RASGEF1B	RASGEF1B.value <= threshold=4.167906761169434
node_2004: feature_name=LTB	LTB.value <= threshold=1.9678897857666016
Class: Acute
Rules_50	passed counts:151
node_0: feature_name=H3F3B	H3F3B.value <= threshold=0.26366126537323
node_1: feature_name=FTH1	FTH1.value > threshold=0.5412561297416687
node_6215: feature_name=IL32	IL32.value <= threshold=0.7093117535114288
node_6216: feature_name=NOSIP	NOSIP.value <= threshold=-0.13436034321784973
node_6217: feature_name=CD52	CD52.value <= threshold=-0.013931889552623034
node_6218: feature_name=TSC22D3	TSC22D3.value <= threshold=1.5796183943748474
node_6219: feature_name=TPT1	TPT1.value <= threshold=0.2102406919002533
node_6220: feature_name=IL7R	IL7R.value <= threshold=2.1771854162216187
node_6221: feature_name=LTB	LTB.value <= threshold=1.6427804231643677
node_6222: feature_name=KLF6	KLF6.value > threshold=0.9322887659072876
node_6308: feature_name=ITGB7	ITGB7.value <= threshold=3.220411777496338
node_6309: feature_name=RGS16	RGS16.value <= threshold=7.1049652099609375
node_6310: feature_name=KLF6	KLF6.value > threshold=0.9367101788520813
node_6312: feature_name=ZFP36	ZFP36.value > threshold=0.7284619510173798
node_6326: feature_name=CXCR4	CXCR4.value <= threshold=2.3086955547332764
node_6327: feature_name=ENC1	ENC1.value <= threshold=6.321692705154419
node_6328: feature_name=TRAV19	TRAV19.value <= threshold=6.824626445770264
node_6329: feature_name=HIST1H1C	HIST1H1C.value <= threshold=3.013554811477661
node_6330: feature_name=IL2RG	IL2RG.value <= threshold=2.6951421946287155
node_6331: feature_name=MTRNR2L12	MTRNR2L12.value <= threshold=2.5423706769943237
node_6332: feature_name=ISG15	ISG15.value <= threshold=0.6442566365003586
Class: Unexposed
Rules_51	passed counts:148
node_0: feature_name=H3F3B	H3F3B.value > threshold=0.26366126537323
node_7516: feature_name=IL32	IL32.value > threshold=0.9009245932102203
node_11642: feature_name=H3F3B	H3F3B.value > threshold=0.8186941146850586
node_12540: feature_name=MTRNR2L8	MTRNR2L8.value <= threshold=1.2106854319572449
node_12541: feature_name=H3F3B	H3F3B.value > threshold=1.0800656080245972
node_12627: feature_name=VIM	VIM.value > threshold=0.6489895582199097
node_12681: feature_name=SH3BP5	SH3BP5.value <= threshold=2.0770331397652626
node_12682: feature_name=ETS1	ETS1.value <= threshold=4.6967198848724365
node_12683: feature_name=TNFRSF4	TNFRSF4.value <= threshold=11.220047950744629
node_12684: feature_name=CD52	CD52.value <= threshold=1.5766655802726746
node_12685: feature_name=TRAV19	TRAV19.value <= threshold=2.709459811449051
node_12686: feature_name=PPP1R14B	PPP1R14B.value <= threshold=2.077079139649868
node_12687: feature_name=MAFF	MAFF.value <= threshold=4.3641626834869385
node_12688: feature_name=DDIT4	DDIT4.value <= threshold=3.0520278215408325
node_12689: feature_name=DUSP1	DUSP1.value <= threshold=1.9783834218978882
Class: Unexposed
Rules_52	passed counts:146
node_0: feature_name=H3F3B	H3F3B.value > threshold=0.26366126537323
node_7516: feature_name=IL32	IL32.value <= threshold=0.9009245932102203
node_7517: feature_name=DUSP1	DUSP1.value <= threshold=-0.4417305588722229
node_7518: feature_name=H3F3B	H3F3B.value > threshold=0.8368249833583832
node_8728: feature_name=XIST	XIST.value <= threshold=1.4628053903579712
node_8729: feature_name=MTRNR2L8	MTRNR2L8.value <= threshold=1.913859248161316
node_8730: feature_name=ZFP36	ZFP36.value <= threshold=1.4669150710105896
node_8731: feature_name=NFKBIA	NFKBIA.value <= threshold=2.561858296394348
node_8732: feature_name=ACTB	ACTB.value <= threshold=0.4934641718864441
node_8733: feature_name=HLA.B	HLA.B.value > threshold=-0.42002855241298676
node_8795: feature_name=MTRNR2L8	MTRNR2L8.value <= threshold=1.8971002101898193
node_8796: feature_name=KLF6	KLF6.value <= threshold=0.4424929916858673
node_8797: feature_name=ID1	ID1.value <= threshold=6.260003566741943
node_8798: feature_name=STAT1	STAT1.value <= threshold=3.4074432849884033
node_8799: feature_name=ACTB	ACTB.value > threshold=-0.06891628354787827
node_8865: feature_name=MYO1F	MYO1F.value <= threshold=2.6641803979873657
node_8866: feature_name=LITAF	LITAF.value > threshold=0.9872870445251465
node_8910: feature_name=OPTN	OPTN.value <= threshold=3.3915047645568848
node_8911: feature_name=TMSB4X	TMSB4X.value > threshold=-1.066248893737793
node_8919: feature_name=BATF	BATF.value <= threshold=6.441917657852173
node_8920: feature_name=HLA.B	HLA.B.value > threshold=-0.41067269444465637
Class: Unexposed
Rules_53	passed counts:139
node_0: feature_name=H3F3B	H3F3B.value > threshold=0.26366126537323
node_7516: feature_name=IL32	IL32.value <= threshold=0.9009245932102203
node_7517: feature_name=DUSP1	DUSP1.value > threshold=-0.4417305588722229
node_9461: feature_name=LTB	LTB.value > threshold=-0.41586256958544254
node_10505: feature_name=ZFP36	ZFP36.value <= threshold=1.0474823713302612
node_10506: feature_name=KLF6	KLF6.value <= threshold=0.5658494830131531
node_10507: feature_name=FTH1	FTH1.value > threshold=0.3850083202123642
node_10595: feature_name=FOS	FOS.value <= threshold=0.8908752799034119
node_10596: feature_name=XIST	XIST.value <= threshold=1.2921150922775269
node_10597: feature_name=NFKBIA	NFKBIA.value <= threshold=2.7456403970718384
node_10598: feature_name=MTRNR2L12	MTRNR2L12.value > threshold=0.7201186418533325
node_10682: feature_name=S100A10	S100A10.value <= threshold=1.543841302394867
node_10683: feature_name=ACTB	ACTB.value <= threshold=0.5861710906028748
node_10684: feature_name=OPTN	OPTN.value <= threshold=3.2449713945388794
node_10685: feature_name=DUSP1	DUSP1.value > threshold=0.22240208834409714
node_10687: feature_name=CXCR4	CXCR4.value <= threshold=2.220793128013611
Class: Unexposed
Rules_54	passed counts:136
node_0: feature_name=H3F3B	H3F3B.value <= threshold=0.26366126537323
node_1: feature_name=FTH1	FTH1.value <= threshold=0.5412561297416687
node_2: feature_name=IL7R	IL7R.value > threshold=-0.4046345129609108
node_2382: feature_name=FOS	FOS.value <= threshold=0.7834069430828094
node_2383: feature_name=PFN1	PFN1.value > threshold=0.6417261064052582
node_4069: feature_name=CCL5	CCL5.value <= threshold=0.15411927551031113
node_4070: feature_name=ACTB	ACTB.value > threshold=0.7371231317520142
node_4358: feature_name=FOS	FOS.value > threshold=0.08357885852456093
node_4462: feature_name=S100A4	S100A4.value > threshold=0.1530235931277275
node_4474: feature_name=PFN1	PFN1.value > threshold=0.667885422706604
node_4478: feature_name=CD8A	CD8A.value <= threshold=1.4098719358444214
node_4479: feature_name=ID2	ID2.value <= threshold=0.583619087934494
node_4480: feature_name=CD52	CD52.value <= threshold=1.507677972316742
node_4481: feature_name=CDK2AP2	CDK2AP2.value <= threshold=4.186474561691284
node_4482: feature_name=ZC3H12A	ZC3H12A.value <= threshold=2.2038885354995728
node_4483: feature_name=HIST1H1D	HIST1H1D.value <= threshold=2.4703707695007324
node_4484: feature_name=ITM2A	ITM2A.value <= threshold=3.1440134048461914
node_4485: feature_name=CCR7	CCR7.value <= threshold=2.448422908782959
node_4486: feature_name=PYHIN1	PYHIN1.value <= threshold=3.146535634994507
node_4487: feature_name=PFN1	PFN1.value > threshold=0.6830548942089081
Class: Acute
Rules_55	passed counts:136
node_0: feature_name=H3F3B	H3F3B.value <= threshold=0.26366126537323
node_1: feature_name=FTH1	FTH1.value <= threshold=0.5412561297416687
node_2: feature_name=IL7R	IL7R.value > threshold=-0.4046345129609108
node_2382: feature_name=FOS	FOS.value <= threshold=0.7834069430828094
node_2383: feature_name=PFN1	PFN1.value <= threshold=0.6417261064052582
node_2384: feature_name=IL32	IL32.value <= threshold=-0.6733900457620621
node_2385: feature_name=LTB	LTB.value > threshold=-0.36648403480648994
node_2453: feature_name=FTH1	FTH1.value <= threshold=0.29285648465156555
node_2454: feature_name=NR4A2	NR4A2.value <= threshold=1.669267177581787
node_2455: feature_name=MYADM	MYADM.value <= threshold=2.022265672683716
node_2456: feature_name=RGS2	RGS2.value <= threshold=2.1323267221450806
node_2457: feature_name=C1orf162	C1orf162.value <= threshold=2.5903021097183228
node_2458: feature_name=SRRT	SRRT.value <= threshold=1.847977340221405
node_2459: feature_name=VIM	VIM.value <= threshold=1.2340241074562073
node_2460: feature_name=SLC2A3	SLC2A3.value <= threshold=1.3390752077102661
node_2461: feature_name=BHLHE40	BHLHE40.value <= threshold=2.7176623344421387
node_2462: feature_name=CCR7	CCR7.value <= threshold=3.3412336111068726
node_2463: feature_name=IFITM3	IFITM3.value <= threshold=1.7150238752365112
node_2464: feature_name=LTB	LTB.value <= threshold=2.7191030979156494
node_2465: feature_name=STMN1	STMN1.value <= threshold=4.337193250656128
node_2466: feature_name=KLRG1	KLRG1.value <= threshold=3.669185161590576
node_2467: feature_name=ZC3H12A	ZC3H12A.value <= threshold=3.371835470199585
node_2468: feature_name=LITAF	LITAF.value <= threshold=1.52406245470047
node_2469: feature_name=B2M	B2M.value > threshold=-1.5260173678398132
node_2473: feature_name=ITM2A	ITM2A.value <= threshold=2.8857836723327637
node_2474: feature_name=STAT1	STAT1.value <= threshold=2.405891537666321
node_2475: feature_name=XIST	XIST.value <= threshold=3.6910258531570435
Class: Convalescent
Rules_56	passed counts:134
node_0: feature_name=H3F3B	H3F3B.value <= threshold=0.26366126537323
node_1: feature_name=FTH1	FTH1.value <= threshold=0.5412561297416687
node_2: feature_name=IL7R	IL7R.value > threshold=-0.4046345129609108
node_2382: feature_name=FOS	FOS.value > threshold=0.7834069430828094
node_5432: feature_name=CCL5	CCL5.value > threshold=0.018396791070699692
node_5782: feature_name=MTRNR2L8	MTRNR2L8.value > threshold=1.7408989667892456
node_6198: feature_name=IFITM3	IFITM3.value <= threshold=1.2352209687232971
node_6199: feature_name=AQP3	AQP3.value <= threshold=3.8625192642211914
node_6200: feature_name=ISG15	ISG15.value <= threshold=3.2302576303482056
Class: Unexposed
Rules_57	passed counts:131
node_0: feature_name=H3F3B	H3F3B.value > threshold=0.26366126537323
node_7516: feature_name=IL32	IL32.value <= threshold=0.9009245932102203
node_7517: feature_name=DUSP1	DUSP1.value <= threshold=-0.4417305588722229
node_7518: feature_name=H3F3B	H3F3B.value <= threshold=0.8368249833583832
node_7519: feature_name=ACTB	ACTB.value > threshold=0.3029734194278717
node_8509: feature_name=SELL	SELL.value <= threshold=0.009098082780838013
node_8510: feature_name=IL7R	IL7R.value <= threshold=-0.19119293987751007
node_8511: feature_name=B2M	B2M.value > threshold=-1.1474937796592712
node_8519: feature_name=TUBA4A	TUBA4A.value > threshold=0.09558182954788208
node_8567: feature_name=TMSB4X	TMSB4X.value <= threshold=1.1906650066375732
node_8568: feature_name=CTSW	CTSW.value <= threshold=1.7711221575737
node_8569: feature_name=NR4A2	NR4A2.value <= threshold=3.5129493474960327
node_8570: feature_name=CTSS	CTSS.value <= threshold=1.4931269884109497
node_8571: feature_name=SLA2	SLA2.value <= threshold=4.252190828323364
node_8572: feature_name=ZC3H12A	ZC3H12A.value <= threshold=3.6951054334640503
node_8573: feature_name=SAT1	SAT1.value <= threshold=1.7271147966384888
node_8574: feature_name=AIF1	AIF1.value <= threshold=1.4137912392616272
node_8575: feature_name=PPP1R14B	PPP1R14B.value <= threshold=7.645889043807983
node_8576: feature_name=CXCR4	CXCR4.value <= threshold=2.3151297569274902
Class: Unexposed
Rules_58	passed counts:130
node_0: feature_name=H3F3B	H3F3B.value > threshold=0.26366126537323
node_7516: feature_name=IL32	IL32.value <= threshold=0.9009245932102203
node_7517: feature_name=DUSP1	DUSP1.value <= threshold=-0.4417305588722229
node_7518: feature_name=H3F3B	H3F3B.value > threshold=0.8368249833583832
node_8728: feature_name=XIST	XIST.value <= threshold=1.4628053903579712
node_8729: feature_name=MTRNR2L8	MTRNR2L8.value <= threshold=1.913859248161316
node_8730: feature_name=ZFP36	ZFP36.value > threshold=1.4669150710105896
node_9240: feature_name=NFKBIA	NFKBIA.value <= threshold=2.938079595565796
node_9241: feature_name=NOSIP	NOSIP.value <= threshold=0.6805982291698456
node_9242: feature_name=ANXA5	ANXA5.value <= threshold=3.5152053833007812
node_9243: feature_name=STAT1	STAT1.value <= threshold=5.685108184814453
node_9244: feature_name=ID3	ID3.value <= threshold=8.072805404663086
node_9245: feature_name=CD52	CD52.value <= threshold=0.1410035341978073
node_9246: feature_name=CD79B	CD79B.value <= threshold=1.4801333919167519
node_9247: feature_name=DDIT4	DDIT4.value > threshold=2.235567331314087
node_9265: feature_name=AIF1	AIF1.value <= threshold=0.5180317461490631
node_9266: feature_name=TRAV19	TRAV19.value <= threshold=2.5154745876789093
node_9267: feature_name=DDIT4	DDIT4.value > threshold=2.237686276435852
node_9269: feature_name=PDE4B	PDE4B.value <= threshold=4.2090606689453125
node_9270: feature_name=CXCR4	CXCR4.value <= threshold=2.2545806169509888
node_9271: feature_name=PDE4D	PDE4D.value <= threshold=3.85659921169281
node_9272: feature_name=TMSB4X	TMSB4X.value > threshold=-2.969577431678772
Class: Unexposed
Rules_59	passed counts:130
node_0: feature_name=H3F3B	H3F3B.value > threshold=0.26366126537323
node_7516: feature_name=IL32	IL32.value <= threshold=0.9009245932102203
node_7517: feature_name=DUSP1	DUSP1.value <= threshold=-0.4417305588722229
node_7518: feature_name=H3F3B	H3F3B.value <= threshold=0.8368249833583832
node_7519: feature_name=ACTB	ACTB.value <= threshold=0.3029734194278717
node_7520: feature_name=XIST	XIST.value <= threshold=3.1772066354751587
node_7521: feature_name=MTRNR2L12	MTRNR2L12.value <= threshold=0.5759264826774597
node_7522: feature_name=ZFP36	ZFP36.value <= threshold=1.207794189453125
node_7523: feature_name=NFKBIA	NFKBIA.value <= threshold=2.109539747238159
node_7524: feature_name=SELL	SELL.value <= threshold=1.4315025806427002
node_7525: feature_name=LTB	LTB.value <= threshold=1.405733585357666
node_7526: feature_name=HIST1H4C	HIST1H4C.value <= threshold=1.55183345079422
node_7527: feature_name=CXCR3	CXCR3.value <= threshold=2.341122269630432
node_7528: feature_name=LMNA	LMNA.value > threshold=1.9411901235580444
node_7698: feature_name=ATP2B4	ATP2B4.value <= threshold=3.1135629415512085
node_7699: feature_name=CREM	CREM.value <= threshold=4.259378671646118
node_7700: feature_name=ARID5B	ARID5B.value <= threshold=2.9402297735214233
node_7701: feature_name=BATF	BATF.value <= threshold=3.9493982791900635
node_7702: feature_name=DDIT4	DDIT4.value <= threshold=2.8582297563552856
node_7703: feature_name=TRAC	TRAC.value <= threshold=3.7341253757476807
node_7704: feature_name=RGS16	RGS16.value <= threshold=8.001127004623413
node_7705: feature_name=ZFP36L2	ZFP36L2.value <= threshold=1.5304591059684753
node_7706: feature_name=S100A4	S100A4.value <= threshold=1.017097383737564
node_7707: feature_name=NFKBIA	NFKBIA.value <= threshold=2.0456504821777344
Class: Unexposed
Rules_60	passed counts:128
node_0: feature_name=H3F3B	H3F3B.value <= threshold=0.26366126537323
node_1: feature_name=FTH1	FTH1.value > threshold=0.5412561297416687
node_6215: feature_name=IL32	IL32.value <= threshold=0.7093117535114288
node_6216: feature_name=NOSIP	NOSIP.value > threshold=-0.13436034321784973
node_6900: feature_name=FOS	FOS.value > threshold=-0.7153889834880829
node_6956: feature_name=MTRNR2L8	MTRNR2L8.value <= threshold=1.079014003276825
node_6957: feature_name=CD52	CD52.value > threshold=-0.2929474264383316
node_6999: feature_name=GNLY	GNLY.value <= threshold=0.1752411425113678
node_7000: feature_name=HLA.B	HLA.B.value > threshold=-0.7858912944793701
node_7012: feature_name=ZFP36L2	ZFP36L2.value <= threshold=1.117177426815033
node_7013: feature_name=SELL	SELL.value <= threshold=1.5566608309745789
node_7014: feature_name=ZEB2	ZEB2.value <= threshold=1.4263936877250671
node_7015: feature_name=ZFP36L1	ZFP36L1.value <= threshold=1.8136853575706482
node_7016: feature_name=LTB	LTB.value <= threshold=1.6193427443504333
node_7017: feature_name=RASGEF1B	RASGEF1B.value <= threshold=1.475052110850811
node_7018: feature_name=PLEKHA2	PLEKHA2.value <= threshold=3.9410955905914307
node_7019: feature_name=IFI6	IFI6.value <= threshold=3.10674786567688
node_7020: feature_name=ITM2A	ITM2A.value <= threshold=3.051269292831421
node_7021: feature_name=NR4A3	NR4A3.value <= threshold=5.501185417175293
node_7022: feature_name=HIST1H4C	HIST1H4C.value <= threshold=2.3979239463806152
node_7023: feature_name=ACTB	ACTB.value > threshold=-1.3854464292526245
node_7025: feature_name=CAPG	CAPG.value <= threshold=3.140088200569153
node_7026: feature_name=FTH1	FTH1.value <= threshold=1.524715006351471
node_7027: feature_name=APMAP	APMAP.value <= threshold=1.9892241954803467
node_7028: feature_name=RUNX3	RUNX3.value <= threshold=2.8603540658950806
Class: Convalescent
Rules_61	passed counts:127
node_0: feature_name=H3F3B	H3F3B.value <= threshold=0.26366126537323
node_1: feature_name=FTH1	FTH1.value <= threshold=0.5412561297416687
node_2: feature_name=IL7R	IL7R.value > threshold=-0.4046345129609108
node_2382: feature_name=FOS	FOS.value > threshold=0.7834069430828094
node_5432: feature_name=CCL5	CCL5.value > threshold=0.018396791070699692
node_5782: feature_name=MTRNR2L8	MTRNR2L8.value <= threshold=1.7408989667892456
node_5783: feature_name=ZFP36L2	ZFP36L2.value <= threshold=1.2859004735946655
node_5784: feature_name=PFN1	PFN1.value <= threshold=1.0488265752792358
node_5785: feature_name=VIM	VIM.value <= threshold=0.8835625052452087
node_5786: feature_name=TUBA4A	TUBA4A.value <= threshold=1.926056444644928
node_5787: feature_name=MYADM	MYADM.value <= threshold=3.180113673210144
node_5788: feature_name=CCL5	CCL5.value <= threshold=0.5931523144245148
node_5789: feature_name=TIMP1	TIMP1.value <= threshold=1.959254503250122
node_5790: feature_name=SLC2A3	SLC2A3.value <= threshold=2.1092885732650757
node_5791: feature_name=CD7	CD7.value <= threshold=1.5360298156738281
node_5792: feature_name=CD79B	CD79B.value <= threshold=2.530571460723877
node_5793: feature_name=NR4A2	NR4A2.value <= threshold=2.636545181274414
node_5794: feature_name=RGS1	RGS1.value <= threshold=4.011683821678162
node_5795: feature_name=CCR7	CCR7.value <= threshold=2.233928084373474
node_5796: feature_name=C1orf162	C1orf162.value <= threshold=1.2474661469459534
node_5797: feature_name=NR4A1	NR4A1.value <= threshold=3.16314959526062
node_5798: feature_name=GGA2	GGA2.value <= threshold=4.793150186538696
node_5799: feature_name=ATP2B4	ATP2B4.value <= threshold=4.521566390991211
node_5800: feature_name=FOS	FOS.value > threshold=0.7881875336170197
node_5802: feature_name=CCL5	CCL5.value <= threshold=0.592917799949646
node_5803: feature_name=S100A4	S100A4.value <= threshold=1.240846574306488
node_5804: feature_name=PLEKHA2	PLEKHA2.value <= threshold=2.8882508277893066
node_5805: feature_name=LITAF	LITAF.value <= threshold=0.92066290974617
Class: Convalescent
Rules_62	passed counts:127
node_0: feature_name=H3F3B	H3F3B.value <= threshold=0.26366126537323
node_1: feature_name=FTH1	FTH1.value <= threshold=0.5412561297416687
node_2: feature_name=IL7R	IL7R.value <= threshold=-0.4046345129609108
node_3: feature_name=SELL	SELL.value <= threshold=-0.04705892503261566
node_4: feature_name=PFN1	PFN1.value <= threshold=-0.8158976584672928
node_5: feature_name=IL32	IL32.value <= threshold=-0.541855227202177
node_6: feature_name=TUBA4A	TUBA4A.value > threshold=1.041694700717926
node_54: feature_name=CXCL16	CXCL16.value <= threshold=4.510493516921997
Class: Unexposed
Rules_63	passed counts:126
node_0: feature_name=H3F3B	H3F3B.value <= threshold=0.26366126537323
node_1: feature_name=FTH1	FTH1.value <= threshold=0.5412561297416687
node_2: feature_name=IL7R	IL7R.value <= threshold=-0.4046345129609108
node_3: feature_name=SELL	SELL.value <= threshold=-0.04705892503261566
node_4: feature_name=PFN1	PFN1.value > threshold=-0.8158976584672928
node_422: feature_name=CCL5	CCL5.value > threshold=-0.14547017961740494
node_682: feature_name=MTRNR2L8	MTRNR2L8.value > threshold=1.370020568370819
node_1748: feature_name=MTRNR2L12	MTRNR2L12.value <= threshold=2.893306255340576
node_1749: feature_name=GGA2	GGA2.value <= threshold=5.501644134521484
node_1750: feature_name=PRF1	PRF1.value <= threshold=3.1796727180480957
node_1751: feature_name=ETS1	ETS1.value <= threshold=1.2611117213964462
node_1752: feature_name=PYHIN1	PYHIN1.value <= threshold=1.2452925369143486
node_1753: feature_name=HIST1H1E	HIST1H1E.value <= threshold=2.7978872060775757
node_1754: feature_name=C1orf162	C1orf162.value <= threshold=0.6813688278198242
Class: Unexposed
Rules_64	passed counts:125
node_0: feature_name=H3F3B	H3F3B.value > threshold=0.26366126537323
node_7516: feature_name=IL32	IL32.value <= threshold=0.9009245932102203
node_7517: feature_name=DUSP1	DUSP1.value <= threshold=-0.4417305588722229
node_7518: feature_name=H3F3B	H3F3B.value <= threshold=0.8368249833583832
node_7519: feature_name=ACTB	ACTB.value <= threshold=0.3029734194278717
node_7520: feature_name=XIST	XIST.value <= threshold=3.1772066354751587
node_7521: feature_name=MTRNR2L12	MTRNR2L12.value <= threshold=0.5759264826774597
node_7522: feature_name=ZFP36	ZFP36.value <= threshold=1.207794189453125
node_7523: feature_name=NFKBIA	NFKBIA.value <= threshold=2.109539747238159
node_7524: feature_name=SELL	SELL.value <= threshold=1.4315025806427002
node_7525: feature_name=LTB	LTB.value <= threshold=1.405733585357666
node_7526: feature_name=HIST1H4C	HIST1H4C.value <= threshold=1.55183345079422
node_7527: feature_name=CXCR3	CXCR3.value <= threshold=2.341122269630432
node_7528: feature_name=LMNA	LMNA.value <= threshold=1.9411901235580444
node_7529: feature_name=CCL5	CCL5.value > threshold=0.11358808726072311
node_7555: feature_name=KLF6	KLF6.value <= threshold=0.8434427976608276
node_7556: feature_name=B2M	B2M.value <= threshold=0.6909815073013306
node_7557: feature_name=SPOCK2	SPOCK2.value <= threshold=1.331054449081421
node_7558: feature_name=TUBB	TUBB.value <= threshold=1.2381844520568848
node_7559: feature_name=CXCR4	CXCR4.value <= threshold=1.9564199447631836
node_7560: feature_name=CXCR3	CXCR3.value <= threshold=2.17460298538208
node_7561: feature_name=ZBTB38	ZBTB38.value <= threshold=3.33034348487854
node_7562: feature_name=SAMD3	SAMD3.value <= threshold=0.8359181582927704
node_7563: feature_name=HLA.B	HLA.B.value <= threshold=0.7500947713851929
node_7564: feature_name=PRF1	PRF1.value <= threshold=1.4322199821472168
node_7565: feature_name=H3F3B	H3F3B.value <= threshold=0.7763398289680481
node_7566: feature_name=ANXA2	ANXA2.value <= threshold=2.3346269130706787
node_7567: feature_name=HIST1H1D	HIST1H1D.value <= threshold=3.6171467304229736
node_7568: feature_name=FOS	FOS.value <= threshold=1.6622110605239868
node_7569: feature_name=PYHIN1	PYHIN1.value <= threshold=3.9032033681869507
node_7570: feature_name=TUBB	TUBB.value <= threshold=0.8646559715270996
node_7571: feature_name=CCL5	CCL5.value > threshold=0.29893963038921356
node_7577: feature_name=SIT1	SIT1.value <= threshold=0.7335263341665268
Class: Unexposed
Rules_65	passed counts:125
node_0: feature_name=H3F3B	H3F3B.value <= threshold=0.26366126537323
node_1: feature_name=FTH1	FTH1.value > threshold=0.5412561297416687
node_6215: feature_name=IL32	IL32.value <= threshold=0.7093117535114288
node_6216: feature_name=NOSIP	NOSIP.value > threshold=-0.13436034321784973
node_6900: feature_name=FOS	FOS.value <= threshold=-0.7153889834880829
node_6901: feature_name=HIST1H4C	HIST1H4C.value > threshold=0.7167038023471832
node_6941: feature_name=LTB	LTB.value <= threshold=1.3335328698158264
node_6942: feature_name=NFKBIA	NFKBIA.value <= threshold=2.50924813747406
node_6943: feature_name=FOSL2	FOSL2.value <= threshold=4.529810667037964
node_6944: feature_name=PMAIP1	PMAIP1.value <= threshold=3.0035229921340942
node_6945: feature_name=C1orf162	C1orf162.value <= threshold=0.8403099179267883
Class: Unexposed
Rules_66	passed counts:122
node_0: feature_name=H3F3B	H3F3B.value > threshold=0.26366126537323
node_7516: feature_name=IL32	IL32.value <= threshold=0.9009245932102203
node_7517: feature_name=DUSP1	DUSP1.value <= threshold=-0.4417305588722229
node_7518: feature_name=H3F3B	H3F3B.value <= threshold=0.8368249833583832
node_7519: feature_name=ACTB	ACTB.value <= threshold=0.3029734194278717
node_7520: feature_name=XIST	XIST.value <= threshold=3.1772066354751587
node_7521: feature_name=MTRNR2L12	MTRNR2L12.value <= threshold=0.5759264826774597
node_7522: feature_name=ZFP36	ZFP36.value <= threshold=1.207794189453125
node_7523: feature_name=NFKBIA	NFKBIA.value <= threshold=2.109539747238159
node_7524: feature_name=SELL	SELL.value <= threshold=1.4315025806427002
node_7525: feature_name=LTB	LTB.value <= threshold=1.405733585357666
node_7526: feature_name=HIST1H4C	HIST1H4C.value <= threshold=1.55183345079422
node_7527: feature_name=CXCR3	CXCR3.value <= threshold=2.341122269630432
node_7528: feature_name=LMNA	LMNA.value <= threshold=1.9411901235580444
node_7529: feature_name=CCL5	CCL5.value > threshold=0.11358808726072311
node_7555: feature_name=KLF6	KLF6.value <= threshold=0.8434427976608276
node_7556: feature_name=B2M	B2M.value <= threshold=0.6909815073013306
node_7557: feature_name=SPOCK2	SPOCK2.value > threshold=1.331054449081421
node_7623: feature_name=FOS	FOS.value <= threshold=1.2809534072875977
node_7624: feature_name=ATP2B4	ATP2B4.value <= threshold=3.513076663017273
node_7625: feature_name=IFITM3	IFITM3.value <= threshold=1.5977585315704346
node_7626: feature_name=AC004687.1	AC004687.1.value <= threshold=3.41441810131073
node_7627: feature_name=FTH1	FTH1.value <= threshold=2.0295671820640564
node_7628: feature_name=SYTL3	SYTL3.value <= threshold=4.137974262237549
node_7629: feature_name=SH3BP5	SH3BP5.value <= threshold=2.5098215118050575
node_7630: feature_name=TRBV20.1	TRBV20.1.value <= threshold=1.653782345354557
node_7631: feature_name=FOS	FOS.value <= threshold=1.0192914307117462
Class: Unexposed
Rules_67	passed counts:119
node_0: feature_name=H3F3B	H3F3B.value > threshold=0.26366126537323
node_7516: feature_name=IL32	IL32.value <= threshold=0.9009245932102203
node_7517: feature_name=DUSP1	DUSP1.value > threshold=-0.4417305588722229
node_9461: feature_name=LTB	LTB.value > threshold=-0.41586256958544254
node_10505: feature_name=ZFP36	ZFP36.value > threshold=1.0474823713302612
node_11085: feature_name=NOSIP	NOSIP.value <= threshold=-0.12390583753585815
node_11086: feature_name=TUBA4A	TUBA4A.value <= threshold=1.3079424500465393
node_11087: feature_name=VIM	VIM.value <= threshold=0.8299397826194763
node_11088: feature_name=MTRNR2L8	MTRNR2L8.value <= threshold=1.8007583618164062
node_11089: feature_name=ZFP36L1	ZFP36L1.value <= threshold=1.506350815296173
node_11090: feature_name=CXCR4	CXCR4.value <= threshold=1.3036839365959167
node_11091: feature_name=FOS	FOS.value <= threshold=1.1659518480300903
node_11092: feature_name=NFKBIA	NFKBIA.value <= threshold=1.9379067420959473
node_11093: feature_name=KLF6	KLF6.value <= threshold=1.5598809123039246
node_11094: feature_name=CD52	CD52.value <= threshold=1.0595819354057312
node_11095: feature_name=DUSP1	DUSP1.value > threshold=0.37948542833328247
node_11101: feature_name=AIF1	AIF1.value <= threshold=1.0130789279937744
node_11102: feature_name=S100A4	S100A4.value <= threshold=1.0799484848976135
node_11103: feature_name=SAT1	SAT1.value <= threshold=1.805893063545227
node_11104: feature_name=RGS16	RGS16.value <= threshold=8.106576681137085
node_11105: feature_name=LTB	LTB.value > threshold=0.24181600660085678
node_11107: feature_name=ITM2A	ITM2A.value <= threshold=2.999302625656128
node_11108: feature_name=S100A11	S100A11.value <= threshold=1.3462525606155396
node_11109: feature_name=TENT5C	TENT5C.value <= threshold=2.948354721069336
node_11110: feature_name=PDE4D	PDE4D.value <= threshold=3.4587444067001343
Class: Unexposed
Rules_68	passed counts:119
node_0: feature_name=H3F3B	H3F3B.value <= threshold=0.26366126537323
node_1: feature_name=FTH1	FTH1.value <= threshold=0.5412561297416687
node_2: feature_name=IL7R	IL7R.value <= threshold=-0.4046345129609108
node_3: feature_name=SELL	SELL.value <= threshold=-0.04705892503261566
node_4: feature_name=PFN1	PFN1.value > threshold=-0.8158976584672928
node_422: feature_name=CCL5	CCL5.value > threshold=-0.14547017961740494
node_682: feature_name=MTRNR2L8	MTRNR2L8.value <= threshold=1.370020568370819
node_683: feature_name=FTH1	FTH1.value > threshold=0.06206030957400799
node_1399: feature_name=CXCR3	CXCR3.value > threshold=2.06771457195282
node_1631: feature_name=TPT1	TPT1.value <= threshold=0.6359604001045227
node_1632: feature_name=TCF7	TCF7.value <= threshold=1.5670338869094849
node_1633: feature_name=FTH1	FTH1.value > threshold=0.28263668715953827
node_1693: feature_name=IL2RG	IL2RG.value <= threshold=5.656687021255493
node_1694: feature_name=TMSB4X	TMSB4X.value <= threshold=1.4293389320373535
node_1695: feature_name=TPT1	TPT1.value > threshold=-1.6429474353790283
node_1699: feature_name=SIT1	SIT1.value <= threshold=6.572789430618286
node_1700: feature_name=MACF1	MACF1.value <= threshold=3.700137734413147
node_1701: feature_name=TRAC	TRAC.value <= threshold=5.24892783164978
node_1702: feature_name=PYHIN1	PYHIN1.value <= threshold=4.340985178947449
node_1703: feature_name=AC245014.3	AC245014.3.value <= threshold=4.449337959289551
node_1704: feature_name=CD79B	CD79B.value <= threshold=0.968191958963871
node_1705: feature_name=IL32	IL32.value <= threshold=2.17185115814209
node_1706: feature_name=ANXA2	ANXA2.value <= threshold=2.4183473587036133
Class: Unexposed
Rules_69	passed counts:114
node_0: feature_name=H3F3B	H3F3B.value > threshold=0.26366126537323
node_7516: feature_name=IL32	IL32.value <= threshold=0.9009245932102203
node_7517: feature_name=DUSP1	DUSP1.value > threshold=-0.4417305588722229
node_9461: feature_name=LTB	LTB.value <= threshold=-0.41586256958544254
node_9462: feature_name=TPT1	TPT1.value <= threshold=0.5180935561656952
node_9463: feature_name=DUSP1	DUSP1.value > threshold=0.41563715040683746
node_9495: feature_name=ZFP36	ZFP36.value <= threshold=0.9915875196456909
node_9496: feature_name=TSC22D3	TSC22D3.value <= threshold=0.9187152087688446
node_9497: feature_name=IL32	IL32.value <= threshold=0.610075980424881
node_9498: feature_name=MTRNR2L12	MTRNR2L12.value > threshold=0.5062812268733978
node_9660: feature_name=RUNX3	RUNX3.value <= threshold=3.741183638572693
node_9661: feature_name=STMN1	STMN1.value <= threshold=4.006637692451477
node_9662: feature_name=CD52	CD52.value > threshold=-0.09448022395372391
node_9684: feature_name=IL7R	IL7R.value <= threshold=-0.19569988548755646
node_9685: feature_name=MAFF	MAFF.value <= threshold=6.302031993865967
node_9686: feature_name=CD52	CD52.value > threshold=-0.092792097479105
node_9688: feature_name=CXCR4	CXCR4.value <= threshold=2.5158756971359253
node_9689: feature_name=TSPYL2	TSPYL2.value <= threshold=3.4761617183685303
node_9690: feature_name=EZR	EZR.value <= threshold=2.1796263456344604
node_9691: feature_name=DUSP1	DUSP1.value > threshold=0.4293237179517746
Class: Unexposed
Rules_70	passed counts:114
node_0: feature_name=H3F3B	H3F3B.value > threshold=0.26366126537323
node_7516: feature_name=IL32	IL32.value <= threshold=0.9009245932102203
node_7517: feature_name=DUSP1	DUSP1.value <= threshold=-0.4417305588722229
node_7518: feature_name=H3F3B	H3F3B.value > threshold=0.8368249833583832
node_8728: feature_name=XIST	XIST.value <= threshold=1.4628053903579712
node_8729: feature_name=MTRNR2L8	MTRNR2L8.value <= threshold=1.913859248161316
node_8730: feature_name=ZFP36	ZFP36.value <= threshold=1.4669150710105896
node_8731: feature_name=NFKBIA	NFKBIA.value <= threshold=2.561858296394348
node_8732: feature_name=ACTB	ACTB.value <= threshold=0.4934641718864441
node_8733: feature_name=HLA.B	HLA.B.value > threshold=-0.42002855241298676
node_8795: feature_name=MTRNR2L8	MTRNR2L8.value <= threshold=1.8971002101898193
node_8796: feature_name=KLF6	KLF6.value > threshold=0.4424929916858673
node_8938: feature_name=TUBA4A	TUBA4A.value <= threshold=1.7949485778808594
node_8939: feature_name=H3F3B	H3F3B.value <= threshold=1.1968857645988464
node_8940: feature_name=ZFP36L1	ZFP36L1.value <= threshold=1.484057605266571
node_8941: feature_name=CXCR4	CXCR4.value <= threshold=1.926275908946991
node_8942: feature_name=TCF7	TCF7.value <= threshold=0.2921496778726578
node_8943: feature_name=C1orf162	C1orf162.value <= threshold=1.8458225727081299
node_8944: feature_name=POU2F2	POU2F2.value <= threshold=3.264484167098999
node_8945: feature_name=ID2	ID2.value <= threshold=2.3064656257629395
node_8946: feature_name=SRRT	SRRT.value <= threshold=4.466675281524658
node_8947: feature_name=FOS	FOS.value <= threshold=1.9871706366539001
node_8948: feature_name=TUBB	TUBB.value <= threshold=1.1026764512062073
node_8949: feature_name=VIM	VIM.value > threshold=-0.06851407885551453
node_8961: feature_name=KLRG1	KLRG1.value <= threshold=2.5091822147369385
node_8962: feature_name=TMSB4X	TMSB4X.value > threshold=-1.5503115057945251
node_8966: feature_name=CDKN1A	CDKN1A.value <= threshold=4.391481637954712
node_8967: feature_name=HIST1H1D	HIST1H1D.value <= threshold=1.3061198592185974
Class: Unexposed
Rules_71	passed counts:114
node_0: feature_name=H3F3B	H3F3B.value <= threshold=0.26366126537323
node_1: feature_name=FTH1	FTH1.value > threshold=0.5412561297416687
node_6215: feature_name=IL32	IL32.value <= threshold=0.7093117535114288
node_6216: feature_name=NOSIP	NOSIP.value <= threshold=-0.13436034321784973
node_6217: feature_name=CD52	CD52.value > threshold=-0.013931889552623034
node_6561: feature_name=LTB	LTB.value > threshold=-0.36446835845708847
node_6753: feature_name=KLF6	KLF6.value <= threshold=0.6465416252613068
node_6754: feature_name=SELL	SELL.value <= threshold=1.3278719186782837
node_6755: feature_name=MTRNR2L12	MTRNR2L12.value > threshold=0.3453749716281891
node_6785: feature_name=CCL5	CCL5.value > threshold=-0.19239279627799988
node_6795: feature_name=ANXA5	ANXA5.value <= threshold=2.310262084007263
node_6796: feature_name=KLRG1	KLRG1.value <= threshold=2.649513006210327
node_6797: feature_name=PFN1	PFN1.value <= threshold=1.0681466460227966
node_6798: feature_name=LMNA	LMNA.value <= threshold=5.037430047988892
node_6799: feature_name=TIGIT	TIGIT.value <= threshold=4.634907126426697
node_6800: feature_name=APMAP	APMAP.value <= threshold=2.038967490196228
node_6801: feature_name=TENT5C	TENT5C.value <= threshold=3.7647504806518555
node_6802: feature_name=XIST	XIST.value <= threshold=1.6126554012298584
node_6803: feature_name=H3F3B	H3F3B.value <= threshold=0.2522761672735214
node_6804: feature_name=TRAV19	TRAV19.value <= threshold=2.1802516281604767
Class: Unexposed
Rules_72	passed counts:111
node_0: feature_name=H3F3B	H3F3B.value > threshold=0.26366126537323
node_7516: feature_name=IL32	IL32.value <= threshold=0.9009245932102203
node_7517: feature_name=DUSP1	DUSP1.value <= threshold=-0.4417305588722229
node_7518: feature_name=H3F3B	H3F3B.value <= threshold=0.8368249833583832
node_7519: feature_name=ACTB	ACTB.value <= threshold=0.3029734194278717
node_7520: feature_name=XIST	XIST.value <= threshold=3.1772066354751587
node_7521: feature_name=MTRNR2L12	MTRNR2L12.value > threshold=0.5759264826774597
node_8099: feature_name=PFN1	PFN1.value > threshold=0.6420028805732727
node_8411: feature_name=FOS	FOS.value > threshold=0.666936844587326
node_8477: feature_name=MTRNR2L8	MTRNR2L8.value > threshold=1.091448962688446
Class: Unexposed
[truncated: 127,971 more rows]

## Sheet: rules.NT.mRMR
Rules_0	passed counts:4759
node_0: feature_name=MTRNR2L8	MTRNR2L8.value > threshold=1.3794758915901184
node_7584: feature_name=IL32	IL32.value <= threshold=1.0590041279792786
node_7585: feature_name=FOS	FOS.value > threshold=-0.19444995373487473
node_7689: feature_name=IFITM1	IFITM1.value <= threshold=1.4139639735221863
node_7690: feature_name=ACTB	ACTB.value <= threshold=0.9659277200698853
node_7691: feature_name=ACTB	ACTB.value <= threshold=0.2738833725452423
node_7692: feature_name=XIST	XIST.value <= threshold=1.314550757408142
node_7693: feature_name=LTB	LTB.value <= threshold=2.1659361124038696
node_7694: feature_name=H3F3B	H3F3B.value > threshold=-0.1668064370751381
node_7728: feature_name=TMSB4X	TMSB4X.value <= threshold=0.9683771729469299
node_7729: feature_name=B2M	B2M.value <= threshold=0.27897462248802185
node_7730: feature_name=IL7R	IL7R.value <= threshold=2.064375877380371
node_7731: feature_name=TPT1	TPT1.value <= threshold=0.9261258542537689
node_7732: feature_name=TSC22D3	TSC22D3.value > threshold=-0.49375414848327637
node_7736: feature_name=AC004687.1	AC004687.1.value <= threshold=0.5137996524572372
Class: Unexposed
Rules_1	passed counts:1229
node_0: feature_name=MTRNR2L8	MTRNR2L8.value <= threshold=1.3794758915901184
node_1: feature_name=FTH1	FTH1.value <= threshold=0.4983128011226654
node_2: feature_name=FOS	FOS.value <= threshold=0.6059037148952484
node_3: feature_name=H3F3B	H3F3B.value <= threshold=0.4470268487930298
node_4: feature_name=DUSP1	DUSP1.value <= threshold=0.881096750497818
node_5: feature_name=ZFP36	ZFP36.value <= threshold=1.0998154878616333
node_6: feature_name=TSC22D3	TSC22D3.value <= threshold=0.9552643001079559
node_7: feature_name=DUSP1	DUSP1.value <= threshold=0.4255135655403137
node_8: feature_name=SLC2A3	SLC2A3.value <= threshold=1.5652082562446594
node_9: feature_name=ACTB	ACTB.value <= threshold=0.9050459563732147
node_10: feature_name=H3F3B	H3F3B.value <= threshold=-0.05605443939566612
node_11: feature_name=CD69	CD69.value <= threshold=0.654978334903717
node_12: feature_name=HLA.B	HLA.B.value > threshold=-0.31604522466659546
node_718: feature_name=CCR7	CCR7.value > threshold=1.4487475752830505
node_1130: feature_name=NOSIP	NOSIP.value <= threshold=2.186188578605652
node_1131: feature_name=NR4A2	NR4A2.value <= threshold=1.5855045318603516
node_1132: feature_name=ID3	ID3.value <= threshold=4.182985782623291
node_1133: feature_name=TNFAIP3	TNFAIP3.value <= threshold=1.4758893847465515
node_1134: feature_name=MTRNR2L12	MTRNR2L12.value <= threshold=2.649340510368347
node_1135: feature_name=LITAF	LITAF.value <= threshold=1.8173044919967651
node_1136: feature_name=LMNA	LMNA.value <= threshold=3.094028949737549
node_1137: feature_name=IL32	IL32.value <= threshold=0.91251140832901
node_1138: feature_name=LITAF	LITAF.value <= threshold=1.4225007891654968
node_1139: feature_name=IL7R	IL7R.value <= threshold=2.7177066802978516
node_1140: feature_name=NELL2	NELL2.value <= threshold=4.508697509765625
node_1141: feature_name=SAT1	SAT1.value <= threshold=0.6877328455448151
node_1142: feature_name=HIST1H1E	HIST1H1E.value <= threshold=1.895833432674408
node_1143: feature_name=KLF6	KLF6.value <= threshold=0.2070237472653389
node_1144: feature_name=NELL2	NELL2.value <= threshold=4.076519966125488
node_1145: feature_name=TMSB4X	TMSB4X.value <= threshold=0.821776270866394
node_1146: feature_name=TENT5C	TENT5C.value <= threshold=1.9540197253227234
node_1147: feature_name=LMNA	LMNA.value <= threshold=1.732085943222046
node_1148: feature_name=HIST1H1D	HIST1H1D.value <= threshold=1.9243187308311462
node_1149: feature_name=JUNB	JUNB.value > threshold=-0.17982380837202072
node_1231: feature_name=GIMAP4	GIMAP4.value <= threshold=3.4620715379714966
node_1232: feature_name=FOS	FOS.value <= threshold=0.5856978297233582
node_1233: feature_name=CD69	CD69.value <= threshold=0.6426661610603333
node_1234: feature_name=ACTB	ACTB.value > threshold=-2.305314362049103
node_1238: feature_name=PFN1	PFN1.value <= threshold=1.2141546607017517
node_1239: feature_name=TSC22D3	TSC22D3.value <= threshold=0.8539023697376251
node_1240: feature_name=TMSB4X	TMSB4X.value > threshold=-1.2930223941802979
node_1244: feature_name=DDIT4	DDIT4.value <= threshold=1.4342728853225708
node_1245: feature_name=MTRNR2L8	MTRNR2L8.value <= threshold=0.8784556090831757
node_1246: feature_name=SAT1	SAT1.value <= threshold=0.4135787785053253
node_1247: feature_name=TPT1	TPT1.value <= threshold=1.1208146214485168
Class: Convalescent
Rules_2	passed counts:686
node_0: feature_name=MTRNR2L8	MTRNR2L8.value <= threshold=1.3794758915901184
node_1: feature_name=FTH1	FTH1.value <= threshold=0.4983128011226654
node_2: feature_name=FOS	FOS.value > threshold=0.6059037148952484
node_4234: feature_name=IL32	IL32.value <= threshold=0.21070843935012817
node_4235: feature_name=DUSP1	DUSP1.value > threshold=-0.44510692730546
node_4573: feature_name=ACTB	ACTB.value <= threshold=-0.14225495606660843
node_4574: feature_name=ZFP36	ZFP36.value <= threshold=1.4730995893478394
node_4575: feature_name=KLF6	KLF6.value > threshold=-0.7114520967006683
node_4677: feature_name=NFKBIA	NFKBIA.value <= threshold=1.6096534132957458
node_4678: feature_name=PFN1	PFN1.value <= threshold=0.7222665250301361
node_4679: feature_name=TMSB4X	TMSB4X.value > threshold=-0.3247981518507004
node_4819: feature_name=IER2	IER2.value <= threshold=1.6699789762496948
node_4820: feature_name=H3F3B	H3F3B.value > threshold=-0.6010827720165253
node_4834: feature_name=XIST	XIST.value <= threshold=1.7252781391143799
node_4835: feature_name=MTRNR2L8	MTRNR2L8.value <= threshold=0.9163503050804138
node_4836: feature_name=B2M	B2M.value > threshold=-2.1506540775299072
node_4840: feature_name=JUN	JUN.value <= threshold=1.866919457912445
node_4841: feature_name=HIST1H4C	HIST1H4C.value <= threshold=2.3327807188034058
node_4842: feature_name=EZR	EZR.value <= threshold=2.6271287202835083
node_4843: feature_name=ZFP36	ZFP36.value <= threshold=1.343673825263977
node_4844: feature_name=TSC22D3	TSC22D3.value > threshold=-0.7767463326454163
node_4848: feature_name=DUSP1	DUSP1.value > threshold=0.2779458314180374
node_4852: feature_name=LTB	LTB.value <= threshold=1.8016976118087769
node_4853: feature_name=LMNA	LMNA.value <= threshold=2.9877043962478638
node_4854: feature_name=JUNB	JUNB.value > threshold=-0.06945689581334591
node_4862: feature_name=B2M	B2M.value > threshold=-1.070374071598053
node_4882: feature_name=MTRNR2L8	MTRNR2L8.value <= threshold=0.7851235866546631
node_4883: feature_name=NR4A2	NR4A2.value <= threshold=2.3445433378219604
node_4884: feature_name=IFITM1	IFITM1.value <= threshold=0.9481254518032074
node_4885: feature_name=AC004687.1	AC004687.1.value <= threshold=2.304529070854187
Class: Convalescent
Rules_3	passed counts:546
node_0: feature_name=MTRNR2L8	MTRNR2L8.value <= threshold=1.3794758915901184
node_1: feature_name=FTH1	FTH1.value <= threshold=0.4983128011226654
node_2: feature_name=FOS	FOS.value <= threshold=0.6059037148952484
node_3: feature_name=H3F3B	H3F3B.value <= threshold=0.4470268487930298
node_4: feature_name=DUSP1	DUSP1.value <= threshold=0.881096750497818
node_5: feature_name=ZFP36	ZFP36.value <= threshold=1.0998154878616333
node_6: feature_name=TSC22D3	TSC22D3.value <= threshold=0.9552643001079559
node_7: feature_name=DUSP1	DUSP1.value <= threshold=0.4255135655403137
node_8: feature_name=SLC2A3	SLC2A3.value <= threshold=1.5652082562446594
node_9: feature_name=ACTB	ACTB.value <= threshold=0.9050459563732147
node_10: feature_name=H3F3B	H3F3B.value <= threshold=-0.05605443939566612
node_11: feature_name=CD69	CD69.value <= threshold=0.654978334903717
node_12: feature_name=HLA.B	HLA.B.value > threshold=-0.31604522466659546
node_718: feature_name=CCR7	CCR7.value > threshold=1.4487475752830505
node_1130: feature_name=NOSIP	NOSIP.value <= threshold=2.186188578605652
node_1131: feature_name=NR4A2	NR4A2.value <= threshold=1.5855045318603516
node_1132: feature_name=ID3	ID3.value <= threshold=4.182985782623291
node_1133: feature_name=TNFAIP3	TNFAIP3.value <= threshold=1.4758893847465515
node_1134: feature_name=MTRNR2L12	MTRNR2L12.value <= threshold=2.649340510368347
node_1135: feature_name=LITAF	LITAF.value <= threshold=1.8173044919967651
node_1136: feature_name=LMNA	LMNA.value <= threshold=3.094028949737549
node_1137: feature_name=IL32	IL32.value <= threshold=0.91251140832901
node_1138: feature_name=LITAF	LITAF.value <= threshold=1.4225007891654968
node_1139: feature_name=IL7R	IL7R.value <= threshold=2.7177066802978516
node_1140: feature_name=NELL2	NELL2.value <= threshold=4.508697509765625
node_1141: feature_name=SAT1	SAT1.value <= threshold=0.6877328455448151
node_1142: feature_name=HIST1H1E	HIST1H1E.value <= threshold=1.895833432674408
node_1143: feature_name=KLF6	KLF6.value <= threshold=0.2070237472653389
node_1144: feature_name=NELL2	NELL2.value <= threshold=4.076519966125488
node_1145: feature_name=TMSB4X	TMSB4X.value <= threshold=0.821776270866394
node_1146: feature_name=TENT5C	TENT5C.value <= threshold=1.9540197253227234
node_1147: feature_name=LMNA	LMNA.value <= threshold=1.732085943222046
node_1148: feature_name=HIST1H1D	HIST1H1D.value <= threshold=1.9243187308311462
node_1149: feature_name=JUNB	JUNB.value <= threshold=-0.17982380837202072
node_1150: feature_name=TENT5C	TENT5C.value <= threshold=1.6304851770401
node_1151: feature_name=JUNB	JUNB.value <= threshold=-0.18135395646095276
node_1152: feature_name=EZR	EZR.value <= threshold=1.302273452281952
node_1153: feature_name=CD69	CD69.value <= threshold=0.146420456469059
node_1154: feature_name=TMSB4X	TMSB4X.value > threshold=-0.8923633992671967
node_1162: feature_name=JUN	JUN.value <= threshold=0.8460007905960083
node_1163: feature_name=HIST1H1E	HIST1H1E.value <= threshold=1.4971271753311157
node_1164: feature_name=IFITM1	IFITM1.value <= threshold=0.7808927595615387
node_1165: feature_name=HLA.B	HLA.B.value <= threshold=0.7029561102390289
node_1166: feature_name=VSIR	VSIR.value <= threshold=1.00059375166893
Class: Convalescent
Rules_4	passed counts:470
node_0: feature_name=MTRNR2L8	MTRNR2L8.value <= threshold=1.3794758915901184
node_1: feature_name=FTH1	FTH1.value <= threshold=0.4983128011226654
node_2: feature_name=FOS	FOS.value > threshold=0.6059037148952484
node_4234: feature_name=IL32	IL32.value > threshold=0.21070843935012817
node_5242: feature_name=H3F3B	H3F3B.value <= threshold=0.5274940133094788
node_5243: feature_name=DUSP1	DUSP1.value > threshold=0.3006266802549362
node_5629: feature_name=FTH1	FTH1.value > threshold=-0.022365177050232887
node_5979: feature_name=TSC22D3	TSC22D3.value <= threshold=1.2983890175819397
node_5980: feature_name=PFN1	PFN1.value > threshold=-0.38685889542102814
node_6038: feature_name=EZR	EZR.value <= threshold=0.9143063724040985
node_6039: feature_name=TMSB4X	TMSB4X.value <= threshold=0.20355147868394852
node_6040: feature_name=B2M	B2M.value > threshold=-1.5701327919960022
node_6046: feature_name=FOS	FOS.value > threshold=0.6145017743110657
node_6050: feature_name=MYADM	MYADM.value <= threshold=2.428323745727539
node_6051: feature_name=TSPYL2	TSPYL2.value <= threshold=2.177031636238098
node_6052: feature_name=FTH1	FTH1.value <= threshold=0.4956985414028168
node_6053: feature_name=LITAF	LITAF.value <= threshold=1.2556287050247192
node_6054: feature_name=B2M	B2M.value <= threshold=0.8191910684108734
node_6055: feature_name=IER2	IER2.value <= threshold=2.0907729268074036
node_6056: feature_name=CCR7	CCR7.value <= threshold=3.6961528062820435
node_6057: feature_name=JUN	JUN.value > threshold=-0.9186300039291382
node_6065: feature_name=ACTB	ACTB.value <= threshold=0.6001818180084229
node_6066: feature_name=IL32	IL32.value > threshold=0.5047001838684082
node_6098: feature_name=HSPA5	HSPA5.value <= threshold=1.7667775750160217
node_6099: feature_name=CD52	CD52.value <= threshold=1.0516746640205383
node_6100: feature_name=HIST1H1E	HIST1H1E.value <= threshold=1.0211535096168518
node_6101: feature_name=JUNB	JUNB.value > threshold=-0.5966560281813145
node_6109: feature_name=EZR	EZR.value <= threshold=0.8140496909618378
node_6110: feature_name=CCR7	CCR7.value <= threshold=2.759513020515442
Class: Acute
Rules_5	passed counts:460
node_0: feature_name=MTRNR2L8	MTRNR2L8.value <= threshold=1.3794758915901184
node_1: feature_name=FTH1	FTH1.value <= threshold=0.4983128011226654
node_2: feature_name=FOS	FOS.value <= threshold=0.6059037148952484
node_3: feature_name=H3F3B	H3F3B.value <= threshold=0.4470268487930298
node_4: feature_name=DUSP1	DUSP1.value <= threshold=0.881096750497818
node_5: feature_name=ZFP36	ZFP36.value <= threshold=1.0998154878616333
node_6: feature_name=TSC22D3	TSC22D3.value <= threshold=0.9552643001079559
node_7: feature_name=DUSP1	DUSP1.value <= threshold=0.4255135655403137
node_8: feature_name=SLC2A3	SLC2A3.value <= threshold=1.5652082562446594
node_9: feature_name=ACTB	ACTB.value <= threshold=0.9050459563732147
node_10: feature_name=H3F3B	H3F3B.value <= threshold=-0.05605443939566612
node_11: feature_name=CD69	CD69.value <= threshold=0.654978334903717
node_12: feature_name=HLA.B	HLA.B.value <= threshold=-0.31604522466659546
node_13: feature_name=ACTB	ACTB.value <= threshold=0.08628132939338684
node_14: feature_name=EZR	EZR.value <= threshold=1.6367539167404175
node_15: feature_name=ID3	ID3.value <= threshold=3.23318088054657
node_16: feature_name=FTH1	FTH1.value <= threshold=0.2397059053182602
node_17: feature_name=NR4A2	NR4A2.value <= threshold=1.8053472638130188
node_18: feature_name=PFN1	PFN1.value <= threshold=0.9088939428329468
node_19: feature_name=NOSIP	NOSIP.value <= threshold=2.977766752243042
node_20: feature_name=CCR7	CCR7.value <= threshold=4.173129320144653
node_21: feature_name=XIST	XIST.value <= threshold=6.771737337112427
node_22: feature_name=IL32	IL32.value <= threshold=1.8658427000045776
node_23: feature_name=JUNB	JUNB.value <= threshold=1.6770740151405334
node_24: feature_name=B2M	B2M.value > threshold=-3.3841567039489746
node_26: feature_name=SPOCK2	SPOCK2.value <= threshold=2.2979893684387207
node_27: feature_name=HLA.B	HLA.B.value <= threshold=-0.31631743907928467
node_28: feature_name=IFITM1	IFITM1.value <= threshold=1.7470113635063171
node_29: feature_name=ZNF331	ZNF331.value <= threshold=2.4144691228866577
node_30: feature_name=DUSP1	DUSP1.value <= threshold=0.3567596673965454
node_31: feature_name=TNFAIP3	TNFAIP3.value <= threshold=1.498183012008667
node_32: feature_name=TPT1	TPT1.value > threshold=-0.7022786140441895
node_36: feature_name=TENT5C	TENT5C.value <= threshold=1.8262113332748413
node_37: feature_name=NR4A2	NR4A2.value <= threshold=1.6954567432403564
node_38: feature_name=TPT1	TPT1.value <= threshold=1.7759137153625488
node_39: feature_name=KLF6	KLF6.value <= threshold=1.2255112528800964
node_40: feature_name=NOSIP	NOSIP.value <= threshold=2.797925114631653
node_41: feature_name=JUNB	JUNB.value > threshold=-0.3152417689561844
node_161: feature_name=PPP1R15A	PPP1R15A.value <= threshold=0.8307666480541229
node_162: feature_name=TPT1	TPT1.value > threshold=-0.08970273658633232
node_176: feature_name=VSIR	VSIR.value <= threshold=2.314942955970764
node_177: feature_name=LITAF	LITAF.value <= threshold=0.05079110153019428
node_178: feature_name=XIST	XIST.value <= threshold=4.859815835952759
node_179: feature_name=SELL	SELL.value <= threshold=2.768297553062439
node_180: feature_name=VIM	VIM.value <= threshold=0.910639762878418
Class: Convalescent
Rules_6	passed counts:409
node_0: feature_name=MTRNR2L8	MTRNR2L8.value <= threshold=1.3794758915901184
node_1: feature_name=FTH1	FTH1.value <= threshold=0.4983128011226654
node_2: feature_name=FOS	FOS.value <= threshold=0.6059037148952484
node_3: feature_name=H3F3B	H3F3B.value <= threshold=0.4470268487930298
node_4: feature_name=DUSP1	DUSP1.value <= threshold=0.881096750497818
node_5: feature_name=ZFP36	ZFP36.value <= threshold=1.0998154878616333
node_6: feature_name=TSC22D3	TSC22D3.value <= threshold=0.9552643001079559
node_7: feature_name=DUSP1	DUSP1.value <= threshold=0.4255135655403137
node_8: feature_name=SLC2A3	SLC2A3.value <= threshold=1.5652082562446594
node_9: feature_name=ACTB	ACTB.value <= threshold=0.9050459563732147
node_10: feature_name=H3F3B	H3F3B.value > threshold=-0.05605443939566612
node_1880: feature_name=NR4A2	NR4A2.value <= threshold=0.9069041311740875
node_1881: feature_name=VIM	VIM.value <= threshold=1.0047572255134583
node_1882: feature_name=NFKBIA	NFKBIA.value > threshold=0.004034161567687988
node_2208: feature_name=GIMAP4	GIMAP4.value <= threshold=2.913663625717163
node_2209: feature_name=TENT5C	TENT5C.value <= threshold=1.4433428049087524
node_2210: feature_name=TPT1	TPT1.value <= threshold=1.1826096773147583
node_2211: feature_name=IFITM1	IFITM1.value <= threshold=1.2264033555984497
node_2212: feature_name=HIST1H1C	HIST1H1C.value <= threshold=1.3433042168617249
node_2213: feature_name=NOSIP	NOSIP.value <= threshold=2.267712712287903
node_2214: feature_name=SAT1	SAT1.value <= threshold=1.5165863633155823
node_2215: feature_name=MTRNR2L12	MTRNR2L12.value <= threshold=3.1211791038513184
node_2216: feature_name=MTRNR2L8	MTRNR2L8.value <= threshold=1.2828054428100586
node_2217: feature_name=SELL	SELL.value <= threshold=2.72062349319458
node_2218: feature_name=ID3	ID3.value <= threshold=2.7679160833358765
node_2219: feature_name=ZNF331	ZNF331.value <= threshold=2.177870273590088
node_2220: feature_name=H3F3B	H3F3B.value <= threshold=0.4366305470466614
node_2221: feature_name=CCR7	CCR7.value <= threshold=1.8961827158927917
node_2222: feature_name=IL7R	IL7R.value <= threshold=1.744273841381073
Class: Convalescent
Rules_7	passed counts:405
node_0: feature_name=MTRNR2L8	MTRNR2L8.value > threshold=1.3794758915901184
node_7584: feature_name=IL32	IL32.value <= threshold=1.0590041279792786
node_7585: feature_name=FOS	FOS.value > threshold=-0.19444995373487473
node_7689: feature_name=IFITM1	IFITM1.value <= threshold=1.4139639735221863
node_7690: feature_name=ACTB	ACTB.value <= threshold=0.9659277200698853
node_7691: feature_name=ACTB	ACTB.value <= threshold=0.2738833725452423
node_7692: feature_name=XIST	XIST.value <= threshold=1.314550757408142
node_7693: feature_name=LTB	LTB.value <= threshold=2.1659361124038696
node_7694: feature_name=H3F3B	H3F3B.value <= threshold=-0.1668064370751381
node_7695: feature_name=TMSB4X	TMSB4X.value <= threshold=0.6097979247570038
node_7696: feature_name=SLFN5	SLFN5.value <= threshold=2.9625439643859863
node_7697: feature_name=H3F3B	H3F3B.value <= threshold=-0.16753766685724258
node_7698: feature_name=TPT1	TPT1.value <= threshold=1.3093687295913696
node_7699: feature_name=NELL2	NELL2.value <= threshold=4.18750262260437
node_7700: feature_name=ACTB	ACTB.value <= threshold=0.16565949469804764
node_7701: feature_name=HLA.B	HLA.B.value <= threshold=0.19427742809057236
Class: Unexposed
Rules_8	passed counts:403
node_0: feature_name=MTRNR2L8	MTRNR2L8.value <= threshold=1.3794758915901184
node_1: feature_name=FTH1	FTH1.value > threshold=0.4983128011226654
node_6369: feature_name=FTH1	FTH1.value > threshold=0.7648554146289825
node_7123: feature_name=KLF6	KLF6.value <= threshold=0.37143728137016296
node_7124: feature_name=B2M	B2M.value <= threshold=0.31802864372730255
node_7125: feature_name=ACTB	ACTB.value <= threshold=0.5132248997688293
node_7126: feature_name=NFKBIA	NFKBIA.value <= threshold=1.7356115579605103
node_7127: feature_name=FOS	FOS.value <= threshold=0.9465615749359131
node_7128: feature_name=CD52	CD52.value <= threshold=0.18513434380292892
node_7129: feature_name=ZFP36	ZFP36.value > threshold=0.3674668222665787
node_7161: feature_name=NR4A2	NR4A2.value <= threshold=2.745524525642395
node_7162: feature_name=IL7R	IL7R.value <= threshold=1.5058209896087646
node_7163: feature_name=B2M	B2M.value <= threshold=0.19472025334835052
node_7164: feature_name=AC004687.1	AC004687.1.value <= threshold=0.7947753518819809
node_7165: feature_name=HIST1H1C	HIST1H1C.value <= threshold=2.3252651691436768
node_7166: feature_name=ZNF331	ZNF331.value <= threshold=3.754854679107666
node_7167: feature_name=IER2	IER2.value <= threshold=0.8839698731899261
node_7168: feature_name=LMNA	LMNA.value <= threshold=0.6605891585350037
node_7169: feature_name=HIST1H1E	HIST1H1E.value <= threshold=1.3316099047660828
Class: Unexposed
Rules_9	passed counts:377
node_0: feature_name=MTRNR2L8	MTRNR2L8.value <= threshold=1.3794758915901184
node_1: feature_name=FTH1	FTH1.value <= threshold=0.4983128011226654
node_2: feature_name=FOS	FOS.value <= threshold=0.6059037148952484
node_3: feature_name=H3F3B	H3F3B.value <= threshold=0.4470268487930298
node_4: feature_name=DUSP1	DUSP1.value <= threshold=0.881096750497818
node_5: feature_name=ZFP36	ZFP36.value <= threshold=1.0998154878616333
node_6: feature_name=TSC22D3	TSC22D3.value <= threshold=0.9552643001079559
node_7: feature_name=DUSP1	DUSP1.value <= threshold=0.4255135655403137
node_8: feature_name=SLC2A3	SLC2A3.value <= threshold=1.5652082562446594
node_9: feature_name=ACTB	ACTB.value <= threshold=0.9050459563732147
node_10: feature_name=H3F3B	H3F3B.value <= threshold=-0.05605443939566612
node_11: feature_name=CD69	CD69.value <= threshold=0.654978334903717
node_12: feature_name=HLA.B	HLA.B.value <= threshold=-0.31604522466659546
node_13: feature_name=ACTB	ACTB.value > threshold=0.08628132939338684
node_381: feature_name=PFN1	PFN1.value > threshold=-0.2953517287969589
node_497: feature_name=TPT1	TPT1.value > threshold=-0.10057193785905838
node_535: feature_name=KLF6	KLF6.value <= threshold=0.8593651652336121
node_536: feature_name=ACTB	ACTB.value > threshold=0.08957044780254364
node_540: feature_name=DDIT4	DDIT4.value <= threshold=2.5224915742874146
node_541: feature_name=SELL	SELL.value <= threshold=3.081823706626892
node_542: feature_name=MYADM	MYADM.value <= threshold=2.0884129405021667
node_543: feature_name=IFITM1	IFITM1.value <= threshold=1.309946894645691
node_544: feature_name=JUNB	JUNB.value <= threshold=0.6180249452590942
node_545: feature_name=SPOCK2	SPOCK2.value <= threshold=1.9263376593589783
node_546: feature_name=KLF6	KLF6.value <= threshold=0.4899587482213974
node_547: feature_name=ZNF331	ZNF331.value <= threshold=1.9767950773239136
node_548: feature_name=B2M	B2M.value <= threshold=-0.12524811178445816
node_549: feature_name=DDIT4	DDIT4.value <= threshold=1.4872518181800842
node_550: feature_name=HIST1H1E	HIST1H1E.value <= threshold=1.833345353603363
node_551: feature_name=LITAF	LITAF.value <= threshold=0.9797002375125885
node_552: feature_name=IL7R	IL7R.value <= threshold=2.038234829902649
node_553: feature_name=IL32	IL32.value <= threshold=1.163426399230957
node_554: feature_name=CCR7	CCR7.value <= threshold=3.329027533531189
Class: Convalescent
Rules_10	passed counts:370
node_0: feature_name=MTRNR2L8	MTRNR2L8.value <= threshold=1.3794758915901184
node_1: feature_name=FTH1	FTH1.value <= threshold=0.4983128011226654
node_2: feature_name=FOS	FOS.value <= threshold=0.6059037148952484
node_3: feature_name=H3F3B	H3F3B.value <= threshold=0.4470268487930298
node_4: feature_name=DUSP1	DUSP1.value <= threshold=0.881096750497818
node_5: feature_name=ZFP36	ZFP36.value <= threshold=1.0998154878616333
node_6: feature_name=TSC22D3	TSC22D3.value <= threshold=0.9552643001079559
node_7: feature_name=DUSP1	DUSP1.value <= threshold=0.4255135655403137
node_8: feature_name=SLC2A3	SLC2A3.value <= threshold=1.5652082562446594
node_9: feature_name=ACTB	ACTB.value <= threshold=0.9050459563732147
node_10: feature_name=H3F3B	H3F3B.value <= threshold=-0.05605443939566612
node_11: feature_name=CD69	CD69.value > threshold=0.654978334903717
node_1533: feature_name=IFITM1	IFITM1.value <= threshold=0.7068220376968384
node_1534: feature_name=ACTB	ACTB.value <= threshold=-0.06641733646392822
node_1535: feature_name=HSPA5	HSPA5.value <= threshold=1.6454288363456726
node_1536: feature_name=ID3	ID3.value <= threshold=4.504848480224609
node_1537: feature_name=HIST1H1E	HIST1H1E.value <= threshold=0.7947798073291779
node_1538: feature_name=PPP1R15A	PPP1R15A.value <= threshold=1.6826995015144348
node_1539: feature_name=VIM	VIM.value <= threshold=1.2063881754875183
node_1540: feature_name=PPP1R15A	PPP1R15A.value <= threshold=1.0534825325012207
node_1541: feature_name=NELL2	NELL2.value <= threshold=2.508495569229126
node_1542: feature_name=TPT1	TPT1.value <= threshold=1.5856930017471313
node_1543: feature_name=DDIT4	DDIT4.value <= threshold=2.1424238681793213
node_1544: feature_name=TENT5C	TENT5C.value <= threshold=1.7801728248596191
node_1545: feature_name=TRAC	TRAC.value <= threshold=2.4220036268234253
node_1546: feature_name=HIST1H4C	HIST1H4C.value <= threshold=1.7009754180908203
node_1547: feature_name=FTH1	FTH1.value <= threshold=0.4719037860631943
node_1548: feature_name=MTRNR2L8	MTRNR2L8.value <= threshold=0.774779736995697
Class: Convalescent
Rules_11	passed counts:331
node_0: feature_name=MTRNR2L8	MTRNR2L8.value > threshold=1.3794758915901184
node_7584: feature_name=IL32	IL32.value <= threshold=1.0590041279792786
node_7585: feature_name=FOS	FOS.value > threshold=-0.19444995373487473
node_7689: feature_name=IFITM1	IFITM1.value <= threshold=1.4139639735221863
node_7690: feature_name=ACTB	ACTB.value <= threshold=0.9659277200698853
node_7691: feature_name=ACTB	ACTB.value <= threshold=0.2738833725452423
node_7692: feature_name=XIST	XIST.value <= threshold=1.314550757408142
node_7693: feature_name=LTB	LTB.value <= threshold=2.1659361124038696
node_7694: feature_name=H3F3B	H3F3B.value > threshold=-0.1668064370751381
node_7728: feature_name=TMSB4X	TMSB4X.value <= threshold=0.9683771729469299
node_7729: feature_name=B2M	B2M.value <= threshold=0.27897462248802185
node_7730: feature_name=IL7R	IL7R.value <= threshold=2.064375877380371
node_7731: feature_name=TPT1	TPT1.value > threshold=0.9261258542537689
node_7741: feature_name=TPT1	TPT1.value > threshold=0.9266468286514282
node_7745: feature_name=FOS	FOS.value > threshold=0.1720244362950325
node_7749: feature_name=NR4A2	NR4A2.value <= threshold=2.2534286975860596
Class: Unexposed
Rules_12	passed counts:294
node_0: feature_name=MTRNR2L8	MTRNR2L8.value <= threshold=1.3794758915901184
node_1: feature_name=FTH1	FTH1.value <= threshold=0.4983128011226654
node_2: feature_name=FOS	FOS.value <= threshold=0.6059037148952484
node_3: feature_name=H3F3B	H3F3B.value <= threshold=0.4470268487930298
node_4: feature_name=DUSP1	DUSP1.value <= threshold=0.881096750497818
node_5: feature_name=ZFP36	ZFP36.value <= threshold=1.0998154878616333
node_6: feature_name=TSC22D3	TSC22D3.value > threshold=0.9552643001079559
node_3024: feature_name=HIST1H4C	HIST1H4C.value <= threshold=1.5892319679260254
node_3025: feature_name=LITAF	LITAF.value <= threshold=0.15953849256038666
node_3026: feature_name=VIM	VIM.value <= threshold=1.0157212615013123
node_3027: feature_name=NR4A2	NR4A2.value <= threshold=1.8518091440200806
node_3028: feature_name=KLF6	KLF6.value > threshold=-0.702089935541153
node_3082: feature_name=S100A11	S100A11.value <= threshold=1.0587531924247742
node_3083: feature_name=EZR	EZR.value <= threshold=1.67281574010849
node_3084: feature_name=IL32	IL32.value <= threshold=1.2966200113296509
node_3085: feature_name=H3F3B	H3F3B.value > threshold=-1.9631974697113037
node_3091: feature_name=KLF6	KLF6.value <= threshold=1.7918550968170166
node_3092: feature_name=TPT1	TPT1.value > threshold=-0.6173574030399323
node_3094: feature_name=JUND	JUND.value <= threshold=3.389669895172119
node_3095: feature_name=CD69	CD69.value <= threshold=2.208158850669861
node_3096: feature_name=HIST1H1C	HIST1H1C.value <= threshold=2.80430269241333
node_3097: feature_name=H3F3B	H3F3B.value <= threshold=0.42722201347351074
node_3098: feature_name=SPOCK2	SPOCK2.value <= threshold=1.8853977918624878
node_3099: feature_name=ZFP36	ZFP36.value <= threshold=1.010940670967102
node_3100: feature_name=S100A11	S100A11.value <= threshold=0.7951168715953827
node_3101: feature_name=HLA.B	HLA.B.value > threshold=-1.8599226474761963
node_3105: feature_name=HIST1H1C	HIST1H1C.value <= threshold=1.952025294303894
node_3106: feature_name=TENT5C	TENT5C.value <= threshold=2.018810987472534
Class: Convalescent
Rules_13	passed counts:282
node_0: feature_name=MTRNR2L8	MTRNR2L8.value <= threshold=1.3794758915901184
node_1: feature_name=FTH1	FTH1.value <= threshold=0.4983128011226654
node_2: feature_name=FOS	FOS.value <= threshold=0.6059037148952484
node_3: feature_name=H3F3B	H3F3B.value <= threshold=0.4470268487930298
node_4: feature_name=DUSP1	DUSP1.value <= threshold=0.881096750497818
node_5: feature_name=ZFP36	ZFP36.value <= threshold=1.0998154878616333
node_6: feature_name=TSC22D3	TSC22D3.value <= threshold=0.9552643001079559
node_7: feature_name=DUSP1	DUSP1.value <= threshold=0.4255135655403137
node_8: feature_name=SLC2A3	SLC2A3.value <= threshold=1.5652082562446594
node_9: feature_name=ACTB	ACTB.value <= threshold=0.9050459563732147
node_10: feature_name=H3F3B	H3F3B.value <= threshold=-0.05605443939566612
node_11: feature_name=CD69	CD69.value <= threshold=0.654978334903717
node_12: feature_name=HLA.B	HLA.B.value > threshold=-0.31604522466659546
node_718: feature_name=CCR7	CCR7.value <= threshold=1.4487475752830505
node_719: feature_name=ZNF331	ZNF331.value <= threshold=2.6081507205963135
node_720: feature_name=TSPYL2	TSPYL2.value <= threshold=2.4413481950759888
node_721: feature_name=SLC2A3	SLC2A3.value <= threshold=1.5534422397613525
node_722: feature_name=CD52	CD52.value <= threshold=1.365878701210022
node_723: feature_name=ACTB	ACTB.value > threshold=0.33166587352752686
node_969: feature_name=PFN1	PFN1.value > threshold=-0.3617163747549057
node_1017: feature_name=B2M	B2M.value <= threshold=0.21932513266801834
node_1018: feature_name=HSPA5	HSPA5.value <= threshold=1.3496459126472473
node_1019: feature_name=FTH1	FTH1.value <= threshold=0.4283595085144043
node_1020: feature_name=IFITM1	IFITM1.value <= threshold=0.8106237351894379
node_1021: feature_name=C1orf162	C1orf162.value <= threshold=3.613606333732605
node_1022: feature_name=KLF6	KLF6.value <= threshold=1.2063826322555542
node_1023: feature_name=JUNB	JUNB.value <= threshold=1.3074215650558472
node_1024: feature_name=PPP1R15A	PPP1R15A.value <= threshold=1.2823317646980286
node_1025: feature_name=MTRNR2L12	MTRNR2L12.value <= threshold=2.069104313850403
node_1026: feature_name=JUN	JUN.value <= threshold=0.6341773867607117
Class: Convalescent
Rules_14	passed counts:276
node_0: feature_name=MTRNR2L8	MTRNR2L8.value <= threshold=1.3794758915901184
node_1: feature_name=FTH1	FTH1.value <= threshold=0.4983128011226654
node_2: feature_name=FOS	FOS.value <= threshold=0.6059037148952484
node_3: feature_name=H3F3B	H3F3B.value <= threshold=0.4470268487930298
node_4: feature_name=DUSP1	DUSP1.value <= threshold=0.881096750497818
node_5: feature_name=ZFP36	ZFP36.value <= threshold=1.0998154878616333
node_6: feature_name=TSC22D3	TSC22D3.value <= threshold=0.9552643001079559
node_7: feature_name=DUSP1	DUSP1.value <= threshold=0.4255135655403137
node_8: feature_name=SLC2A3	SLC2A3.value <= threshold=1.5652082562446594
node_9: feature_name=ACTB	ACTB.value <= threshold=0.9050459563732147
node_10: feature_name=H3F3B	H3F3B.value <= threshold=-0.05605443939566612
node_11: feature_name=CD69	CD69.value <= threshold=0.654978334903717
node_12: feature_name=HLA.B	HLA.B.value > threshold=-0.31604522466659546
node_718: feature_name=CCR7	CCR7.value <= threshold=1.4487475752830505
node_719: feature_name=ZNF331	ZNF331.value <= threshold=2.6081507205963135
node_720: feature_name=TSPYL2	TSPYL2.value <= threshold=2.4413481950759888
node_721: feature_name=SLC2A3	SLC2A3.value <= threshold=1.5534422397613525
node_722: feature_name=CD52	CD52.value <= threshold=1.365878701210022
node_723: feature_name=ACTB	ACTB.value <= threshold=0.33166587352752686
node_724: feature_name=NOSIP	NOSIP.value <= threshold=3.1209800243377686
node_725: feature_name=MYADM	MYADM.value <= threshold=2.0543400049209595
node_726: feature_name=LITAF	LITAF.value <= threshold=0.9615203440189362
node_727: feature_name=CCR7	CCR7.value <= threshold=1.4331705570220947
node_728: feature_name=LTB	LTB.value <= threshold=2.288845419883728
node_729: feature_name=PPP1R15A	PPP1R15A.value <= threshold=2.0809812545776367
node_730: feature_name=XIST	XIST.value <= threshold=6.197513103485107
node_731: feature_name=MTRNR2L12	MTRNR2L12.value <= threshold=-0.21590695530176163
node_732: feature_name=JUN	JUN.value <= threshold=0.37440505623817444
node_733: feature_name=MTRNR2L12	MTRNR2L12.value <= threshold=-0.21648629009723663
node_734: feature_name=TRAC	TRAC.value <= threshold=2.5744744539260864
node_735: feature_name=TSPYL2	TSPYL2.value <= threshold=1.821795642375946
node_736: feature_name=HLA.B	HLA.B.value <= threshold=0.8714883625507355
node_737: feature_name=IFITM1	IFITM1.value <= threshold=1.2540161609649658
node_738: feature_name=HIST1H1D	HIST1H1D.value <= threshold=1.3829806447029114
node_739: feature_name=CD52	CD52.value > threshold=-0.6131002604961395
node_751: feature_name=IL7R	IL7R.value <= threshold=2.3949304819107056
node_752: feature_name=DDIT4	DDIT4.value <= threshold=2.271969199180603
node_753: feature_name=LTB	LTB.value <= threshold=2.076785087585449
Class: Convalescent
Rules_15	passed counts:263
node_0: feature_name=MTRNR2L8	MTRNR2L8.value > threshold=1.3794758915901184
node_7584: feature_name=IL32	IL32.value <= threshold=1.0590041279792786
node_7585: feature_name=FOS	FOS.value > threshold=-0.19444995373487473
node_7689: feature_name=IFITM1	IFITM1.value <= threshold=1.4139639735221863
node_7690: feature_name=ACTB	ACTB.value <= threshold=0.9659277200698853
node_7691: feature_name=ACTB	ACTB.value > threshold=0.2738833725452423
node_7775: feature_name=H3F3B	H3F3B.value > threshold=0.16798152774572372
node_7795: feature_name=SELL	SELL.value <= threshold=2.831287980079651
node_7796: feature_name=PFN1	PFN1.value <= threshold=1.502136468887329
node_7797: feature_name=TSPYL2	TSPYL2.value <= threshold=3.2297122478485107
Class: Unexposed
Rules_16	passed counts:256
node_0: feature_name=MTRNR2L8	MTRNR2L8.value <= threshold=1.3794758915901184
node_1: feature_name=FTH1	FTH1.value <= threshold=0.4983128011226654
node_2: feature_name=FOS	FOS.value <= threshold=0.6059037148952484
node_3: feature_name=H3F3B	H3F3B.value <= threshold=0.4470268487930298
node_4: feature_name=DUSP1	DUSP1.value <= threshold=0.881096750497818
node_5: feature_name=ZFP36	ZFP36.value <= threshold=1.0998154878616333
node_6: feature_name=TSC22D3	TSC22D3.value <= threshold=0.9552643001079559
node_7: feature_name=DUSP1	DUSP1.value > threshold=0.4255135655403137
node_2551: feature_name=IL32	IL32.value <= threshold=0.46195748448371887
node_2552: feature_name=TSPYL2	TSPYL2.value <= threshold=2.676001191139221
node_2553: feature_name=TNFAIP3	TNFAIP3.value <= threshold=1.1690638661384583
node_2554: feature_name=ACTB	ACTB.value <= threshold=0.7499426007270813
node_2555: feature_name=EZR	EZR.value <= threshold=1.2902171611785889
node_2556: feature_name=SLC2A3	SLC2A3.value <= threshold=1.2150956988334656
node_2557: feature_name=XIST	XIST.value <= threshold=4.790263652801514
node_2558: feature_name=PPP1R15A	PPP1R15A.value <= threshold=0.850315123796463
node_2559: feature_name=DUSP1	DUSP1.value > threshold=0.42635560035705566
node_2561: feature_name=TSPYL2	TSPYL2.value <= threshold=1.4634349346160889
node_2562: feature_name=FTH1	FTH1.value <= threshold=0.4811664968729019
node_2563: feature_name=C1orf162	C1orf162.value <= threshold=2.928016185760498
node_2564: feature_name=DDIT4	DDIT4.value <= threshold=2.0825079679489136
node_2565: feature_name=HIST1H1E	HIST1H1E.value <= threshold=2.713162899017334
node_2566: feature_name=PFN1	PFN1.value <= threshold=1.4841119647026062
node_2567: feature_name=TPT1	TPT1.value <= threshold=0.578809529542923
node_2568: feature_name=JUNB	JUNB.value <= threshold=1.3222145438194275
node_2569: feature_name=TPT1	TPT1.value > threshold=-0.481727197766304
node_2573: feature_name=GIMAP4	GIMAP4.value <= threshold=2.954948306083679
node_2574: feature_name=VIM	VIM.value <= threshold=0.9944177269935608
node_2575: feature_name=KLF6	KLF6.value <= threshold=0.9116268754005432
Class: Convalescent
Rules_17	passed counts:246
node_0: feature_name=MTRNR2L8	MTRNR2L8.value <= threshold=1.3794758915901184
node_1: feature_name=FTH1	FTH1.value <= threshold=0.4983128011226654
node_2: feature_name=FOS	FOS.value <= threshold=0.6059037148952484
node_3: feature_name=H3F3B	H3F3B.value <= threshold=0.4470268487930298
node_4: feature_name=DUSP1	DUSP1.value <= threshold=0.881096750497818
node_5: feature_name=ZFP36	ZFP36.value <= threshold=1.0998154878616333
node_6: feature_name=TSC22D3	TSC22D3.value <= threshold=0.9552643001079559
node_7: feature_name=DUSP1	DUSP1.value <= threshold=0.4255135655403137
node_8: feature_name=SLC2A3	SLC2A3.value <= threshold=1.5652082562446594
node_9: feature_name=ACTB	ACTB.value <= threshold=0.9050459563732147
node_10: feature_name=H3F3B	H3F3B.value <= threshold=-0.05605443939566612
node_11: feature_name=CD69	CD69.value <= threshold=0.654978334903717
node_12: feature_name=HLA.B	HLA.B.value > threshold=-0.31604522466659546
node_718: feature_name=CCR7	CCR7.value <= threshold=1.4487475752830505
node_719: feature_name=ZNF331	ZNF331.value <= threshold=2.6081507205963135
node_720: feature_name=TSPYL2	TSPYL2.value <= threshold=2.4413481950759888
node_721: feature_name=SLC2A3	SLC2A3.value <= threshold=1.5534422397613525
node_722: feature_name=CD52	CD52.value <= threshold=1.365878701210022
node_723: feature_name=ACTB	ACTB.value <= threshold=0.33166587352752686
node_724: feature_name=NOSIP	NOSIP.value <= threshold=3.1209800243377686
node_725: feature_name=MYADM	MYADM.value <= threshold=2.0543400049209595
node_726: feature_name=LITAF	LITAF.value <= threshold=0.9615203440189362
node_727: feature_name=CCR7	CCR7.value <= threshold=1.4331705570220947
node_728: feature_name=LTB	LTB.value <= threshold=2.288845419883728
node_729: feature_name=PPP1R15A	PPP1R15A.value <= threshold=2.0809812545776367
node_730: feature_name=XIST	XIST.value <= threshold=6.197513103485107
node_731: feature_name=MTRNR2L12	MTRNR2L12.value > threshold=-0.21590695530176163
node_823: feature_name=SLFN5	SLFN5.value <= threshold=4.075040340423584
node_824: feature_name=TPT1	TPT1.value > threshold=-0.3602411597967148
node_830: feature_name=AC004687.1	AC004687.1.value <= threshold=3.9639028310775757
node_831: feature_name=IL32	IL32.value <= threshold=1.130256175994873
node_832: feature_name=S100A11	S100A11.value <= threshold=1.3843110799789429
node_833: feature_name=LMNA	LMNA.value <= threshold=2.032238483428955
node_834: feature_name=JUND	JUND.value <= threshold=2.6812238693237305
node_835: feature_name=IER2	IER2.value > threshold=0.24625365436077118
Class: Convalescent
Rules_18	passed counts:243
node_0: feature_name=MTRNR2L8	MTRNR2L8.value <= threshold=1.3794758915901184
node_1: feature_name=FTH1	FTH1.value <= threshold=0.4983128011226654
node_2: feature_name=FOS	FOS.value <= threshold=0.6059037148952484
node_3: feature_name=H3F3B	H3F3B.value <= threshold=0.4470268487930298
node_4: feature_name=DUSP1	DUSP1.value <= threshold=0.881096750497818
node_5: feature_name=ZFP36	ZFP36.value <= threshold=1.0998154878616333
node_6: feature_name=TSC22D3	TSC22D3.value <= threshold=0.9552643001079559
node_7: feature_name=DUSP1	DUSP1.value <= threshold=0.4255135655403137
node_8: feature_name=SLC2A3	SLC2A3.value <= threshold=1.5652082562446594
node_9: feature_name=ACTB	ACTB.value <= threshold=0.9050459563732147
node_10: feature_name=H3F3B	H3F3B.value <= threshold=-0.05605443939566612
node_11: feature_name=CD69	CD69.value <= threshold=0.654978334903717
node_12: feature_name=HLA.B	HLA.B.value <= threshold=-0.31604522466659546
node_13: feature_name=ACTB	ACTB.value <= threshold=0.08628132939338684
node_14: feature_name=EZR	EZR.value <= threshold=1.6367539167404175
node_15: feature_name=ID3	ID3.value <= threshold=3.23318088054657
node_16: feature_name=FTH1	FTH1.value <= threshold=0.2397059053182602
node_17: feature_name=NR4A2	NR4A2.value <= threshold=1.8053472638130188
node_18: feature_name=PFN1	PFN1.value <= threshold=0.9088939428329468
node_19: feature_name=NOSIP	NOSIP.value <= threshold=2.977766752243042
node_20: feature_name=CCR7	CCR7.value <= threshold=4.173129320144653
node_21: feature_name=XIST	XIST.value <= threshold=6.771737337112427
node_22: feature_name=IL32	IL32.value <= threshold=1.8658427000045776
node_23: feature_name=JUNB	JUNB.value <= threshold=1.6770740151405334
node_24: feature_name=B2M	B2M.value > threshold=-3.3841567039489746
node_26: feature_name=SPOCK2	SPOCK2.value <= threshold=2.2979893684387207
node_27: feature_name=HLA.B	HLA.B.value <= threshold=-0.31631743907928467
node_28: feature_name=IFITM1	IFITM1.value <= threshold=1.7470113635063171
node_29: feature_name=ZNF331	ZNF331.value <= threshold=2.4144691228866577
node_30: feature_name=DUSP1	DUSP1.value <= threshold=0.3567596673965454
node_31: feature_name=TNFAIP3	TNFAIP3.value <= threshold=1.498183012008667
node_32: feature_name=TPT1	TPT1.value > threshold=-0.7022786140441895
node_36: feature_name=TENT5C	TENT5C.value <= threshold=1.8262113332748413
node_37: feature_name=NR4A2	NR4A2.value <= threshold=1.6954567432403564
node_38: feature_name=TPT1	TPT1.value <= threshold=1.7759137153625488
node_39: feature_name=KLF6	KLF6.value <= threshold=1.2255112528800964
node_40: feature_name=NOSIP	NOSIP.value <= threshold=2.797925114631653
node_41: feature_name=JUNB	JUNB.value <= threshold=-0.3152417689561844
node_42: feature_name=DUSP1	DUSP1.value <= threshold=-0.034773025661706924
node_43: feature_name=CD52	CD52.value <= threshold=1.2800155282020569
node_44: feature_name=JUNB	JUNB.value <= threshold=-0.317401722073555
node_45: feature_name=ACTB	ACTB.value <= threshold=0.08179972693324089
node_46: feature_name=NR4A2	NR4A2.value <= threshold=1.164936125278473
node_47: feature_name=TMSB4X	TMSB4X.value > threshold=-3.1942460536956787
node_51: feature_name=B2M	B2M.value > threshold=-1.8259365558624268
node_57: feature_name=CISH	CISH.value <= threshold=5.929748773574829
node_58: feature_name=KLF6	KLF6.value <= threshold=0.8344358205795288
node_59: feature_name=H3F3B	H3F3B.value <= threshold=-0.11412030085921288
node_60: feature_name=SELL	SELL.value <= threshold=1.1856568455696106
node_61: feature_name=SLC2A3	SLC2A3.value <= threshold=1.4129054546356201
node_62: feature_name=HSPA5	HSPA5.value <= threshold=0.9131054580211639
Class: Convalescent
Rules_19	passed counts:239
node_0: feature_name=MTRNR2L8	MTRNR2L8.value <= threshold=1.3794758915901184
node_1: feature_name=FTH1	FTH1.value <= threshold=0.4983128011226654
node_2: feature_name=FOS	FOS.value <= threshold=0.6059037148952484
node_3: feature_name=H3F3B	H3F3B.value <= threshold=0.4470268487930298
node_4: feature_name=DUSP1	DUSP1.value <= threshold=0.881096750497818
node_5: feature_name=ZFP36	ZFP36.value <= threshold=1.0998154878616333
node_6: feature_name=TSC22D3	TSC22D3.value <= threshold=0.9552643001079559
node_7: feature_name=DUSP1	DUSP1.value <= threshold=0.4255135655403137
node_8: feature_name=SLC2A3	SLC2A3.value <= threshold=1.5652082562446594
node_9: feature_name=ACTB	ACTB.value <= threshold=0.9050459563732147
node_10: feature_name=H3F3B	H3F3B.value <= threshold=-0.05605443939566612
node_11: feature_name=CD69	CD69.value <= threshold=0.654978334903717
node_12: feature_name=HLA.B	HLA.B.value <= threshold=-0.31604522466659546
node_13: feature_name=ACTB	ACTB.value <= threshold=0.08628132939338684
node_14: feature_name=EZR	EZR.value <= threshold=1.6367539167404175
node_15: feature_name=ID3	ID3.value <= threshold=3.23318088054657
node_16: feature_name=FTH1	FTH1.value <= threshold=0.2397059053182602
node_17: feature_name=NR4A2	NR4A2.value <= threshold=1.8053472638130188
node_18: feature_name=PFN1	PFN1.value <= threshold=0.9088939428329468
node_19: feature_name=NOSIP	NOSIP.value <= threshold=2.977766752243042
node_20: feature_name=CCR7	CCR7.value <= threshold=4.173129320144653
node_21: feature_name=XIST	XIST.value <= threshold=6.771737337112427
node_22: feature_name=IL32	IL32.value <= threshold=1.8658427000045776
node_23: feature_name=JUNB	JUNB.value <= threshold=1.6770740151405334
node_24: feature_name=B2M	B2M.value > threshold=-3.3841567039489746
node_26: feature_name=SPOCK2	SPOCK2.value <= threshold=2.2979893684387207
node_27: feature_name=HLA.B	HLA.B.value <= threshold=-0.31631743907928467
node_28: feature_name=IFITM1	IFITM1.value <= threshold=1.7470113635063171
node_29: feature_name=ZNF331	ZNF331.value <= threshold=2.4144691228866577
node_30: feature_name=DUSP1	DUSP1.value <= threshold=0.3567596673965454
node_31: feature_name=TNFAIP3	TNFAIP3.value <= threshold=1.498183012008667
node_32: feature_name=TPT1	TPT1.value > threshold=-0.7022786140441895
node_36: feature_name=TENT5C	TENT5C.value <= threshold=1.8262113332748413
node_37: feature_name=NR4A2	NR4A2.value <= threshold=1.6954567432403564
node_38: feature_name=TPT1	TPT1.value <= threshold=1.7759137153625488
node_39: feature_name=KLF6	KLF6.value <= threshold=1.2255112528800964
node_40: feature_name=NOSIP	NOSIP.value <= threshold=2.797925114631653
node_41: feature_name=JUNB	JUNB.value > threshold=-0.3152417689561844
node_161: feature_name=PPP1R15A	PPP1R15A.value <= threshold=0.8307666480541229
node_162: feature_name=TPT1	TPT1.value > threshold=-0.08970273658633232
node_176: feature_name=VSIR	VSIR.value <= threshold=2.314942955970764
node_177: feature_name=LITAF	LITAF.value > threshold=0.05079110153019428
node_191: feature_name=JUN	JUN.value <= threshold=1.191620409488678
node_192: feature_name=LITAF	LITAF.value > threshold=0.05199412256479263
node_194: feature_name=NELL2	NELL2.value <= threshold=3.40225088596344
node_195: feature_name=JUNB	JUNB.value <= threshold=1.4305139780044556
node_196: feature_name=HLA.B	HLA.B.value > threshold=-2.4208548069000244
node_200: feature_name=CCR7	CCR7.value <= threshold=3.6910966634750366
node_201: feature_name=HIST1H1D	HIST1H1D.value <= threshold=0.807166576385498
node_202: feature_name=IL32	IL32.value <= threshold=1.1321085095405579
node_203: feature_name=DUSP1	DUSP1.value <= threshold=0.3342372328042984
Class: Convalescent
Rules_20	passed counts:233
node_0: feature_name=MTRNR2L8	MTRNR2L8.value <= threshold=1.3794758915901184
node_1: feature_name=FTH1	FTH1.value <= threshold=0.4983128011226654
node_2: feature_name=FOS	FOS.value <= threshold=0.6059037148952484
node_3: feature_name=H3F3B	H3F3B.value <= threshold=0.4470268487930298
node_4: feature_name=DUSP1	DUSP1.value <= threshold=0.881096750497818
node_5: feature_name=ZFP36	ZFP36.value <= threshold=1.0998154878616333
node_6: feature_name=TSC22D3	TSC22D3.value <= threshold=0.9552643001079559
node_7: feature_name=DUSP1	DUSP1.value <= threshold=0.4255135655403137
node_8: feature_name=SLC2A3	SLC2A3.value <= threshold=1.5652082562446594
node_9: feature_name=ACTB	ACTB.value <= threshold=0.9050459563732147
node_10: feature_name=H3F3B	H3F3B.value <= threshold=-0.05605443939566612
node_11: feature_name=CD69	CD69.value <= threshold=0.654978334903717
node_12: feature_name=HLA.B	HLA.B.value > threshold=-0.31604522466659546
node_718: feature_name=CCR7	CCR7.value > threshold=1.4487475752830505
node_1130: feature_name=NOSIP	NOSIP.value <= threshold=2.186188578605652
node_1131: feature_name=NR4A2	NR4A2.value <= threshold=1.5855045318603516
node_1132: feature_name=ID3	ID3.value <= threshold=4.182985782623291
node_1133: feature_name=TNFAIP3	TNFAIP3.value <= threshold=1.4758893847465515
node_1134: feature_name=MTRNR2L12	MTRNR2L12.value <= threshold=2.649340510368347
node_1135: feature_name=LITAF	LITAF.value <= threshold=1.8173044919967651
node_1136: feature_name=LMNA	LMNA.value <= threshold=3.094028949737549
node_1137: feature_name=IL32	IL32.value > threshold=0.91251140832901
node_1375: feature_name=HIST1H1D	HIST1H1D.value <= threshold=2.394837737083435
node_1376: feature_name=ACTB	ACTB.value <= threshold=0.4240790009498596
node_1377: feature_name=KLF6	KLF6.value <= threshold=1.001215785741806
node_1378: feature_name=TENT5C	TENT5C.value <= threshold=1.6142169833183289
node_1379: feature_name=IL32	IL32.value > threshold=0.9132623672485352
node_1381: feature_name=HIST1H1D	HIST1H1D.value <= threshold=0.8712126612663269
node_1382: feature_name=SPOCK2	SPOCK2.value <= threshold=1.6267072558403015
node_1383: feature_name=ZFP36	ZFP36.value <= threshold=0.09443673864006996
node_1384: feature_name=PPP1R15A	PPP1R15A.value <= threshold=0.9978277087211609
node_1385: feature_name=JUND	JUND.value <= threshold=1.9411254525184631
node_1386: feature_name=FTH1	FTH1.value <= threshold=0.20596962422132492
node_1387: feature_name=TSPYL2	TSPYL2.value <= threshold=0.8512217998504639
Class: Convalescent
Rules_21	passed counts:223
node_0: feature_name=MTRNR2L8	MTRNR2L8.value <= threshold=1.3794758915901184
node_1: feature_name=FTH1	FTH1.value <= threshold=0.4983128011226654
node_2: feature_name=FOS	FOS.value <= threshold=0.6059037148952484
node_3: feature_name=H3F3B	H3F3B.value <= threshold=0.4470268487930298
node_4: feature_name=DUSP1	DUSP1.value <= threshold=0.881096750497818
node_5: feature_name=ZFP36	ZFP36.value <= threshold=1.0998154878616333
node_6: feature_name=TSC22D3	TSC22D3.value <= threshold=0.9552643001079559
node_7: feature_name=DUSP1	DUSP1.value > threshold=0.4255135655403137
node_2551: feature_name=IL32	IL32.value <= threshold=0.46195748448371887
node_2552: feature_name=TSPYL2	TSPYL2.value <= threshold=2.676001191139221
node_2553: feature_name=TNFAIP3	TNFAIP3.value <= threshold=1.1690638661384583
node_2554: feature_name=ACTB	ACTB.value <= threshold=0.7499426007270813
node_2555: feature_name=EZR	EZR.value <= threshold=1.2902171611785889
node_2556: feature_name=SLC2A3	SLC2A3.value <= threshold=1.2150956988334656
node_2557: feature_name=XIST	XIST.value <= threshold=4.790263652801514
node_2558: feature_name=PPP1R15A	PPP1R15A.value <= threshold=0.850315123796463
node_2559: feature_name=DUSP1	DUSP1.value > threshold=0.42635560035705566
node_2561: feature_name=TSPYL2	TSPYL2.value <= threshold=1.4634349346160889
node_2562: feature_name=FTH1	FTH1.value <= threshold=0.4811664968729019
node_2563: feature_name=C1orf162	C1orf162.value <= threshold=2.928016185760498
node_2564: feature_name=DDIT4	DDIT4.value <= threshold=2.0825079679489136
node_2565: feature_name=HIST1H1E	HIST1H1E.value <= threshold=2.713162899017334
node_2566: feature_name=PFN1	PFN1.value <= threshold=1.4841119647026062
node_2567: feature_name=TPT1	TPT1.value > threshold=0.578809529542923
node_2587: feature_name=IFITM1	IFITM1.value <= threshold=1.1041524410247803
node_2588: feature_name=HLA.B	HLA.B.value > threshold=-1.218274474143982
node_2600: feature_name=DUSP1	DUSP1.value <= threshold=0.8775267004966736
node_2601: feature_name=CCR7	CCR7.value <= threshold=3.769282102584839
node_2602: feature_name=TMSB4X	TMSB4X.value <= threshold=0.797417551279068
node_2603: feature_name=TPT1	TPT1.value > threshold=0.5797834694385529
node_2607: feature_name=ID3	ID3.value <= threshold=3.1550275087356567
node_2608: feature_name=SLFN5	SLFN5.value <= threshold=2.5501641035079956
node_2609: feature_name=TPT1	TPT1.value <= threshold=1.484547197818756
node_2610: feature_name=JUN	JUN.value <= threshold=1.3007837533950806
node_2611: feature_name=FOS	FOS.value <= threshold=0.5788615047931671
node_2612: feature_name=DDIT4	DDIT4.value <= threshold=1.4685463309288025
node_2613: feature_name=FTH1	FTH1.value <= threshold=0.44932082295417786
Class: Convalescent
Rules_22	passed counts:221
node_0: feature_name=MTRNR2L8	MTRNR2L8.value <= threshold=1.3794758915901184
node_1: feature_name=FTH1	FTH1.value <= threshold=0.4983128011226654
node_2: feature_name=FOS	FOS.value <= threshold=0.6059037148952484
node_3: feature_name=H3F3B	H3F3B.value <= threshold=0.4470268487930298
node_4: feature_name=DUSP1	DUSP1.value <= threshold=0.881096750497818
node_5: feature_name=ZFP36	ZFP36.value <= threshold=1.0998154878616333
node_6: feature_name=TSC22D3	TSC22D3.value <= threshold=0.9552643001079559
node_7: feature_name=DUSP1	DUSP1.value <= threshold=0.4255135655403137
node_8: feature_name=SLC2A3	SLC2A3.value <= threshold=1.5652082562446594
node_9: feature_name=ACTB	ACTB.value <= threshold=0.9050459563732147
node_10: feature_name=H3F3B	H3F3B.value <= threshold=-0.05605443939566612
node_11: feature_name=CD69	CD69.value <= threshold=0.654978334903717
node_12: feature_name=HLA.B	HLA.B.value <= threshold=-0.31604522466659546
node_13: feature_name=ACTB	ACTB.value <= threshold=0.08628132939338684
node_14: feature_name=EZR	EZR.value <= threshold=1.6367539167404175
node_15: feature_name=ID3	ID3.value <= threshold=3.23318088054657
node_16: feature_name=FTH1	FTH1.value <= threshold=0.2397059053182602
node_17: feature_name=NR4A2	NR4A2.value <= threshold=1.8053472638130188
node_18: feature_name=PFN1	PFN1.value <= threshold=0.9088939428329468
node_19: feature_name=NOSIP	NOSIP.value <= threshold=2.977766752243042
node_20: feature_name=CCR7	CCR7.value <= threshold=4.173129320144653
node_21: feature_name=XIST	XIST.value <= threshold=6.771737337112427
node_22: feature_name=IL32	IL32.value <= threshold=1.8658427000045776
node_23: feature_name=JUNB	JUNB.value <= threshold=1.6770740151405334
node_24: feature_name=B2M	B2M.value > threshold=-3.3841567039489746
node_26: feature_name=SPOCK2	SPOCK2.value <= threshold=2.2979893684387207
node_27: feature_name=HLA.B	HLA.B.value <= threshold=-0.31631743907928467
node_28: feature_name=IFITM1	IFITM1.value <= threshold=1.7470113635063171
node_29: feature_name=ZNF331	ZNF331.value <= threshold=2.4144691228866577
node_30: feature_name=DUSP1	DUSP1.value <= threshold=0.3567596673965454
node_31: feature_name=TNFAIP3	TNFAIP3.value <= threshold=1.498183012008667
node_32: feature_name=TPT1	TPT1.value > threshold=-0.7022786140441895
node_36: feature_name=TENT5C	TENT5C.value <= threshold=1.8262113332748413
node_37: feature_name=NR4A2	NR4A2.value <= threshold=1.6954567432403564
node_38: feature_name=TPT1	TPT1.value <= threshold=1.7759137153625488
node_39: feature_name=KLF6	KLF6.value <= threshold=1.2255112528800964
node_40: feature_name=NOSIP	NOSIP.value <= threshold=2.797925114631653
node_41: feature_name=JUNB	JUNB.value <= threshold=-0.3152417689561844
node_42: feature_name=DUSP1	DUSP1.value <= threshold=-0.034773025661706924
node_43: feature_name=CD52	CD52.value <= threshold=1.2800155282020569
node_44: feature_name=JUNB	JUNB.value <= threshold=-0.317401722073555
node_45: feature_name=ACTB	ACTB.value <= threshold=0.08179972693324089
node_46: feature_name=NR4A2	NR4A2.value <= threshold=1.164936125278473
node_47: feature_name=TMSB4X	TMSB4X.value > threshold=-3.1942460536956787
node_51: feature_name=B2M	B2M.value > threshold=-1.8259365558624268
node_57: feature_name=CISH	CISH.value <= threshold=5.929748773574829
node_58: feature_name=KLF6	KLF6.value <= threshold=0.8344358205795288
node_59: feature_name=H3F3B	H3F3B.value <= threshold=-0.11412030085921288
node_60: feature_name=SELL	SELL.value > threshold=1.1856568455696106
node_70: feature_name=SELL	SELL.value > threshold=1.1915919184684753
node_72: feature_name=TMSB4X	TMSB4X.value > threshold=-1.4765525460243225
node_76: feature_name=TMSB4X	TMSB4X.value <= threshold=0.5243111550807953
node_77: feature_name=TENT5C	TENT5C.value <= threshold=0.36169783771038055
node_78: feature_name=B2M	B2M.value > threshold=-1.2627333402633667
node_84: feature_name=SLFN5	SLFN5.value <= threshold=2.0693782567977905
node_85: feature_name=HLA.B	HLA.B.value <= threshold=-0.3488190770149231
node_86: feature_name=SAT1	SAT1.value <= threshold=0.4150279611349106
Class: Convalescent
Rules_23	passed counts:218
node_0: feature_name=MTRNR2L8	MTRNR2L8.value <= threshold=1.3794758915901184
node_1: feature_name=FTH1	FTH1.value <= threshold=0.4983128011226654
node_2: feature_name=FOS	FOS.value <= threshold=0.6059037148952484
node_3: feature_name=H3F3B	H3F3B.value <= threshold=0.4470268487930298
node_4: feature_name=DUSP1	DUSP1.value <= threshold=0.881096750497818
node_5: feature_name=ZFP36	ZFP36.value <= threshold=1.0998154878616333
node_6: feature_name=TSC22D3	TSC22D3.value <= threshold=0.9552643001079559
node_7: feature_name=DUSP1	DUSP1.value <= threshold=0.4255135655403137
node_8: feature_name=SLC2A3	SLC2A3.value <= threshold=1.5652082562446594
node_9: feature_name=ACTB	ACTB.value <= threshold=0.9050459563732147
node_10: feature_name=H3F3B	H3F3B.value > threshold=-0.05605443939566612
node_1880: feature_name=NR4A2	NR4A2.value <= threshold=0.9069041311740875
node_1881: feature_name=VIM	VIM.value <= threshold=1.0047572255134583
node_1882: feature_name=NFKBIA	NFKBIA.value <= threshold=0.004034161567687988
node_1883: feature_name=KLF6	KLF6.value <= threshold=-0.21587098389863968
node_1884: feature_name=ZNF331	ZNF331.value <= threshold=2.68708872795105
node_1885: feature_name=LMNA	LMNA.value <= threshold=0.609451949596405
node_1886: feature_name=TENT5C	TENT5C.value <= threshold=1.767724633216858
node_1887: feature_name=HSPA5	HSPA5.value <= threshold=1.5983237624168396
node_1888: feature_name=EZR	EZR.value <= threshold=1.2053405046463013
node_1889: feature_name=CCR7	CCR7.value <= threshold=4.288598299026489
node_1890: feature_name=FTH1	FTH1.value <= threshold=0.047463856637477875
node_1891: feature_name=PFN1	PFN1.value <= threshold=1.0820011496543884
node_1892: feature_name=IL32	IL32.value <= threshold=1.5777494311332703
node_1893: feature_name=TENT5C	TENT5C.value <= threshold=1.2213748693466187
node_1894: feature_name=HIST1H1C	HIST1H1C.value <= threshold=2.539131760597229
node_1895: feature_name=TMSB4X	TMSB4X.value <= threshold=1.2629462480545044
node_1896: feature_name=ACTB	ACTB.value <= threshold=-0.15602299571037292
node_1897: feature_name=B2M	B2M.value > threshold=-1.1486790776252747
node_1907: feature_name=ZFP36	ZFP36.value <= threshold=0.7520951628684998
node_1908: feature_name=B2M	B2M.value > threshold=-1.0282678604125977
node_1912: feature_name=MTRNR2L12	MTRNR2L12.value <= threshold=1.6863263249397278
Class: Convalescent
Rules_24	passed counts:213
node_0: feature_name=MTRNR2L8	MTRNR2L8.value <= threshold=1.3794758915901184
node_1: feature_name=FTH1	FTH1.value <= threshold=0.4983128011226654
node_2: feature_name=FOS	FOS.value <= threshold=0.6059037148952484
node_3: feature_name=H3F3B	H3F3B.value <= threshold=0.4470268487930298
node_4: feature_name=DUSP1	DUSP1.value <= threshold=0.881096750497818
node_5: feature_name=ZFP36	ZFP36.value <= threshold=1.0998154878616333
node_6: feature_name=TSC22D3	TSC22D3.value <= threshold=0.9552643001079559
node_7: feature_name=DUSP1	DUSP1.value > threshold=0.4255135655403137
node_2551: feature_name=IL32	IL32.value > threshold=0.46195748448371887
node_2771: feature_name=CD69	CD69.value <= threshold=0.1901778131723404
node_2772: feature_name=KLF6	KLF6.value <= threshold=0.17841430008411407
node_2773: feature_name=TENT5C	TENT5C.value <= threshold=0.3427973836660385
node_2774: feature_name=PPP1R15A	PPP1R15A.value <= threshold=1.4673509001731873
node_2775: feature_name=ZFP36	ZFP36.value <= threshold=0.024728242307901382
node_2776: feature_name=TSC22D3	TSC22D3.value <= threshold=0.8809491097927094
node_2777: feature_name=HIST1H1E	HIST1H1E.value <= threshold=1.9799291491508484
node_2778: feature_name=VIM	VIM.value <= threshold=1.1401345133781433
node_2779: feature_name=TNFAIP3	TNFAIP3.value <= threshold=1.5428136587142944
node_2780: feature_name=NR4A2	NR4A2.value <= threshold=1.9893434047698975
node_2781: feature_name=KLF6	KLF6.value <= threshold=-0.15624520182609558
node_2782: feature_name=DUSP1	DUSP1.value > threshold=0.4402000904083252
node_2786: feature_name=TRAC	TRAC.value <= threshold=2.9850116968154907
node_2787: feature_name=TMSB4X	TMSB4X.value <= threshold=0.6476048231124878
node_2788: feature_name=DDIT4	DDIT4.value <= threshold=0.914652019739151
node_2789: feature_name=NR4A2	NR4A2.value <= threshold=1.606820285320282
node_2790: feature_name=LITAF	LITAF.value <= threshold=0.9654904007911682
node_2791: feature_name=NFKBIA	NFKBIA.value <= threshold=1.4189759492874146
node_2792: feature_name=PPP1R15A	PPP1R15A.value <= threshold=1.1531655192375183
node_2793: feature_name=TMSB4X	TMSB4X.value <= threshold=0.5449733734130859
Class: Convalescent
Rules_25	passed counts:203
node_0: feature_name=MTRNR2L8	MTRNR2L8.value <= threshold=1.3794758915901184
node_1: feature_name=FTH1	FTH1.value <= threshold=0.4983128011226654
node_2: feature_name=FOS	FOS.value <= threshold=0.6059037148952484
node_3: feature_name=H3F3B	H3F3B.value <= threshold=0.4470268487930298
node_4: feature_name=DUSP1	DUSP1.value <= threshold=0.881096750497818
node_5: feature_name=ZFP36	ZFP36.value <= threshold=1.0998154878616333
node_6: feature_name=TSC22D3	TSC22D3.value <= threshold=0.9552643001079559
node_7: feature_name=DUSP1	DUSP1.value <= threshold=0.4255135655403137
node_8: feature_name=SLC2A3	SLC2A3.value <= threshold=1.5652082562446594
node_9: feature_name=ACTB	ACTB.value <= threshold=0.9050459563732147
node_10: feature_name=H3F3B	H3F3B.value <= threshold=-0.05605443939566612
node_11: feature_name=CD69	CD69.value > threshold=0.654978334903717
node_1533: feature_name=IFITM1	IFITM1.value <= threshold=0.7068220376968384
node_1534: feature_name=ACTB	ACTB.value > threshold=-0.06641733646392822
node_1622: feature_name=C1orf162	C1orf162.value <= threshold=1.879622220993042
node_1623: feature_name=DUSP1	DUSP1.value <= threshold=0.0027250386774539948
node_1624: feature_name=GIMAP4	GIMAP4.value <= threshold=3.3854633569717407
node_1625: feature_name=ZFP36	ZFP36.value <= threshold=0.9485199749469757
node_1626: feature_name=SELL	SELL.value <= threshold=3.0390039682388306
node_1627: feature_name=IL32	IL32.value <= threshold=1.5387885570526123
node_1628: feature_name=ACTB	ACTB.value > threshold=-0.06538383290171623
node_1632: feature_name=PFN1	PFN1.value <= threshold=1.0204757452011108
node_1633: feature_name=HIST1H1C	HIST1H1C.value <= threshold=2.484582543373108
node_1634: feature_name=CD69	CD69.value > threshold=0.6581367552280426
node_1636: feature_name=EZR	EZR.value <= threshold=1.9742395877838135
node_1637: feature_name=LTB	LTB.value <= threshold=1.803063154220581
node_1638: feature_name=JUNB	JUNB.value <= threshold=1.099918782711029
node_1639: feature_name=TMSB4X	TMSB4X.value > threshold=-1.2844043374061584
node_1643: feature_name=CD69	CD69.value > threshold=0.6651158034801483
node_1647: feature_name=ZFP36	ZFP36.value <= threshold=0.6581049859523773
node_1648: feature_name=FTH1	FTH1.value <= threshold=0.2926905006170273
node_1649: feature_name=XIST	XIST.value <= threshold=5.5469183921813965
node_1650: feature_name=JUN	JUN.value <= threshold=1.0152339935302734
node_1651: feature_name=CD52	CD52.value <= threshold=0.9582131206989288
node_1652: feature_name=FOS	FOS.value <= threshold=0.5304783880710602
node_1653: feature_name=FTH1	FTH1.value <= threshold=0.17530471831560135
Class: Convalescent
Rules_26	passed counts:199
node_0: feature_name=MTRNR2L8	MTRNR2L8.value <= threshold=1.3794758915901184
node_1: feature_name=FTH1	FTH1.value <= threshold=0.4983128011226654
node_2: feature_name=FOS	FOS.value <= threshold=0.6059037148952484
node_3: feature_name=H3F3B	H3F3B.value <= threshold=0.4470268487930298
node_4: feature_name=DUSP1	DUSP1.value <= threshold=0.881096750497818
node_5: feature_name=ZFP36	ZFP36.value <= threshold=1.0998154878616333
node_6: feature_name=TSC22D3	TSC22D3.value <= threshold=0.9552643001079559
node_7: feature_name=DUSP1	DUSP1.value <= threshold=0.4255135655403137
node_8: feature_name=SLC2A3	SLC2A3.value <= threshold=1.5652082562446594
node_9: feature_name=ACTB	ACTB.value <= threshold=0.9050459563732147
node_10: feature_name=H3F3B	H3F3B.value > threshold=-0.05605443939566612
node_1880: feature_name=NR4A2	NR4A2.value <= threshold=0.9069041311740875
node_1881: feature_name=VIM	VIM.value <= threshold=1.0047572255134583
node_1882: feature_name=NFKBIA	NFKBIA.value <= threshold=0.004034161567687988
node_1883: feature_name=KLF6	KLF6.value <= threshold=-0.21587098389863968
node_1884: feature_name=ZNF331	ZNF331.value <= threshold=2.68708872795105
node_1885: feature_name=LMNA	LMNA.value <= threshold=0.609451949596405
node_1886: feature_name=TENT5C	TENT5C.value <= threshold=1.767724633216858
node_1887: feature_name=HSPA5	HSPA5.value <= threshold=1.5983237624168396
node_1888: feature_name=EZR	EZR.value <= threshold=1.2053405046463013
node_1889: feature_name=CCR7	CCR7.value <= threshold=4.288598299026489
node_1890: feature_name=FTH1	FTH1.value <= threshold=0.047463856637477875
node_1891: feature_name=PFN1	PFN1.value <= threshold=1.0820011496543884
node_1892: feature_name=IL32	IL32.value <= threshold=1.5777494311332703
node_1893: feature_name=TENT5C	TENT5C.value <= threshold=1.2213748693466187
node_1894: feature_name=HIST1H1C	HIST1H1C.value <= threshold=2.539131760597229
node_1895: feature_name=TMSB4X	TMSB4X.value <= threshold=1.2629462480545044
node_1896: feature_name=ACTB	ACTB.value > threshold=-0.15602299571037292
node_1920: feature_name=GIMAP4	GIMAP4.value <= threshold=3.3131957054138184
node_1921: feature_name=ACTB	ACTB.value > threshold=-0.14959655702114105
node_1925: feature_name=H3F3B	H3F3B.value > threshold=-0.053335756063461304
node_1929: feature_name=XIST	XIST.value <= threshold=6.352632999420166
node_1930: feature_name=C1orf162	C1orf162.value <= threshold=3.1712039709091187
node_1931: feature_name=NELL2	NELL2.value <= threshold=3.017301082611084
node_1932: feature_name=MTRNR2L12	MTRNR2L12.value <= threshold=0.752526193857193
node_1933: feature_name=XIST	XIST.value <= threshold=4.475119113922119
node_1934: feature_name=LTB	LTB.value <= threshold=2.0318602323532104
node_1935: feature_name=ZNF331	ZNF331.value <= threshold=1.278861939907074
node_1936: feature_name=TNFAIP3	TNFAIP3.value <= threshold=0.8292683362960815
node_1937: feature_name=GIMAP4	GIMAP4.value <= threshold=2.564184308052063
node_1938: feature_name=VSIR	VSIR.value <= threshold=2.085075855255127
Class: Convalescent
Rules_27	passed counts:198
node_0: feature_name=MTRNR2L8	MTRNR2L8.value <= threshold=1.3794758915901184
node_1: feature_name=FTH1	FTH1.value <= threshold=0.4983128011226654
node_2: feature_name=FOS	FOS.value > threshold=0.6059037148952484
node_4234: feature_name=IL32	IL32.value > threshold=0.21070843935012817
node_5242: feature_name=H3F3B	H3F3B.value <= threshold=0.5274940133094788
node_5243: feature_name=DUSP1	DUSP1.value <= threshold=0.3006266802549362
node_5244: feature_name=FOS	FOS.value <= threshold=1.2782672047615051
node_5245: feature_name=CD69	CD69.value <= threshold=0.6266837418079376
node_5246: feature_name=JUN	JUN.value <= threshold=0.7484090626239777
node_5247: feature_name=IL32	IL32.value <= threshold=1.0826185941696167
node_5248: feature_name=ZFP36	ZFP36.value <= threshold=1.5951406955718994
node_5249: feature_name=SELL	SELL.value <= threshold=3.501980423927307
node_5250: feature_name=TSC22D3	TSC22D3.value <= threshold=0.4000169485807419
node_5251: feature_name=HLA.B	HLA.B.value <= threshold=0.987829327583313
node_5252: feature_name=TRAC	TRAC.value <= threshold=4.101903915405273
node_5253: feature_name=HSPA5	HSPA5.value <= threshold=1.831934928894043
node_5254: feature_name=MYADM	MYADM.value <= threshold=2.5737221240997314
node_5255: feature_name=XIST	XIST.value <= threshold=3.4534335136413574
node_5256: feature_name=TPT1	TPT1.value <= threshold=1.4716822504997253
node_5257: feature_name=IFITM1	IFITM1.value <= threshold=1.014268398284912
node_5258: feature_name=FOS	FOS.value > threshold=0.6065553724765778
node_5260: feature_name=IER2	IER2.value <= threshold=1.0977831482887268
node_5261: feature_name=TNFAIP3	TNFAIP3.value <= threshold=1.6027447581291199
node_5262: feature_name=SAT1	SAT1.value <= threshold=0.6217919886112213
Class: Convalescent
Rules_28	passed counts:191
node_0: feature_name=MTRNR2L8	MTRNR2L8.value <= threshold=1.3794758915901184
node_1: feature_name=FTH1	FTH1.value <= threshold=0.4983128011226654
node_2: feature_name=FOS	FOS.value <= threshold=0.6059037148952484
node_3: feature_name=H3F3B	H3F3B.value <= threshold=0.4470268487930298
node_4: feature_name=DUSP1	DUSP1.value <= threshold=0.881096750497818
node_5: feature_name=ZFP36	ZFP36.value <= threshold=1.0998154878616333
node_6: feature_name=TSC22D3	TSC22D3.value <= threshold=0.9552643001079559
node_7: feature_name=DUSP1	DUSP1.value <= threshold=0.4255135655403137
node_8: feature_name=SLC2A3	SLC2A3.value <= threshold=1.5652082562446594
node_9: feature_name=ACTB	ACTB.value <= threshold=0.9050459563732147
node_10: feature_name=H3F3B	H3F3B.value <= threshold=-0.05605443939566612
node_11: feature_name=CD69	CD69.value <= threshold=0.654978334903717
node_12: feature_name=HLA.B	HLA.B.value > threshold=-0.31604522466659546
node_718: feature_name=CCR7	CCR7.value > threshold=1.4487475752830505
node_1130: feature_name=NOSIP	NOSIP.value <= threshold=2.186188578605652
node_1131: feature_name=NR4A2	NR4A2.value <= threshold=1.5855045318603516
node_1132: feature_name=ID3	ID3.value <= threshold=4.182985782623291
node_1133: feature_name=TNFAIP3	TNFAIP3.value <= threshold=1.4758893847465515
node_1134: feature_name=MTRNR2L12	MTRNR2L12.value <= threshold=2.649340510368347
node_1135: feature_name=LITAF	LITAF.value <= threshold=1.8173044919967651
node_1136: feature_name=LMNA	LMNA.value <= threshold=3.094028949737549
node_1137: feature_name=IL32	IL32.value <= threshold=0.91251140832901
node_1138: feature_name=LITAF	LITAF.value <= threshold=1.4225007891654968
node_1139: feature_name=IL7R	IL7R.value <= threshold=2.7177066802978516
node_1140: feature_name=NELL2	NELL2.value <= threshold=4.508697509765625
node_1141: feature_name=SAT1	SAT1.value <= threshold=0.6877328455448151
node_1142: feature_name=HIST1H1E	HIST1H1E.value <= threshold=1.895833432674408
node_1143: feature_name=KLF6	KLF6.value > threshold=0.2070237472653389
node_1307: feature_name=SELL	SELL.value <= threshold=2.6773629188537598
node_1308: feature_name=ZFP36	ZFP36.value <= threshold=0.7082973718643188
node_1309: feature_name=LITAF	LITAF.value <= threshold=1.0543096661567688
node_1310: feature_name=MYADM	MYADM.value <= threshold=1.6581609845161438
node_1311: feature_name=FTH1	FTH1.value <= threshold=0.09295658767223358
node_1312: feature_name=TPT1	TPT1.value <= threshold=1.360641598701477
node_1313: feature_name=SELL	SELL.value <= threshold=2.591176390647888
node_1314: feature_name=TMSB4X	TMSB4X.value <= threshold=0.4609602987766266
Class: Convalescent
Rules_29	passed counts:189
node_0: feature_name=MTRNR2L8	MTRNR2L8.value <= threshold=1.3794758915901184
node_1: feature_name=FTH1	FTH1.value <= threshold=0.4983128011226654
node_2: feature_name=FOS	FOS.value <= threshold=0.6059037148952484
node_3: feature_name=H3F3B	H3F3B.value <= threshold=0.4470268487930298
node_4: feature_name=DUSP1	DUSP1.value <= threshold=0.881096750497818
node_5: feature_name=ZFP36	ZFP36.value <= threshold=1.0998154878616333
node_6: feature_name=TSC22D3	TSC22D3.value <= threshold=0.9552643001079559
node_7: feature_name=DUSP1	DUSP1.value <= threshold=0.4255135655403137
node_8: feature_name=SLC2A3	SLC2A3.value <= threshold=1.5652082562446594
node_9: feature_name=ACTB	ACTB.value <= threshold=0.9050459563732147
node_10: feature_name=H3F3B	H3F3B.value <= threshold=-0.05605443939566612
node_11: feature_name=CD69	CD69.value <= threshold=0.654978334903717
node_12: feature_name=HLA.B	HLA.B.value > threshold=-0.31604522466659546
node_718: feature_name=CCR7	CCR7.value <= threshold=1.4487475752830505
node_719: feature_name=ZNF331	ZNF331.value <= threshold=2.6081507205963135
node_720: feature_name=TSPYL2	TSPYL2.value <= threshold=2.4413481950759888
node_721: feature_name=SLC2A3	SLC2A3.value <= threshold=1.5534422397613525
node_722: feature_name=CD52	CD52.value <= threshold=1.365878701210022
node_723: feature_name=ACTB	ACTB.value <= threshold=0.33166587352752686
node_724: feature_name=NOSIP	NOSIP.value <= threshold=3.1209800243377686
node_725: feature_name=MYADM	MYADM.value <= threshold=2.0543400049209595
node_726: feature_name=LITAF	LITAF.value <= threshold=0.9615203440189362
node_727: feature_name=CCR7	CCR7.value <= threshold=1.4331705570220947
node_728: feature_name=LTB	LTB.value <= threshold=2.288845419883728
node_729: feature_name=PPP1R15A	PPP1R15A.value <= threshold=2.0809812545776367
node_730: feature_name=XIST	XIST.value <= threshold=6.197513103485107
node_731: feature_name=MTRNR2L12	MTRNR2L12.value > threshold=-0.21590695530176163
node_823: feature_name=SLFN5	SLFN5.value <= threshold=4.075040340423584
node_824: feature_name=TPT1	TPT1.value > threshold=-0.3602411597967148
node_830: feature_name=AC004687.1	AC004687.1.value <= threshold=3.9639028310775757
node_831: feature_name=IL32	IL32.value <= threshold=1.130256175994873
node_832: feature_name=S100A11	S100A11.value <= threshold=1.3843110799789429
node_833: feature_name=LMNA	LMNA.value <= threshold=2.032238483428955
node_834: feature_name=JUND	JUND.value <= threshold=2.6812238693237305
node_835: feature_name=IER2	IER2.value <= threshold=0.24625365436077118
node_836: feature_name=IER2	IER2.value <= threshold=0.24313930422067642
node_837: feature_name=NOSIP	NOSIP.value > threshold=0.582518070936203
node_839: feature_name=NOSIP	NOSIP.value > threshold=0.5905861556529999
node_841: feature_name=DUSP1	DUSP1.value <= threshold=0.40787771344184875
node_842: feature_name=H3F3B	H3F3B.value > threshold=-1.4215284585952759
node_860: feature_name=TSC22D3	TSC22D3.value <= threshold=-0.2790789306163788
Class: Convalescent
Rules_30	passed counts:188
node_0: feature_name=MTRNR2L8	MTRNR2L8.value <= threshold=1.3794758915901184
node_1: feature_name=FTH1	FTH1.value <= threshold=0.4983128011226654
node_2: feature_name=FOS	FOS.value > threshold=0.6059037148952484
node_4234: feature_name=IL32	IL32.value <= threshold=0.21070843935012817
node_4235: feature_name=DUSP1	DUSP1.value > threshold=-0.44510692730546
node_4573: feature_name=ACTB	ACTB.value <= threshold=-0.14225495606660843
node_4574: feature_name=ZFP36	ZFP36.value <= threshold=1.4730995893478394
node_4575: feature_name=KLF6	KLF6.value > threshold=-0.7114520967006683
node_4677: feature_name=NFKBIA	NFKBIA.value <= threshold=1.6096534132957458
node_4678: feature_name=PFN1	PFN1.value <= threshold=0.7222665250301361
node_4679: feature_name=TMSB4X	TMSB4X.value <= threshold=-0.3247981518507004
node_4680: feature_name=H3F3B	H3F3B.value <= threshold=0.9257534444332123
node_4681: feature_name=MTRNR2L12	MTRNR2L12.value <= threshold=0.738579660654068
node_4682: feature_name=CISH	CISH.value <= threshold=1.3356778621673584
node_4683: feature_name=MTRNR2L8	MTRNR2L8.value <= threshold=1.097756266593933
node_4684: feature_name=SELL	SELL.value <= threshold=2.425960063934326
node_4685: feature_name=TENT5C	TENT5C.value <= threshold=2.385549545288086
node_4686: feature_name=ZNF331	ZNF331.value <= threshold=2.25581157207489
node_4687: feature_name=MYADM	MYADM.value <= threshold=3.025041103363037
node_4688: feature_name=TNFAIP3	TNFAIP3.value <= threshold=2.0063329339027405
node_4689: feature_name=B2M	B2M.value > threshold=-2.26072895526886
node_4691: feature_name=IER2	IER2.value <= threshold=1.788471281528473
node_4692: feature_name=LITAF	LITAF.value <= threshold=1.5569912791252136
node_4693: feature_name=PFN1	PFN1.value <= threshold=-0.17122837156057358
node_4694: feature_name=NFKBIA	NFKBIA.value <= threshold=1.5557279586791992
node_4695: feature_name=CD52	CD52.value <= threshold=0.6687727570533752
node_4696: feature_name=LMNA	LMNA.value <= threshold=2.139269232749939
Class: Convalescent
Rules_31	passed counts:180
node_0: feature_name=MTRNR2L8	MTRNR2L8.value <= threshold=1.3794758915901184
node_1: feature_name=FTH1	FTH1.value <= threshold=0.4983128011226654
node_2: feature_name=FOS	FOS.value > threshold=0.6059037148952484
node_4234: feature_name=IL32	IL32.value > threshold=0.21070843935012817
node_5242: feature_name=H3F3B	H3F3B.value <= threshold=0.5274940133094788
node_5243: feature_name=DUSP1	DUSP1.value > threshold=0.3006266802549362
node_5629: feature_name=FTH1	FTH1.value <= threshold=-0.022365177050232887
node_5630: feature_name=PFN1	PFN1.value > threshold=0.34151504933834076
node_5802: feature_name=TMSB4X	TMSB4X.value <= threshold=0.25549493730068207
node_5803: feature_name=CCR7	CCR7.value <= threshold=2.2673044204711914
node_5804: feature_name=FOS	FOS.value > threshold=0.7408401072025299
node_5822: feature_name=IL7R	IL7R.value <= threshold=1.8708765506744385
node_5823: feature_name=CD52	CD52.value <= threshold=0.8317089080810547
node_5824: feature_name=HLA.B	HLA.B.value > threshold=-1.526108205318451
node_5828: feature_name=NFKBIA	NFKBIA.value <= threshold=2.577185869216919
node_5829: feature_name=GIMAP4	GIMAP4.value <= threshold=1.9755971431732178
node_5830: feature_name=ACTB	ACTB.value <= threshold=0.2605852633714676
node_5831: feature_name=TNFAIP3	TNFAIP3.value <= threshold=2.11379736661911
node_5832: feature_name=SPOCK2	SPOCK2.value <= threshold=2.1430819034576416
node_5833: feature_name=JUNB	JUNB.value <= threshold=1.8435977101325989
node_5834: feature_name=JUNB	JUNB.value > threshold=-0.6679550781846046
node_5838: feature_name=SELL	SELL.value <= threshold=2.4434943199157715
Class: Acute
Rules_32	passed counts:172
node_0: feature_name=MTRNR2L8	MTRNR2L8.value <= threshold=1.3794758915901184
node_1: feature_name=FTH1	FTH1.value > threshold=0.4983128011226654
node_6369: feature_name=FTH1	FTH1.value <= threshold=0.7648554146289825
node_6370: feature_name=IL32	IL32.value <= threshold=0.553598940372467
node_6371: feature_name=DUSP1	DUSP1.value > threshold=0.6135997474193573
node_6721: feature_name=KLF6	KLF6.value > threshold=0.30888013541698456
node_6827: feature_name=ZFP36	ZFP36.value <= threshold=1.4371187090873718
node_6828: feature_name=TSC22D3	TSC22D3.value > threshold=0.8799249529838562
node_6880: feature_name=NFKBIA	NFKBIA.value <= threshold=1.4502227306365967
node_6881: feature_name=ZNF331	ZNF331.value <= threshold=2.062478184700012
node_6882: feature_name=H3F3B	H3F3B.value <= threshold=1.0433107614517212
node_6883: feature_name=FTH1	FTH1.value > threshold=0.4989626109600067
node_6885: feature_name=TNFAIP3	TNFAIP3.value <= threshold=2.024149000644684
node_6886: feature_name=C1orf162	C1orf162.value <= threshold=2.3864214420318604
node_6887: feature_name=TSPYL2	TSPYL2.value <= threshold=3.441923975944519
node_6888: feature_name=MYADM	MYADM.value <= threshold=3.2027206420898438
node_6889: feature_name=DDIT4	DDIT4.value <= threshold=1.7688276767730713
node_6890: feature_name=JUNB	JUNB.value > threshold=-0.007098627858795226
node_6896: feature_name=FOS	FOS.value > threshold=-0.6351953074336052
node_6900: feature_name=S100A11	S100A11.value <= threshold=-0.05475872755050659
node_6901: feature_name=HIST1H1E	HIST1H1E.value <= threshold=1.7681536674499512
Class: Convalescent
Rules_33	passed counts:162
node_0: feature_name=MTRNR2L8	MTRNR2L8.value > threshold=1.3794758915901184
node_7584: feature_name=IL32	IL32.value <= threshold=1.0590041279792786
node_7585: feature_name=FOS	FOS.value <= threshold=-0.19444995373487473
node_7586: feature_name=H3F3B	H3F3B.value > threshold=0.377297580242157
node_7660: feature_name=JUN	JUN.value > threshold=-0.04403826408088207
node_7680: feature_name=B2M	B2M.value <= threshold=0.6130668520927429
node_7681: feature_name=LTB	LTB.value <= threshold=1.8003886342048645
Class: Unexposed
Rules_34	passed counts:156
node_0: feature_name=MTRNR2L8	MTRNR2L8.value <= threshold=1.3794758915901184
node_1: feature_name=FTH1	FTH1.value > threshold=0.4983128011226654
node_6369: feature_name=FTH1	FTH1.value <= threshold=0.7648554146289825
node_6370: feature_name=IL32	IL32.value <= threshold=0.553598940372467
node_6371: feature_name=DUSP1	DUSP1.value <= threshold=0.6135997474193573
node_6372: feature_name=H3F3B	H3F3B.value > threshold=0.21395844221115112
node_6550: feature_name=HLA.B	HLA.B.value <= threshold=-1.0506204962730408
node_6551: feature_name=VIM	VIM.value > threshold=-0.9320418238639832
node_6559: feature_name=SAT1	SAT1.value <= threshold=1.4839289784431458
node_6560: feature_name=SLFN5	SLFN5.value <= threshold=3.0619155168533325
node_6561: feature_name=ACTB	ACTB.value <= threshold=0.5482150912284851
node_6562: feature_name=ZNF331	ZNF331.value <= threshold=1.7127100229263306
node_6563: feature_name=H3F3B	H3F3B.value > threshold=0.29457734525203705
Class: Unexposed
Rules_35	passed counts:154
node_0: feature_name=MTRNR2L8	MTRNR2L8.value <= threshold=1.3794758915901184
node_1: feature_name=FTH1	FTH1.value <= threshold=0.4983128011226654
node_2: feature_name=FOS	FOS.value <= threshold=0.6059037148952484
node_3: feature_name=H3F3B	H3F3B.value <= threshold=0.4470268487930298
node_4: feature_name=DUSP1	DUSP1.value <= threshold=0.881096750497818
node_5: feature_name=ZFP36	ZFP36.value <= threshold=1.0998154878616333
node_6: feature_name=TSC22D3	TSC22D3.value <= threshold=0.9552643001079559
node_7: feature_name=DUSP1	DUSP1.value <= threshold=0.4255135655403137
node_8: feature_name=SLC2A3	SLC2A3.value <= threshold=1.5652082562446594
node_9: feature_name=ACTB	ACTB.value <= threshold=0.9050459563732147
node_10: feature_name=H3F3B	H3F3B.value <= threshold=-0.05605443939566612
node_11: feature_name=CD69	CD69.value <= threshold=0.654978334903717
node_12: feature_name=HLA.B	HLA.B.value > threshold=-0.31604522466659546
node_718: feature_name=CCR7	CCR7.value <= threshold=1.4487475752830505
node_719: feature_name=ZNF331	ZNF331.value <= threshold=2.6081507205963135
node_720: feature_name=TSPYL2	TSPYL2.value <= threshold=2.4413481950759888
node_721: feature_name=SLC2A3	SLC2A3.value <= threshold=1.5534422397613525
node_722: feature_name=CD52	CD52.value <= threshold=1.365878701210022
node_723: feature_name=ACTB	ACTB.value <= threshold=0.33166587352752686
node_724: feature_name=NOSIP	NOSIP.value <= threshold=3.1209800243377686
node_725: feature_name=MYADM	MYADM.value <= threshold=2.0543400049209595
node_726: feature_name=LITAF	LITAF.value <= threshold=0.9615203440189362
node_727: feature_name=CCR7	CCR7.value <= threshold=1.4331705570220947
node_728: feature_name=LTB	LTB.value <= threshold=2.288845419883728
node_729: feature_name=PPP1R15A	PPP1R15A.value <= threshold=2.0809812545776367
node_730: feature_name=XIST	XIST.value <= threshold=6.197513103485107
node_731: feature_name=MTRNR2L12	MTRNR2L12.value > threshold=-0.21590695530176163
node_823: feature_name=SLFN5	SLFN5.value <= threshold=4.075040340423584
node_824: feature_name=TPT1	TPT1.value > threshold=-0.3602411597967148
node_830: feature_name=AC004687.1	AC004687.1.value <= threshold=3.9639028310775757
node_831: feature_name=IL32	IL32.value <= threshold=1.130256175994873
node_832: feature_name=S100A11	S100A11.value <= threshold=1.3843110799789429
node_833: feature_name=LMNA	LMNA.value <= threshold=2.032238483428955
node_834: feature_name=JUND	JUND.value <= threshold=2.6812238693237305
node_835: feature_name=IER2	IER2.value <= threshold=0.24625365436077118
node_836: feature_name=IER2	IER2.value <= threshold=0.24313930422067642
node_837: feature_name=NOSIP	NOSIP.value <= threshold=0.582518070936203
Class: Convalescent
Rules_36	passed counts:146
node_0: feature_name=MTRNR2L8	MTRNR2L8.value <= threshold=1.3794758915901184
node_1: feature_name=FTH1	FTH1.value <= threshold=0.4983128011226654
node_2: feature_name=FOS	FOS.value > threshold=0.6059037148952484
node_4234: feature_name=IL32	IL32.value <= threshold=0.21070843935012817
node_4235: feature_name=DUSP1	DUSP1.value <= threshold=-0.44510692730546
node_4236: feature_name=H3F3B	H3F3B.value <= threshold=0.328048512339592
node_4237: feature_name=ZFP36	ZFP36.value <= threshold=1.1788573861122131
node_4238: feature_name=ACTB	ACTB.value <= threshold=0.34300877153873444
node_4239: feature_name=TSPYL2	TSPYL2.value <= threshold=1.9580676555633545
node_4240: feature_name=TNFAIP3	TNFAIP3.value <= threshold=1.6389008164405823
node_4241: feature_name=KLF6	KLF6.value <= threshold=1.6774491667747498
node_4242: feature_name=JUN	JUN.value <= threshold=1.6215222477912903
node_4243: feature_name=NR4A1	NR4A1.value <= threshold=3.3813345432281494
node_4244: feature_name=VSIR	VSIR.value <= threshold=1.9123937487602234
node_4245: feature_name=MTRNR2L8	MTRNR2L8.value <= threshold=0.621284544467926
node_4246: feature_name=SELL	SELL.value <= threshold=2.960965394973755
node_4247: feature_name=JUND	JUND.value <= threshold=3.507390856742859
node_4248: feature_name=PFN1	PFN1.value <= threshold=1.034464716911316
node_4249: feature_name=TMSB4X	TMSB4X.value <= threshold=1.2679557800292969
node_4250: feature_name=DDIT4	DDIT4.value <= threshold=2.2289979457855225
node_4251: feature_name=NELL2	NELL2.value <= threshold=4.008649110794067
node_4252: feature_name=LITAF	LITAF.value <= threshold=0.5522691309452057
node_4253: feature_name=SPOCK2	SPOCK2.value <= threshold=1.5360438823699951
node_4254: feature_name=S100A11	S100A11.value <= threshold=1.448976218700409
node_4255: feature_name=SAT1	SAT1.value <= threshold=1.6115293502807617
node_4256: feature_name=IL32	IL32.value <= threshold=-0.110024843364954
node_4257: feature_name=TSPYL2	TSPYL2.value <= threshold=1.9341686367988586
node_4258: feature_name=ACTB	ACTB.value > threshold=-1.3374804258346558
Class: Convalescent
Rules_37	passed counts:140
node_0: feature_name=MTRNR2L8	MTRNR2L8.value <= threshold=1.3794758915901184
node_1: feature_name=FTH1	FTH1.value <= threshold=0.4983128011226654
node_2: feature_name=FOS	FOS.value <= threshold=0.6059037148952484
node_3: feature_name=H3F3B	H3F3B.value <= threshold=0.4470268487930298
node_4: feature_name=DUSP1	DUSP1.value <= threshold=0.881096750497818
node_5: feature_name=ZFP36	ZFP36.value <= threshold=1.0998154878616333
node_6: feature_name=TSC22D3	TSC22D3.value <= threshold=0.9552643001079559
node_7: feature_name=DUSP1	DUSP1.value <= threshold=0.4255135655403137
node_8: feature_name=SLC2A3	SLC2A3.value <= threshold=1.5652082562446594
node_9: feature_name=ACTB	ACTB.value <= threshold=0.9050459563732147
node_10: feature_name=H3F3B	H3F3B.value <= threshold=-0.05605443939566612
node_11: feature_name=CD69	CD69.value <= threshold=0.654978334903717
node_12: feature_name=HLA.B	HLA.B.value > threshold=-0.31604522466659546
node_718: feature_name=CCR7	CCR7.value > threshold=1.4487475752830505
node_1130: feature_name=NOSIP	NOSIP.value <= threshold=2.186188578605652
node_1131: feature_name=NR4A2	NR4A2.value <= threshold=1.5855045318603516
node_1132: feature_name=ID3	ID3.value <= threshold=4.182985782623291
node_1133: feature_name=TNFAIP3	TNFAIP3.value <= threshold=1.4758893847465515
node_1134: feature_name=MTRNR2L12	MTRNR2L12.value <= threshold=2.649340510368347
node_1135: feature_name=LITAF	LITAF.value <= threshold=1.8173044919967651
node_1136: feature_name=LMNA	LMNA.value <= threshold=3.094028949737549
node_1137: feature_name=IL32	IL32.value <= threshold=0.91251140832901
node_1138: feature_name=LITAF	LITAF.value <= threshold=1.4225007891654968
node_1139: feature_name=IL7R	IL7R.value <= threshold=2.7177066802978516
node_1140: feature_name=NELL2	NELL2.value <= threshold=4.508697509765625
node_1141: feature_name=SAT1	SAT1.value <= threshold=0.6877328455448151
node_1142: feature_name=HIST1H1E	HIST1H1E.value <= threshold=1.895833432674408
node_1143: feature_name=KLF6	KLF6.value <= threshold=0.2070237472653389
node_1144: feature_name=NELL2	NELL2.value <= threshold=4.076519966125488
node_1145: feature_name=TMSB4X	TMSB4X.value <= threshold=0.821776270866394
node_1146: feature_name=TENT5C	TENT5C.value <= threshold=1.9540197253227234
node_1147: feature_name=LMNA	LMNA.value <= threshold=1.732085943222046
node_1148: feature_name=HIST1H1D	HIST1H1D.value <= threshold=1.9243187308311462
node_1149: feature_name=JUNB	JUNB.value <= threshold=-0.17982380837202072
node_1150: feature_name=TENT5C	TENT5C.value <= threshold=1.6304851770401
node_1151: feature_name=JUNB	JUNB.value <= threshold=-0.18135395646095276
node_1152: feature_name=EZR	EZR.value <= threshold=1.302273452281952
node_1153: feature_name=CD69	CD69.value <= threshold=0.146420456469059
node_1154: feature_name=TMSB4X	TMSB4X.value > threshold=-0.8923633992671967
node_1162: feature_name=JUN	JUN.value <= threshold=0.8460007905960083
node_1163: feature_name=HIST1H1E	HIST1H1E.value <= threshold=1.4971271753311157
node_1164: feature_name=IFITM1	IFITM1.value > threshold=0.7808927595615387
node_1182: feature_name=IFITM1	IFITM1.value > threshold=0.7829431891441345
node_1184: feature_name=SAT1	SAT1.value <= threshold=0.16359788179397583
Class: Convalescent
Rules_38	passed counts:139
node_0: feature_name=MTRNR2L8	MTRNR2L8.value <= threshold=1.3794758915901184
node_1: feature_name=FTH1	FTH1.value <= threshold=0.4983128011226654
node_2: feature_name=FOS	FOS.value <= threshold=0.6059037148952484
node_3: feature_name=H3F3B	H3F3B.value > threshold=0.4470268487930298
node_3821: feature_name=H3F3B	H3F3B.value <= threshold=0.8558942079544067
node_3822: feature_name=ZNF331	ZNF331.value <= threshold=1.7813954949378967
node_3823: feature_name=NR4A2	NR4A2.value <= threshold=0.9066883325576782
node_3824: feature_name=ZFP36	ZFP36.value <= threshold=0.9317519664764404
node_3825: feature_name=LTB	LTB.value <= threshold=1.805140495300293
node_3826: feature_name=B2M	B2M.value > threshold=-0.961321085691452
node_3866: feature_name=CCR7	CCR7.value <= threshold=2.93857204914093
node_3867: feature_name=TPT1	TPT1.value > threshold=-0.36238643527030945
node_3881: feature_name=DUSP1	DUSP1.value > threshold=-0.38384944945573807
node_3963: feature_name=VSIR	VSIR.value <= threshold=1.707718014717102
node_3964: feature_name=MTRNR2L12	MTRNR2L12.value <= threshold=1.6237797737121582
node_3965: feature_name=TNFAIP3	TNFAIP3.value <= threshold=1.5064905285835266
node_3966: feature_name=HLA.B	HLA.B.value <= threshold=0.7814951092004776
node_3967: feature_name=VIM	VIM.value <= threshold=1.2113030552864075
node_3968: feature_name=HIST1H1E	HIST1H1E.value <= threshold=1.5158984661102295
node_3969: feature_name=NELL2	NELL2.value <= threshold=3.2244842052459717
node_3970: feature_name=HLA.B	HLA.B.value > threshold=-1.4258617758750916
node_3974: feature_name=LTB	LTB.value <= threshold=1.6438785195350647
node_3975: feature_name=C1orf162	C1orf162.value <= threshold=2.852499842643738
Class: Convalescent
Rules_39	passed counts:128
node_0: feature_name=MTRNR2L8	MTRNR2L8.value <= threshold=1.3794758915901184
node_1: feature_name=FTH1	FTH1.value <= threshold=0.4983128011226654
node_2: feature_name=FOS	FOS.value <= threshold=0.6059037148952484
node_3: feature_name=H3F3B	H3F3B.value <= threshold=0.4470268487930298
node_4: feature_name=DUSP1	DUSP1.value <= threshold=0.881096750497818
node_5: feature_name=ZFP36	ZFP36.value <= threshold=1.0998154878616333
node_6: feature_name=TSC22D3	TSC22D3.value <= threshold=0.9552643001079559
node_7: feature_name=DUSP1	DUSP1.value <= threshold=0.4255135655403137
node_8: feature_name=SLC2A3	SLC2A3.value <= threshold=1.5652082562446594
node_9: feature_name=ACTB	ACTB.value <= threshold=0.9050459563732147
node_10: feature_name=H3F3B	H3F3B.value <= threshold=-0.05605443939566612
node_11: feature_name=CD69	CD69.value <= threshold=0.654978334903717
node_12: feature_name=HLA.B	HLA.B.value <= threshold=-0.31604522466659546
node_13: feature_name=ACTB	ACTB.value > threshold=0.08628132939338684
node_381: feature_name=PFN1	PFN1.value > threshold=-0.2953517287969589
node_497: feature_name=TPT1	TPT1.value > threshold=-0.10057193785905838
node_535: feature_name=KLF6	KLF6.value <= threshold=0.8593651652336121
node_536: feature_name=ACTB	ACTB.value > threshold=0.08957044780254364
node_540: feature_name=DDIT4	DDIT4.value <= threshold=2.5224915742874146
node_541: feature_name=SELL	SELL.value <= threshold=3.081823706626892
node_542: feature_name=MYADM	MYADM.value <= threshold=2.0884129405021667
node_543: feature_name=IFITM1	IFITM1.value <= threshold=1.309946894645691
node_544: feature_name=JUNB	JUNB.value > threshold=0.6180249452590942
node_636: feature_name=MTRNR2L12	MTRNR2L12.value <= threshold=1.4921174049377441
node_637: feature_name=CD69	CD69.value <= threshold=0.5834428071975708
node_638: feature_name=JUNB	JUNB.value > threshold=0.6695775091648102
node_648: feature_name=MTRNR2L8	MTRNR2L8.value <= threshold=0.9317720234394073
node_649: feature_name=B2M	B2M.value > threshold=-1.8738082647323608
node_651: feature_name=SAT1	SAT1.value <= threshold=0.6716614365577698
node_652: feature_name=TPT1	TPT1.value > threshold=0.037421176210045815
node_656: feature_name=JUN	JUN.value <= threshold=1.0643497705459595
node_657: feature_name=HSPA5	HSPA5.value <= threshold=0.8631849884986877
node_658: feature_name=ACTB	ACTB.value > threshold=0.12699250876903534
node_662: feature_name=VIM	VIM.value <= threshold=0.7844668626785278
Class: Convalescent
Rules_40	passed counts:122
node_0: feature_name=MTRNR2L8	MTRNR2L8.value <= threshold=1.3794758915901184
node_1: feature_name=FTH1	FTH1.value <= threshold=0.4983128011226654
node_2: feature_name=FOS	FOS.value <= threshold=0.6059037148952484
node_3: feature_name=H3F3B	H3F3B.value <= threshold=0.4470268487930298
node_4: feature_name=DUSP1	DUSP1.value <= threshold=0.881096750497818
node_5: feature_name=ZFP36	ZFP36.value <= threshold=1.0998154878616333
node_6: feature_name=TSC22D3	TSC22D3.value <= threshold=0.9552643001079559
node_7: feature_name=DUSP1	DUSP1.value <= threshold=0.4255135655403137
node_8: feature_name=SLC2A3	SLC2A3.value <= threshold=1.5652082562446594
node_9: feature_name=ACTB	ACTB.value <= threshold=0.9050459563732147
node_10: feature_name=H3F3B	H3F3B.value <= threshold=-0.05605443939566612
node_11: feature_name=CD69	CD69.value <= threshold=0.654978334903717
node_12: feature_name=HLA.B	HLA.B.value > threshold=-0.31604522466659546
node_718: feature_name=CCR7	CCR7.value <= threshold=1.4487475752830505
node_719: feature_name=ZNF331	ZNF331.value <= threshold=2.6081507205963135
node_720: feature_name=TSPYL2	TSPYL2.value <= threshold=2.4413481950759888
node_721: feature_name=SLC2A3	SLC2A3.value <= threshold=1.5534422397613525
node_722: feature_name=CD52	CD52.value <= threshold=1.365878701210022
node_723: feature_name=ACTB	ACTB.value <= threshold=0.33166587352752686
node_724: feature_name=NOSIP	NOSIP.value <= threshold=3.1209800243377686
node_725: feature_name=MYADM	MYADM.value <= threshold=2.0543400049209595
node_726: feature_name=LITAF	LITAF.value <= threshold=0.9615203440189362
node_727: feature_name=CCR7	CCR7.value <= threshold=1.4331705570220947
node_728: feature_name=LTB	LTB.value <= threshold=2.288845419883728
node_729: feature_name=PPP1R15A	PPP1R15A.value <= threshold=2.0809812545776367
node_730: feature_name=XIST	XIST.value <= threshold=6.197513103485107
node_731: feature_name=MTRNR2L12	MTRNR2L12.value > threshold=-0.21590695530176163
node_823: feature_name=SLFN5	SLFN5.value <= threshold=4.075040340423584
node_824: feature_name=TPT1	TPT1.value > threshold=-0.3602411597967148
node_830: feature_name=AC004687.1	AC004687.1.value <= threshold=3.9639028310775757
node_831: feature_name=IL32	IL32.value <= threshold=1.130256175994873
node_832: feature_name=S100A11	S100A11.value <= threshold=1.3843110799789429
node_833: feature_name=LMNA	LMNA.value <= threshold=2.032238483428955
node_834: feature_name=JUND	JUND.value <= threshold=2.6812238693237305
node_835: feature_name=IER2	IER2.value <= threshold=0.24625365436077118
node_836: feature_name=IER2	IER2.value <= threshold=0.24313930422067642
node_837: feature_name=NOSIP	NOSIP.value > threshold=0.582518070936203
node_839: feature_name=NOSIP	NOSIP.value > threshold=0.5905861556529999
node_841: feature_name=DUSP1	DUSP1.value <= threshold=0.40787771344184875
node_842: feature_name=H3F3B	H3F3B.value > threshold=-1.4215284585952759
node_860: feature_name=TSC22D3	TSC22D3.value > threshold=-0.2790789306163788
node_862: feature_name=TSC22D3	TSC22D3.value > threshold=-0.26738595962524414
node_866: feature_name=ACTB	ACTB.value <= threshold=0.3192465901374817
node_867: feature_name=DDIT4	DDIT4.value <= threshold=1.0783769488334656
node_868: feature_name=ACTB	ACTB.value > threshold=-1.986295759677887
node_872: feature_name=SELL	SELL.value <= threshold=2.750159740447998
node_873: feature_name=ACTB	ACTB.value <= threshold=0.2922040820121765
node_874: feature_name=DDIT4	DDIT4.value <= threshold=0.5913583338260651
Class: Convalescent
Rules_41	passed counts:121
node_0: feature_name=MTRNR2L8	MTRNR2L8.value <= threshold=1.3794758915901184
node_1: feature_name=FTH1	FTH1.value <= threshold=0.4983128011226654
node_2: feature_name=FOS	FOS.value <= threshold=0.6059037148952484
node_3: feature_name=H3F3B	H3F3B.value <= threshold=0.4470268487930298
node_4: feature_name=DUSP1	DUSP1.value <= threshold=0.881096750497818
node_5: feature_name=ZFP36	ZFP36.value <= threshold=1.0998154878616333
node_6: feature_name=TSC22D3	TSC22D3.value <= threshold=0.9552643001079559
node_7: feature_name=DUSP1	DUSP1.value <= threshold=0.4255135655403137
node_8: feature_name=SLC2A3	SLC2A3.value <= threshold=1.5652082562446594
node_9: feature_name=ACTB	ACTB.value <= threshold=0.9050459563732147
node_10: feature_name=H3F3B	H3F3B.value <= threshold=-0.05605443939566612
node_11: feature_name=CD69	CD69.value <= threshold=0.654978334903717
node_12: feature_name=HLA.B	HLA.B.value > threshold=-0.31604522466659546
node_718: feature_name=CCR7	CCR7.value > threshold=1.4487475752830505
node_1130: feature_name=NOSIP	NOSIP.value > threshold=2.186188578605652
node_1484: feature_name=HIST1H1E	HIST1H1E.value <= threshold=1.1300486326217651
node_1485: feature_name=SLFN5	SLFN5.value <= threshold=4.032682657241821
node_1486: feature_name=CD52	CD52.value > threshold=0.302319273352623
node_1510: feature_name=IFITM1	IFITM1.value <= threshold=1.4333471059799194
node_1511: feature_name=FOS	FOS.value <= threshold=0.6012809872627258
node_1512: feature_name=LTB	LTB.value <= threshold=2.30461585521698
node_1513: feature_name=XIST	XIST.value <= threshold=5.24248480796814
node_1514: feature_name=IFITM1	IFITM1.value <= threshold=0.9826443493366241
node_1515: feature_name=ZNF331	ZNF331.value <= threshold=1.3210975527763367
Class: Convalescent
Rules_42	passed counts:120
node_0: feature_name=MTRNR2L8	MTRNR2L8.value <= threshold=1.3794758915901184
node_1: feature_name=FTH1	FTH1.value <= threshold=0.4983128011226654
node_2: feature_name=FOS	FOS.value > threshold=0.6059037148952484
node_4234: feature_name=IL32	IL32.value <= threshold=0.21070843935012817
node_4235: feature_name=DUSP1	DUSP1.value > threshold=-0.44510692730546
node_4573: feature_name=ACTB	ACTB.value <= threshold=-0.14225495606660843
node_4574: feature_name=ZFP36	ZFP36.value <= threshold=1.4730995893478394
node_4575: feature_name=KLF6	KLF6.value > threshold=-0.7114520967006683
node_4677: feature_name=NFKBIA	NFKBIA.value <= threshold=1.6096534132957458
node_4678: feature_name=PFN1	PFN1.value <= threshold=0.7222665250301361
node_4679: feature_name=TMSB4X	TMSB4X.value > threshold=-0.3247981518507004
node_4819: feature_name=IER2	IER2.value <= threshold=1.6699789762496948
node_4820: feature_name=H3F3B	H3F3B.value > threshold=-0.6010827720165253
node_4834: feature_name=XIST	XIST.value <= threshold=1.7252781391143799
node_4835: feature_name=MTRNR2L8	MTRNR2L8.value <= threshold=0.9163503050804138
node_4836: feature_name=B2M	B2M.value > threshold=-2.1506540775299072
node_4840: feature_name=JUN	JUN.value <= threshold=1.866919457912445
node_4841: feature_name=HIST1H4C	HIST1H4C.value <= threshold=2.3327807188034058
node_4842: feature_name=EZR	EZR.value <= threshold=2.6271287202835083
node_4843: feature_name=ZFP36	ZFP36.value <= threshold=1.343673825263977
node_4844: feature_name=TSC22D3	TSC22D3.value > threshold=-0.7767463326454163
node_4848: feature_name=DUSP1	DUSP1.value > threshold=0.2779458314180374
node_4852: feature_name=LTB	LTB.value <= threshold=1.8016976118087769
node_4853: feature_name=LMNA	LMNA.value <= threshold=2.9877043962478638
node_4854: feature_name=JUNB	JUNB.value > threshold=-0.06945689581334591
node_4862: feature_name=B2M	B2M.value <= threshold=-1.070374071598053
node_4863: feature_name=B2M	B2M.value <= threshold=-1.0721722841262817
node_4864: feature_name=SELL	SELL.value <= threshold=2.2079185247421265
node_4865: feature_name=DUSP1	DUSP1.value > threshold=0.3969893306493759
node_4867: feature_name=KLF6	KLF6.value > threshold=0.046378329396247864
node_4871: feature_name=SAT1	SAT1.value <= threshold=1.155167043209076
node_4872: feature_name=NR4A1	NR4A1.value <= threshold=3.2552212476730347
Class: Convalescent
Rules_43	passed counts:117
node_0: feature_name=MTRNR2L8	MTRNR2L8.value <= threshold=1.3794758915901184
node_1: feature_name=FTH1	FTH1.value <= threshold=0.4983128011226654
node_2: feature_name=FOS	FOS.value <= threshold=0.6059037148952484
node_3: feature_name=H3F3B	H3F3B.value <= threshold=0.4470268487930298
node_4: feature_name=DUSP1	DUSP1.value <= threshold=0.881096750497818
node_5: feature_name=ZFP36	ZFP36.value <= threshold=1.0998154878616333
node_6: feature_name=TSC22D3	TSC22D3.value <= threshold=0.9552643001079559
node_7: feature_name=DUSP1	DUSP1.value <= threshold=0.4255135655403137
node_8: feature_name=SLC2A3	SLC2A3.value <= threshold=1.5652082562446594
node_9: feature_name=ACTB	ACTB.value <= threshold=0.9050459563732147
node_10: feature_name=H3F3B	H3F3B.value <= threshold=-0.05605443939566612
node_11: feature_name=CD69	CD69.value > threshold=0.654978334903717
node_1533: feature_name=IFITM1	IFITM1.value > threshold=0.7068220376968384
node_1747: feature_name=IFITM1	IFITM1.value > threshold=0.7142239809036255
node_1749: feature_name=TPT1	TPT1.value > threshold=-0.6247135698795319
node_1753: feature_name=CD69	CD69.value <= threshold=1.8529163002967834
node_1754: feature_name=FTH1	FTH1.value <= threshold=0.3032083064317703
node_1755: feature_name=JUN	JUN.value <= threshold=1.0457855463027954
node_1756: feature_name=NR4A2	NR4A2.value <= threshold=1.9992241859436035
node_1757: feature_name=VIM	VIM.value <= threshold=1.0677182078361511
node_1758: feature_name=ACTB	ACTB.value <= threshold=0.8232572972774506
node_1759: feature_name=TRAC	TRAC.value <= threshold=1.8279314637184143
node_1760: feature_name=TRAC	TRAC.value <= threshold=1.7911964654922485
node_1761: feature_name=GIMAP4	GIMAP4.value <= threshold=2.911592960357666
node_1762: feature_name=LITAF	LITAF.value <= threshold=0.7021833658218384
node_1763: feature_name=SLC2A3	SLC2A3.value <= threshold=1.2403566241264343
node_1764: feature_name=TRAC	TRAC.value <= threshold=0.5699945241212845
node_1765: feature_name=HSPA5	HSPA5.value <= threshold=0.7723745703697205
node_1766: feature_name=TPT1	TPT1.value <= threshold=1.4159876704216003
node_1767: feature_name=SELL	SELL.value <= threshold=2.768448233604431
node_1768: feature_name=IL32	IL32.value <= threshold=0.8927861750125885
node_1769: feature_name=DUSP1	DUSP1.value <= threshold=0.35043302178382874
node_1770: feature_name=JUNB	JUNB.value <= threshold=1.4797689318656921
node_1771: feature_name=HIST1H1D	HIST1H1D.value <= threshold=2.01852685213089
node_1772: feature_name=HIST1H4C	HIST1H4C.value <= threshold=1.4468233585357666
node_1773: feature_name=LITAF	LITAF.value <= threshold=0.4373542070388794
Class: Convalescent
Rules_44	passed counts:116
node_0: feature_name=MTRNR2L8	MTRNR2L8.value <= threshold=1.3794758915901184
node_1: feature_name=FTH1	FTH1.value <= threshold=0.4983128011226654
node_2: feature_name=FOS	FOS.value <= threshold=0.6059037148952484
node_3: feature_name=H3F3B	H3F3B.value <= threshold=0.4470268487930298
node_4: feature_name=DUSP1	DUSP1.value <= threshold=0.881096750497818
node_5: feature_name=ZFP36	ZFP36.value <= threshold=1.0998154878616333
node_6: feature_name=TSC22D3	TSC22D3.value <= threshold=0.9552643001079559
node_7: feature_name=DUSP1	DUSP1.value <= threshold=0.4255135655403137
node_8: feature_name=SLC2A3	SLC2A3.value <= threshold=1.5652082562446594
node_9: feature_name=ACTB	ACTB.value > threshold=0.9050459563732147
node_2363: feature_name=KLF6	KLF6.value <= threshold=0.5711011588573456
node_2364: feature_name=CD69	CD69.value <= threshold=1.1929218173027039
node_2365: feature_name=C1orf162	C1orf162.value <= threshold=2.13107430934906
node_2366: feature_name=IL32	IL32.value <= threshold=1.80508291721344
node_2367: feature_name=CISH	CISH.value <= threshold=3.622347831726074
node_2368: feature_name=HIST1H1E	HIST1H1E.value <= threshold=2.1020714044570923
node_2369: feature_name=NELL2	NELL2.value <= threshold=2.9246708154678345
node_2370: feature_name=CD69	CD69.value <= threshold=0.4205215126276016
node_2371: feature_name=FTH1	FTH1.value <= threshold=0.40275296568870544
node_2372: feature_name=EZR	EZR.value <= threshold=1.4342859387397766
node_2373: feature_name=AC004687.1	AC004687.1.value <= threshold=3.0029938220977783
node_2374: feature_name=VSIR	VSIR.value <= threshold=2.6004451513290405
node_2375: feature_name=PFN1	PFN1.value <= threshold=1.7156614065170288
node_2376: feature_name=TMSB4X	TMSB4X.value <= threshold=0.7107855677604675
node_2377: feature_name=HIST1H1C	HIST1H1C.value <= threshold=1.3992976546287537
Class: Convalescent
Rules_45	passed counts:116
node_0: feature_name=MTRNR2L8	MTRNR2L8.value <= threshold=1.3794758915901184
node_1: feature_name=FTH1	FTH1.value <= threshold=0.4983128011226654
node_2: feature_name=FOS	FOS.value <= threshold=0.6059037148952484
node_3: feature_name=H3F3B	H3F3B.value <= threshold=0.4470268487930298
node_4: feature_name=DUSP1	DUSP1.value <= threshold=0.881096750497818
node_5: feature_name=ZFP36	ZFP36.value <= threshold=1.0998154878616333
node_6: feature_name=TSC22D3	TSC22D3.value <= threshold=0.9552643001079559
node_7: feature_name=DUSP1	DUSP1.value <= threshold=0.4255135655403137
node_8: feature_name=SLC2A3	SLC2A3.value <= threshold=1.5652082562446594
node_9: feature_name=ACTB	ACTB.value <= threshold=0.9050459563732147
node_10: feature_name=H3F3B	H3F3B.value <= threshold=-0.05605443939566612
node_11: feature_name=CD69	CD69.value <= threshold=0.654978334903717
node_12: feature_name=HLA.B	HLA.B.value <= threshold=-0.31604522466659546
node_13: feature_name=ACTB	ACTB.value > threshold=0.08628132939338684
node_381: feature_name=PFN1	PFN1.value <= threshold=-0.2953517287969589
node_382: feature_name=IL32	IL32.value <= threshold=0.6206281185150146
node_383: feature_name=DDIT4	DDIT4.value <= threshold=0.028187841176986694
node_384: feature_name=MTRNR2L12	MTRNR2L12.value <= threshold=1.9302183985710144
node_385: feature_name=ID3	ID3.value <= threshold=3.804991126060486
node_386: feature_name=FOS	FOS.value <= threshold=0.5261656939983368
node_387: feature_name=LTB	LTB.value <= threshold=2.072221875190735
node_388: feature_name=ACTB	ACTB.value > threshold=0.0899258553981781
node_390: feature_name=NR4A2	NR4A2.value <= threshold=1.3089736104011536
node_391: feature_name=AC004687.1	AC004687.1.value <= threshold=1.5229634642601013
node_392: feature_name=VIM	VIM.value <= threshold=1.0658539533615112
node_393: feature_name=SAT1	SAT1.value <= threshold=0.8448323309421539
node_394: feature_name=NFKBIA	NFKBIA.value <= threshold=0.9789369404315948
Class: Convalescent
Rules_46	passed counts:115
node_0: feature_name=MTRNR2L8	MTRNR2L8.value <= threshold=1.3794758915901184
node_1: feature_name=FTH1	FTH1.value <= threshold=0.4983128011226654
node_2: feature_name=FOS	FOS.value > threshold=0.6059037148952484
node_4234: feature_name=IL32	IL32.value > threshold=0.21070843935012817
node_5242: feature_name=H3F3B	H3F3B.value > threshold=0.5274940133094788
node_6256: feature_name=DUSP1	DUSP1.value <= threshold=0.8006863594055176
node_6257: feature_name=H3F3B	H3F3B.value > threshold=0.845050185918808
node_6297: feature_name=CCR7	CCR7.value <= threshold=2.261183023452759
node_6298: feature_name=XIST	XIST.value <= threshold=1.5220521688461304
node_6299: feature_name=KLF6	KLF6.value <= threshold=1.9741920828819275
node_6300: feature_name=IFITM1	IFITM1.value <= threshold=0.63826122879982
node_6301: feature_name=H3F3B	H3F3B.value <= threshold=1.581533133983612
Class: Unexposed
Rules_47	passed counts:114
node_0: feature_name=MTRNR2L8	MTRNR2L8.value <= threshold=1.3794758915901184
node_1: feature_name=FTH1	FTH1.value > threshold=0.4983128011226654
node_6369: feature_name=FTH1	FTH1.value > threshold=0.7648554146289825
node_7123: feature_name=KLF6	KLF6.value <= threshold=0.37143728137016296
node_7124: feature_name=B2M	B2M.value <= threshold=0.31802864372730255
node_7125: feature_name=ACTB	ACTB.value <= threshold=0.5132248997688293
node_7126: feature_name=NFKBIA	NFKBIA.value <= threshold=1.7356115579605103
node_7127: feature_name=FOS	FOS.value <= threshold=0.9465615749359131
node_7128: feature_name=CD52	CD52.value <= threshold=0.18513434380292892
node_7129: feature_name=ZFP36	ZFP36.value <= threshold=0.3674668222665787
node_7130: feature_name=B2M	B2M.value > threshold=-1.9326374530792236
node_7134: feature_name=JUN	JUN.value <= threshold=0.25327615439891815
node_7135: feature_name=ACTB	ACTB.value <= threshold=0.3216659128665924
node_7136: feature_name=NR4A2	NR4A2.value <= threshold=2.420811414718628
Class: Unexposed
Rules_48	passed counts:113
node_0: feature_name=MTRNR2L8	MTRNR2L8.value <= threshold=1.3794758915901184
node_1: feature_name=FTH1	FTH1.value <= threshold=0.4983128011226654
node_2: feature_name=FOS	FOS.value <= threshold=0.6059037148952484
node_3: feature_name=H3F3B	H3F3B.value <= threshold=0.4470268487930298
node_4: feature_name=DUSP1	DUSP1.value <= threshold=0.881096750497818
node_5: feature_name=ZFP36	ZFP36.value <= threshold=1.0998154878616333
node_6: feature_name=TSC22D3	TSC22D3.value <= threshold=0.9552643001079559
node_7: feature_name=DUSP1	DUSP1.value <= threshold=0.4255135655403137
node_8: feature_name=SLC2A3	SLC2A3.value <= threshold=1.5652082562446594
node_9: feature_name=ACTB	ACTB.value <= threshold=0.9050459563732147
node_10: feature_name=H3F3B	H3F3B.value <= threshold=-0.05605443939566612
node_11: feature_name=CD69	CD69.value <= threshold=0.654978334903717
node_12: feature_name=HLA.B	HLA.B.value > threshold=-0.31604522466659546
node_718: feature_name=CCR7	CCR7.value > threshold=1.4487475752830505
node_1130: feature_name=NOSIP	NOSIP.value <= threshold=2.186188578605652
node_1131: feature_name=NR4A2	NR4A2.value <= threshold=1.5855045318603516
node_1132: feature_name=ID3	ID3.value <= threshold=4.182985782623291
node_1133: feature_name=TNFAIP3	TNFAIP3.value <= threshold=1.4758893847465515
node_1134: feature_name=MTRNR2L12	MTRNR2L12.value <= threshold=2.649340510368347
node_1135: feature_name=LITAF	LITAF.value <= threshold=1.8173044919967651
node_1136: feature_name=LMNA	LMNA.value <= threshold=3.094028949737549
node_1137: feature_name=IL32	IL32.value <= threshold=0.91251140832901
node_1138: feature_name=LITAF	LITAF.value <= threshold=1.4225007891654968
node_1139: feature_name=IL7R	IL7R.value <= threshold=2.7177066802978516
node_1140: feature_name=NELL2	NELL2.value <= threshold=4.508697509765625
node_1141: feature_name=SAT1	SAT1.value <= threshold=0.6877328455448151
node_1142: feature_name=HIST1H1E	HIST1H1E.value <= threshold=1.895833432674408
node_1143: feature_name=KLF6	KLF6.value <= threshold=0.2070237472653389
node_1144: feature_name=NELL2	NELL2.value <= threshold=4.076519966125488
node_1145: feature_name=TMSB4X	TMSB4X.value <= threshold=0.821776270866394
node_1146: feature_name=TENT5C	TENT5C.value <= threshold=1.9540197253227234
node_1147: feature_name=LMNA	LMNA.value <= threshold=1.732085943222046
node_1148: feature_name=HIST1H1D	HIST1H1D.value <= threshold=1.9243187308311462
node_1149: feature_name=JUNB	JUNB.value <= threshold=-0.17982380837202072
node_1150: feature_name=TENT5C	TENT5C.value <= threshold=1.6304851770401
node_1151: feature_name=JUNB	JUNB.value <= threshold=-0.18135395646095276
node_1152: feature_name=EZR	EZR.value <= threshold=1.302273452281952
node_1153: feature_name=CD69	CD69.value <= threshold=0.146420456469059
node_1154: feature_name=TMSB4X	TMSB4X.value > threshold=-0.8923633992671967
node_1162: feature_name=JUN	JUN.value <= threshold=0.8460007905960083
node_1163: feature_name=HIST1H1E	HIST1H1E.value <= threshold=1.4971271753311157
node_1164: feature_name=IFITM1	IFITM1.value <= threshold=0.7808927595615387
node_1165: feature_name=HLA.B	HLA.B.value <= threshold=0.7029561102390289
node_1166: feature_name=VSIR	VSIR.value > threshold=1.00059375166893
node_1168: feature_name=VSIR	VSIR.value > threshold=1.0034638047218323
node_1170: feature_name=HIST1H1E	HIST1H1E.value <= threshold=0.8503957688808441
node_1171: feature_name=DUSP1	DUSP1.value <= threshold=0.24039823561906815
Class: Convalescent
Rules_49	passed counts:110
node_0: feature_name=MTRNR2L8	MTRNR2L8.value <= threshold=1.3794758915901184
node_1: feature_name=FTH1	FTH1.value <= threshold=0.4983128011226654
node_2: feature_name=FOS	FOS.value > threshold=0.6059037148952484
node_4234: feature_name=IL32	IL32.value <= threshold=0.21070843935012817
node_4235: feature_name=DUSP1	DUSP1.value > threshold=-0.44510692730546
node_4573: feature_name=ACTB	ACTB.value <= threshold=-0.14225495606660843
node_4574: feature_name=ZFP36	ZFP36.value <= threshold=1.4730995893478394
node_4575: feature_name=KLF6	KLF6.value > threshold=-0.7114520967006683
node_4677: feature_name=NFKBIA	NFKBIA.value <= threshold=1.6096534132957458
node_4678: feature_name=PFN1	PFN1.value <= threshold=0.7222665250301361
node_4679: feature_name=TMSB4X	TMSB4X.value <= threshold=-0.3247981518507004
node_4680: feature_name=H3F3B	H3F3B.value <= threshold=0.9257534444332123
node_4681: feature_name=MTRNR2L12	MTRNR2L12.value <= threshold=0.738579660654068
node_4682: feature_name=CISH	CISH.value <= threshold=1.3356778621673584
node_4683: feature_name=MTRNR2L8	MTRNR2L8.value <= threshold=1.097756266593933
node_4684: feature_name=SELL	SELL.value <= threshold=2.425960063934326
node_4685: feature_name=TENT5C	TENT5C.value <= threshold=2.385549545288086
node_4686: feature_name=ZNF331	ZNF331.value <= threshold=2.25581157207489
node_4687: feature_name=MYADM	MYADM.value <= threshold=3.025041103363037
node_4688: feature_name=TNFAIP3	TNFAIP3.value <= threshold=2.0063329339027405
node_4689: feature_name=B2M	B2M.value > threshold=-2.26072895526886
node_4691: feature_name=IER2	IER2.value <= threshold=1.788471281528473
[truncated: 85,250 more rows]

## Sheet: rules.ET.MCFS
Rules_0	passed counts:2159
[truncated: 133,231 more rows]

## Sheet: rules.MT.MCFS
Rules_0	passed counts:2153
[truncated: 128,849 more rows]

[truncated: 4 more sheets: rules.NT.MCFS, rules.ET.LightGBM, rules.MT.LightGBM, rules.NT.LightGBM]
